# Supplementary material for: Control of neuronal excitation–inhibition balance by BMP–SMAD1 signalling
Source: Nature. 2024 Apr 17;629(8011):402–9. doi: 10.1038/s41586-024-07317-z (PMC11078759; doi:10.1038/s41586-024-07317-z)
Supplement: Supplementary file 5 — Summary of RNA-seq datasets collected from BMP2-stimulated primary cortical cultures. [file 41586_2024_7317_MOESM5_ESM.xlsx]

## Sheet: Bmp2_1h_vs_NT
baseMean	log2FoldChange	pvalue	padj	Contrast	GeneID	log.padj	Length	gene_symbol
7.59763	5.11899	8.5897e-05	0.0479746	Bmp2_1h_vs_NT	ENSMUSG00000015053	1.31899	5398	Gata2
1165.75	4.73757	1.16391e-57	2.40523e-53	Bmp2_1h_vs_NT	ENSMUSG00000007872	52.6188	1791	Id3
243.011	4.65442	3.80009e-45	3.92645e-41	Bmp2_1h_vs_NT	ENSMUSG00000037621	40.406	2507	Atoh8
81.4608	4.17579	4.21957e-11	5.44984e-08	Bmp2_1h_vs_NT	ENSMUSG00000036867	7.26362	3205	Smad6
701.648	3.28319	1.19296e-34	6.16312e-31	Bmp2_1h_vs_NT	ENSMUSG00000042745	30.2102	1160	Id1
7.16022	2.90676	0.00632667	0.999992	Bmp2_1h_vs_NT	ENSMUSG00000032744	3.37168e-06	5113	Heyl
1210.8	2.71215	0.00259114	0.836655	Bmp2_1h_vs_NT	ENSMUSG00000003545	0.0774534	6243	Fosb
3.90941	2.6947	0.0444081	0.999992	Bmp2_1h_vs_NT	ENSMUSG00000088769	3.37168e-06	283	Gm22637
3.3837	2.68621	0.0188405	0.999992	Bmp2_1h_vs_NT	ENSMUSG00000097017	3.37168e-06	3902	Gm26707
3.81331	2.40889	0.0231255	0.999992	Bmp2_1h_vs_NT	ENSMUSG00000094462	3.37168e-06	123	Gm21028
5.58747	2.23683	0.0131262	0.999992	Bmp2_1h_vs_NT	ENSMUSG00000117712	3.37168e-06	985	Gm19159
3.54564	2.16423	0.126744	0.999992	Bmp2_1h_vs_NT	ENSMUSG00000118292	3.37168e-06	3369	Gm10549
5.85023	2.15599	0.0126665	0.999992	Bmp2_1h_vs_NT	ENSMUSG00000110730	3.37168e-06	1813	Gm19385
3.86874	2.0974	0.0650445	0.999992	Bmp2_1h_vs_NT	ENSMUSG00000093675	3.37168e-06	1455	Gm20618
5.13481	2.09628	0.0301689	0.999992	Bmp2_1h_vs_NT	ENSMUSG00000046408	3.37168e-06	1957	1700067K01Rik
2677.54	2.079	0.00204449	0.692613	Bmp2_1h_vs_NT	ENSMUSG00000021250	0.159509	2352	Fos
809.47	2.07374	0.00595463	0.999992	Bmp2_1h_vs_NT	ENSMUSG00000037868	3.37168e-06	3398	Egr2
4.86623	1.97955	0.0356566	0.999992	Bmp2_1h_vs_NT	ENSMUSG00000117916	3.37168e-06	2665	9630028I04Rik
3.73109	1.95535	0.0982072	0.999992	Bmp2_1h_vs_NT	ENSMUSG00000077394	3.37168e-06	76	Gm24339
10.8668	1.91549	0.00137449	0.516435	Bmp2_1h_vs_NT	ENSMUSG00000042821	0.286984	1621	Snai1
4.39911	1.90609	0.0480741	0.999992	Bmp2_1h_vs_NT	ENSMUSG00000117950	3.37168e-06	1123	Gm50376
3.93668	1.90273	0.203171	0.999992	Bmp2_1h_vs_NT	ENSMUSG00000102142	3.37168e-06	1244	Gm26930
585.117	1.89868	1.46842e-19	2.52874e-16	Bmp2_1h_vs_NT	ENSMUSG00000089762	15.5971	2683	Ier5l
1154.18	1.87527	5.65299e-22	1.16819e-18	Bmp2_1h_vs_NT	ENSMUSG00000048616	17.9325	1695	Nog
3.48487	1.87372	0.0938598	0.999992	Bmp2_1h_vs_NT	ENSMUSG00000113570	3.37168e-06	2616	Gm5953
1209.17	1.81454	1.19851e-06	0.000952584	Bmp2_1h_vs_NT	ENSMUSG00000045903	3.0211	4136	Npas4
3.9192	1.75959	0.0521087	0.999992	Bmp2_1h_vs_NT	ENSMUSG00000104646	3.37168e-06	400	Gm9173
4.30608	1.74047	0.046866	0.999992	Bmp2_1h_vs_NT	ENSMUSG00000083424	3.37168e-06	333	Rpl35a-ps4
1800.79	1.70819	7.32836e-07	0.000605762	Bmp2_1h_vs_NT	ENSMUSG00000052837	3.2177	2301	Junb
868.229	1.69175	2.03991e-41	1.40516e-37	Bmp2_1h_vs_NT	ENSMUSG00000025880	36.8523	4521	Smad7
4.387	1.67875	0.10295	0.999992	Bmp2_1h_vs_NT	ENSMUSG00000103739	3.37168e-06	3578	Gm37653
4.21885	1.67479	0.102879	0.999992	Bmp2_1h_vs_NT	ENSMUSG00000028584	3.37168e-06	2324	Lrrc38
3341.67	1.67342	3.2222e-22	7.39852e-19	Bmp2_1h_vs_NT	ENSMUSG00000040289	18.1309	3265	Hey1
982.983	1.6448	5.08872e-07	0.00043816	Bmp2_1h_vs_NT	ENSMUSG00000022602	3.35837	3057	Arc
2458.16	1.62365	0.00330235	0.999992	Bmp2_1h_vs_NT	ENSMUSG00000023034	3.37168e-06	3509	Nr4a1
1307.58	1.61633	2.22852e-23	5.75655e-20	Bmp2_1h_vs_NT	ENSMUSG00000048001	19.2398	1363	Hes5
6904.27	1.60253	0.010563	0.999992	Bmp2_1h_vs_NT	ENSMUSG00000038418	3.37168e-06	4484	Egr1
4.88759	1.60005	0.162106	0.999992	Bmp2_1h_vs_NT	ENSMUSG00000105970	3.37168e-06	2887	Gm43360
249.827	1.58394	5.91751e-24	1.74693e-20	Bmp2_1h_vs_NT	ENSMUSG00000032515	19.7577	3473	Csrnp1
3.37666	1.56904	0.157966	0.999992	Bmp2_1h_vs_NT	ENSMUSG00000026729	3.37168e-06	897	4930562F07Rik
7.51685	1.56805	0.0401486	0.999992	Bmp2_1h_vs_NT	ENSMUSG00000064201	3.37168e-06	2613	Krt2
4.53924	1.56507	0.108578	0.999992	Bmp2_1h_vs_NT	ENSMUSG00000035916	3.37168e-06	7499	Ptprq
4.75407	1.55429	0.0774008	0.999992	Bmp2_1h_vs_NT	ENSMUSG00000071745	3.37168e-06	2862	DXBay18
722.41	1.54029	0.000116005	0.0614676	Bmp2_1h_vs_NT	ENSMUSG00000071341	1.21135	2148	Egr4
6.81276	1.51574	0.053481	0.999992	Bmp2_1h_vs_NT	ENSMUSG00000116494	3.37168e-06	1116	Gm49449
9.22187	1.50879	0.0742251	0.999992	Bmp2_1h_vs_NT	ENSMUSG00000055333	3.37168e-06	14528	Fat2
5.36347	1.50723	0.0505736	0.999992	Bmp2_1h_vs_NT	ENSMUSG00000021239	3.37168e-06	3327	Vsx2
6.97022	1.50484	0.0742799	0.999992	Bmp2_1h_vs_NT	ENSMUSG00000106164	3.37168e-06	1178	9430085M18Rik
6.16096	1.49633	0.0383182	0.999992	Bmp2_1h_vs_NT	ENSMUSG00000041616	3.37168e-06	865	Nppa
3.49576	1.48958	0.22733	0.999992	Bmp2_1h_vs_NT	ENSMUSG00000068008	3.37168e-06	1873	Bpifb3
4.70376	1.48634	0.0782568	0.999992	Bmp2_1h_vs_NT	ENSMUSG00000026354	3.37168e-06	6406	Lct
5.18565	1.48478	0.227067	0.999992	Bmp2_1h_vs_NT	ENSMUSG00000115955	3.37168e-06	3290	9530056E24Rik
7.55289	1.48279	0.0251566	0.999992	Bmp2_1h_vs_NT	ENSMUSG00000081524	3.37168e-06	1008	Gm11658
4.9504	1.47954	0.119728	0.999992	Bmp2_1h_vs_NT	ENSMUSG00000085407	3.37168e-06	1808	1700095J03Rik
3.46386	1.46696	0.160804	0.999992	Bmp2_1h_vs_NT	ENSMUSG00000068252	3.37168e-06	2437	Apol7b
3.68543	1.46316	0.146914	0.999992	Bmp2_1h_vs_NT	ENSMUSG00000031712	3.37168e-06	2261	Il15
4.25534	1.44977	0.165965	0.999992	Bmp2_1h_vs_NT	ENSMUSG00000114830	3.37168e-06	2146	Gm47400
6.35158	1.44879	0.065998	0.999992	Bmp2_1h_vs_NT	ENSMUSG00000103957	3.37168e-06	606	Gm10766
7.13736	1.44351	0.0414667	0.999992	Bmp2_1h_vs_NT	ENSMUSG00000086286	3.37168e-06	379	Gm15138
3.3661	1.41892	0.169335	0.999992	Bmp2_1h_vs_NT	ENSMUSG00000082193	3.37168e-06	894	Rpl5-ps1
2172.53	1.41862	1.29864e-18	2.06434e-15	Bmp2_1h_vs_NT	ENSMUSG00000024176	14.6852	3118	Sox8
3.46878	1.41783	0.298155	0.999992	Bmp2_1h_vs_NT	ENSMUSG00000104479	3.37168e-06	2475	Gm10305
5.18399	1.41225	0.0938343	0.999992	Bmp2_1h_vs_NT	ENSMUSG00000117070	3.37168e-06	464	Gm41541
439.662	1.39114	2.22045e-20	4.17142e-17	Bmp2_1h_vs_NT	ENSMUSG00000015312	16.3797	1589	Gadd45b
4.77396	1.38467	0.173403	0.999992	Bmp2_1h_vs_NT	ENSMUSG00000058816	3.37168e-06	618	Ppp1r2-ps3
3.5506	1.38017	0.17491	0.999992	Bmp2_1h_vs_NT	ENSMUSG00000080370	3.37168e-06	120	Gm22952
3.54201	1.37531	0.164102	0.999992	Bmp2_1h_vs_NT	ENSMUSG00000111263	3.37168e-06	1348	Gm7680
3.44092	1.36645	0.183032	0.999992	Bmp2_1h_vs_NT	ENSMUSG00000079071	3.37168e-06	4996	Slc28a2b
5.53723	1.35778	0.264181	0.999992	Bmp2_1h_vs_NT	ENSMUSG00000113405	3.37168e-06	1198	Gm4935
4.04434	1.35322	0.16826	0.999992	Bmp2_1h_vs_NT	ENSMUSG00000047828	3.37168e-06	3599	A730018C14Rik
7.58952	1.32871	0.0497873	0.999992	Bmp2_1h_vs_NT	ENSMUSG00000105510	3.37168e-06	990	Gm43815
314.053	1.3282	2.11314e-05	0.0132327	Bmp2_1h_vs_NT	ENSMUSG00000022528	1.87835	2037	Hes1
8.19779	1.32612	0.0633114	0.999992	Bmp2_1h_vs_NT	ENSMUSG00000023802	3.37168e-06	1792	Nox3
3.84885	1.31579	0.302664	0.999992	Bmp2_1h_vs_NT	ENSMUSG00000038751	3.37168e-06	3689	Ptk6
4.57391	1.31521	0.12954	0.999992	Bmp2_1h_vs_NT	ENSMUSG00000101077	3.37168e-06	1024	Gm29164
4.21967	1.31219	0.21399	0.999992	Bmp2_1h_vs_NT	ENSMUSG00000073492	3.37168e-06	2574	Gm10521
3.52815	1.31018	0.248031	0.999992	Bmp2_1h_vs_NT	ENSMUSG00000047990	3.37168e-06	1395	C2cd4a
6.6862	1.29618	0.0831527	0.999992	Bmp2_1h_vs_NT	ENSMUSG00000064310	3.37168e-06	2697	Zpld1
5.13537	1.29182	0.18921	0.999992	Bmp2_1h_vs_NT	ENSMUSG00000100053	3.37168e-06	4218	Gm28154
3.34629	1.28784	0.211722	0.999992	Bmp2_1h_vs_NT	ENSMUSG00000019312	3.37168e-06	3365	Grb7
5.19587	1.27492	0.0919569	0.999992	Bmp2_1h_vs_NT	ENSMUSG00000050439	3.37168e-06	2236	Enthd1
3.97799	1.27455	0.199819	0.999992	Bmp2_1h_vs_NT	ENSMUSG00000116504	3.37168e-06	2156	I730030J21Rik
20.0971	1.27119	0.00570198	0.999992	Bmp2_1h_vs_NT	ENSMUSG00000037962	3.37168e-06	1940	Rflna
4.12454	1.26299	0.228975	0.999992	Bmp2_1h_vs_NT	ENSMUSG00000063442	3.37168e-06	387	Gm7117
4.53183	1.26167	0.170993	0.999992	Bmp2_1h_vs_NT	ENSMUSG00000106268	3.37168e-06	1018	Gm18492
651.094	1.25968	2.58724e-08	2.81396e-05	Bmp2_1h_vs_NT	ENSMUSG00000078202	4.55068	2582	Nrarp
3.76346	1.25529	0.199078	0.999992	Bmp2_1h_vs_NT	ENSMUSG00000024749	3.37168e-06	7190	Tmc1
3.63481	1.25014	0.209825	0.999992	Bmp2_1h_vs_NT	ENSMUSG00000021384	3.37168e-06	2837	Susd3
3.55788	1.24406	0.344557	0.999992	Bmp2_1h_vs_NT	ENSMUSG00000096449	3.37168e-06	965	Gm4076
8.7115	1.23283	0.0517717	0.999992	Bmp2_1h_vs_NT	ENSMUSG00000103409	3.37168e-06	1653	Lsmem2
3.84756	1.22842	0.22463	0.999992	Bmp2_1h_vs_NT	ENSMUSG00000025317	3.37168e-06	1339	Car5a
534.876	1.22642	1.59465e-05	0.0102979	Bmp2_1h_vs_NT	ENSMUSG00000053560	1.98725	1524	Ier2
1874.16	1.22564	4.63109e-30	1.91403e-26	Bmp2_1h_vs_NT	ENSMUSG00000037465	25.7181	4179	Klf10
6.29038	1.22539	0.118506	0.999992	Bmp2_1h_vs_NT	ENSMUSG00000111149	3.37168e-06	378	Gm26564
7.13736	1.21894	0.190161	0.999992	Bmp2_1h_vs_NT	ENSMUSG00000041596	3.37168e-06	4335	Nlrp5-ps
6.26717	1.21716	0.080418	0.999992	Bmp2_1h_vs_NT	ENSMUSG00000115195	3.37168e-06	905	Gm5671
1023.74	1.20952	1.14221e-17	1.68598e-14	Bmp2_1h_vs_NT	ENSMUSG00000021453	13.7731	1173	Gadd45g
4.24426	1.20198	0.197349	0.999992	Bmp2_1h_vs_NT	ENSMUSG00000115928	3.37168e-06	1763	Gm18930
4.39264	1.19149	0.173803	0.999992	Bmp2_1h_vs_NT	ENSMUSG00000109936	3.37168e-06	3408	Gm45889
3.65894	1.19074	0.266476	0.999992	Bmp2_1h_vs_NT	ENSMUSG00000113591	3.37168e-06	1033	4930447K03Rik
4.29232	1.18764	0.185308	0.999992	Bmp2_1h_vs_NT	ENSMUSG00000026043	3.37168e-06	9816	Col3a1
3.94062	1.18402	0.302412	0.999992	Bmp2_1h_vs_NT	ENSMUSG00000085591	3.37168e-06	4722	Gm13479
3.88263	1.18354	0.245372	0.999992	Bmp2_1h_vs_NT	ENSMUSG00000081746	3.37168e-06	243	Gm13925
7.65545	1.18138	0.0901132	0.999992	Bmp2_1h_vs_NT	ENSMUSG00000079299	3.37168e-06	1404	Klrb1
3.86805	1.18083	0.272418	0.999992	Bmp2_1h_vs_NT	ENSMUSG00000083070	3.37168e-06	479	Gm13350
4.52884	1.18047	0.216206	0.999992	Bmp2_1h_vs_NT	ENSMUSG00000117888	3.37168e-06	700	Gm50351
3.73688	1.17161	0.204325	0.999992	Bmp2_1h_vs_NT	ENSMUSG00000107427	3.37168e-06	2376	Gm43948
199.835	1.17143	4.93766e-07	0.00043816	Bmp2_1h_vs_NT	ENSMUSG00000042622	3.35837	2594	Maff
5.87329	1.16809	0.196418	0.999992	Bmp2_1h_vs_NT	ENSMUSG00000090087	3.37168e-06	2147	Gm15939
4.30615	1.16201	0.199535	0.999992	Bmp2_1h_vs_NT	ENSMUSG00000117079	3.37168e-06	2943	Gm41611
5.34978	1.15206	0.136202	0.999992	Bmp2_1h_vs_NT	ENSMUSG00000083356	3.37168e-06	832	Gm11708
7.04938	1.14886	0.140615	0.999992	Bmp2_1h_vs_NT	ENSMUSG00000097250	3.37168e-06	1082	Gm26771
244.366	1.14795	4.85809e-07	0.00043816	Bmp2_1h_vs_NT	ENSMUSG00000008384	3.35837	1344	Sertad1
7.39705	1.13592	0.13097	0.999992	Bmp2_1h_vs_NT	ENSMUSG00000031230	3.37168e-06	1645	Fgf16
70.4654	1.12479	0.0613267	0.999992	Bmp2_1h_vs_NT	ENSMUSG00000102995	3.37168e-06	1039	A330074H02Rik
4.25886	1.1103	0.276257	0.999992	Bmp2_1h_vs_NT	ENSMUSG00000087131	3.37168e-06	1853	Gm16152
4.19118	1.10828	0.304989	0.999992	Bmp2_1h_vs_NT	ENSMUSG00000037406	3.37168e-06	2404	Htra4
7.4927	1.10448	0.266614	0.999992	Bmp2_1h_vs_NT	ENSMUSG00000092495	3.37168e-06	229	Gm20405
5.12112	1.09967	0.218677	0.999992	Bmp2_1h_vs_NT	ENSMUSG00000026065	3.37168e-06	4562	Slc9a4
4.88884	1.09904	0.1901	0.999992	Bmp2_1h_vs_NT	ENSMUSG00000097548	3.37168e-06	2972	Gm26748
3.51122	1.09903	0.450639	0.999992	Bmp2_1h_vs_NT	ENSMUSG00000103869	3.37168e-06	2912	Gm37420
3.33197	1.09868	0.232417	0.999992	Bmp2_1h_vs_NT	ENSMUSG00000113880	3.37168e-06	806	A030005L19Rik
4.49779	1.09845	0.219445	0.999992	Bmp2_1h_vs_NT	ENSMUSG00000113737	3.37168e-06	2306	BB123696
5.20581	1.09494	0.349916	0.999992	Bmp2_1h_vs_NT	ENSMUSG00000065089	3.37168e-06	136	Gm26493
4.15061	1.09486	0.208657	0.999992	Bmp2_1h_vs_NT	ENSMUSG00000102461	3.37168e-06	2474	Gm37166
3.74407	1.09213	0.484415	0.999992	Bmp2_1h_vs_NT	ENSMUSG00000102277	3.37168e-06	3023	A130050O07Rik
7.00748	1.09208	0.13937	0.999992	Bmp2_1h_vs_NT	ENSMUSG00000082362	3.37168e-06	991	Gm5187
4.44143	1.09057	0.190356	0.999992	Bmp2_1h_vs_NT	ENSMUSG00000034161	3.37168e-06	2007	Scx
5.12085	1.0905	0.165539	0.999992	Bmp2_1h_vs_NT	ENSMUSG00000081783	3.37168e-06	1345	Gm15599
4.17207	1.08921	0.21824	0.999992	Bmp2_1h_vs_NT	ENSMUSG00000020830	3.37168e-06	672	Vmo1
983.942	1.08905	1.51498e-24	5.21784e-21	Bmp2_1h_vs_NT	ENSMUSG00000032501	20.2825	6248	Trib1
3.6368	1.088	0.468291	0.999992	Bmp2_1h_vs_NT	ENSMUSG00000100320	3.37168e-06	571	Gm29417
3.85153	1.08766	0.275243	0.999992	Bmp2_1h_vs_NT	ENSMUSG00000020234	3.37168e-06	1751	4930404N11Rik
4.13346	1.08647	0.278258	0.999992	Bmp2_1h_vs_NT	ENSMUSG00000105282	3.37168e-06	3252	Gm42981
3.8695	1.08556	0.468925	0.999992	Bmp2_1h_vs_NT	ENSMUSG00000018604	3.37168e-06	6624	Tbx3
91.3961	1.08245	0.00321052	0.990231	Bmp2_1h_vs_NT	ENSMUSG00000085609	0.00426365	863	1700016P03Rik
4.79953	1.08059	0.257617	0.999992	Bmp2_1h_vs_NT	ENSMUSG00000074824	3.37168e-06	8039	Rslcan18
56.7535	1.05851	0.00272159	0.852146	Bmp2_1h_vs_NT	ENSMUSG00000034394	0.0694858	4350	Lif
8.74867	1.05599	0.0714249	0.999992	Bmp2_1h_vs_NT	ENSMUSG00000030228	3.37168e-06	12647	Pik3c2g
10.4006	1.05221	0.316317	0.999992	Bmp2_1h_vs_NT	ENSMUSG00000107118	3.37168e-06	3385	Gm42986
6.57813	1.04121	0.163609	0.999992	Bmp2_1h_vs_NT	ENSMUSG00000094952	3.37168e-06	89	Mir3070b
25.1498	1.03556	0.0172393	0.999992	Bmp2_1h_vs_NT	ENSMUSG00000106239	3.37168e-06	1380	Gm9260
5.44377	1.0339	0.249728	0.999992	Bmp2_1h_vs_NT	ENSMUSG00000083831	3.37168e-06	544	Gm14248
5.42198	1.0249	0.238165	0.999992	Bmp2_1h_vs_NT	ENSMUSG00000077380	3.37168e-06	132	Gm22661
6.47372	1.02375	0.213123	0.999992	Bmp2_1h_vs_NT	ENSMUSG00000112937	3.37168e-06	3772	Gm17746
4.5757	1.02362	0.192798	0.999992	Bmp2_1h_vs_NT	ENSMUSG00000113790	3.37168e-06	532	Gm17872
5.6189	1.02335	0.256194	0.999992	Bmp2_1h_vs_NT	ENSMUSG00000099631	3.37168e-06	826	Gm8641
5.62555	1.0224	0.175282	0.999992	Bmp2_1h_vs_NT	ENSMUSG00000040231	3.37168e-06	1001	Syngr4
2397.02	1.01938	4.28294e-09	4.91705e-06	Bmp2_1h_vs_NT	ENSMUSG00000046668	5.3083	3008	Cxxc5
5.01429	1.01855	0.291096	0.999992	Bmp2_1h_vs_NT	ENSMUSG00000097004	3.37168e-06	2820	4731419I09Rik
4.37313	1.01741	0.231679	0.999992	Bmp2_1h_vs_NT	ENSMUSG00000097874	3.37168e-06	763	C030010L15Rik
5.8165	1.01687	0.242459	0.999992	Bmp2_1h_vs_NT	ENSMUSG00000099907	3.37168e-06	3617	Gm10421
4.48702	1.01336	0.224835	0.999992	Bmp2_1h_vs_NT	ENSMUSG00000104418	3.37168e-06	460	Gm37070
4.26993	1.01269	0.379158	0.999992	Bmp2_1h_vs_NT	ENSMUSG00000105358	3.37168e-06	5241	Gm43099
4.93193	1.01201	0.306556	0.999992	Bmp2_1h_vs_NT	ENSMUSG00000093921	3.37168e-06	107	Gm23864
3.6822	1.01054	0.274466	0.999992	Bmp2_1h_vs_NT	ENSMUSG00000056671	3.37168e-06	1175	Prelid2
3.4521	1.00888	0.293668	0.999992	Bmp2_1h_vs_NT	ENSMUSG00000106253	3.37168e-06	78	Mir468
5488.79	1.00835	2.97983e-10	3.62224e-07	Bmp2_1h_vs_NT	ENSMUSG00000020644	6.44102	2438	Id2
4.16809	1.00736	0.300506	0.999992	Bmp2_1h_vs_NT	ENSMUSG00000089996	3.37168e-06	550	Tmsb15b2
7.71454	1.00645	0.129612	0.999992	Bmp2_1h_vs_NT	ENSMUSG00000098129	3.37168e-06	504	Gm27040
16.3579	1.00432	0.0876884	0.999992	Bmp2_1h_vs_NT	ENSMUSG00000102324	3.37168e-06	1764	Gm19721
4.68198	1.00301	0.226355	0.999992	Bmp2_1h_vs_NT	ENSMUSG00000001349	3.37168e-06	2736	Cnn1
3.89311	1.00211	0.286211	0.999992	Bmp2_1h_vs_NT	ENSMUSG00000117788	3.37168e-06	478	Gm5517
3.31323	1.0021	0.263257	0.999992	Bmp2_1h_vs_NT	ENSMUSG00000024485	3.37168e-06	6403	Slc4a9
7.31438	0.999858	0.113069	0.999992	Bmp2_1h_vs_NT	ENSMUSG00000006386	3.37168e-06	4712	Tek
4.73326	0.999285	0.247611	0.999992	Bmp2_1h_vs_NT	ENSMUSG00000101671	3.37168e-06	347	Gm28221
4.07208	0.999085	0.363233	0.999992	Bmp2_1h_vs_NT	ENSMUSG00000062518	3.37168e-06	2885	Zfp534
7.2941	0.99827	0.131609	0.999992	Bmp2_1h_vs_NT	ENSMUSG00000027776	3.37168e-06	1701	Il12a
130.999	0.996255	0.000310532	0.142603	Bmp2_1h_vs_NT	ENSMUSG00000037664	0.84587	2039	Cdkn1c
3.80354	0.995964	0.300353	0.999992	Bmp2_1h_vs_NT	ENSMUSG00000100621	3.37168e-06	728	Gm28374
7.53077	0.995947	0.172865	0.999992	Bmp2_1h_vs_NT	ENSMUSG00000024175	3.37168e-06	1997	Tekt4
3.49805	0.994105	0.444039	0.999992	Bmp2_1h_vs_NT	ENSMUSG00000064437	3.37168e-06	72	Snord49b
11.0881	0.991694	0.0837063	0.999992	Bmp2_1h_vs_NT	ENSMUSG00000072660	3.37168e-06	1821	Gm6288
5.75517	0.991534	0.19659	0.999992	Bmp2_1h_vs_NT	ENSMUSG00000022615	3.37168e-06	2037	Tymp
12.1047	0.991297	0.0490453	0.999992	Bmp2_1h_vs_NT	ENSMUSG00000067144	3.37168e-06	2101	Slc22a7
3.34305	0.990956	0.292214	0.999992	Bmp2_1h_vs_NT	ENSMUSG00000113919	3.37168e-06	505	Gm34466
10.035	0.990614	0.120679	0.999992	Bmp2_1h_vs_NT	ENSMUSG00000037638	3.37168e-06	3490	Zbtb42
186.267	0.988349	0.000197786	0.0996887	Bmp2_1h_vs_NT	ENSMUSG00000039646	1.00135	3007	Vasn
3.61921	0.987352	0.352816	0.999992	Bmp2_1h_vs_NT	ENSMUSG00000078192	3.37168e-06	617	Gm7290
633.489	0.985783	4.96172e-05	0.030157	Bmp2_1h_vs_NT	ENSMUSG00000034936	1.52061	1382	Arl4d
3.35655	0.984262	0.301157	0.999992	Bmp2_1h_vs_NT	ENSMUSG00000114812	3.37168e-06	469	Gm48254
6.60698	0.982997	0.173658	0.999992	Bmp2_1h_vs_NT	ENSMUSG00000091686	3.37168e-06	865	4930471C04Rik
5.32619	0.98115	0.180688	0.999992	Bmp2_1h_vs_NT	ENSMUSG00000080198	3.37168e-06	631	Rpl10a-ps4
4.63216	0.980847	0.267411	0.999992	Bmp2_1h_vs_NT	ENSMUSG00000112756	3.37168e-06	1300	Gm48014
35.1925	0.980358	0.0253436	0.999992	Bmp2_1h_vs_NT	ENSMUSG00000032085	3.37168e-06	1988	Tagln
3.28121	0.979812	0.519977	0.999992	Bmp2_1h_vs_NT	ENSMUSG00000092349	3.37168e-06	807	Smim40
7.06856	0.969288	0.2509	0.999992	Bmp2_1h_vs_NT	ENSMUSG00000103238	3.37168e-06	3029	Gm36527
5.38882	0.967204	0.252112	0.999992	Bmp2_1h_vs_NT	ENSMUSG00000058755	3.37168e-06	2272	Osm
5.14932	0.964026	0.235127	0.999992	Bmp2_1h_vs_NT	ENSMUSG00000116691	3.37168e-06	1703	Gm8363
7.33816	0.957997	0.218395	0.999992	Bmp2_1h_vs_NT	ENSMUSG00000110422	3.37168e-06	542	Gm17999
4.82729	0.957372	0.2336	0.999992	Bmp2_1h_vs_NT	ENSMUSG00000043740	3.37168e-06	5256	B430306N03Rik
11.5043	0.957219	0.0551004	0.999992	Bmp2_1h_vs_NT	ENSMUSG00000109875	3.37168e-06	243	Gm45456
9.74733	0.956578	0.153988	0.999992	Bmp2_1h_vs_NT	ENSMUSG00000030792	3.37168e-06	1576	Dkkl1
10.656	0.95572	0.11262	0.999992	Bmp2_1h_vs_NT	ENSMUSG00000085006	3.37168e-06	1794	BC021767
6.73599	0.951091	0.271545	0.999992	Bmp2_1h_vs_NT	ENSMUSG00000029661	3.37168e-06	12426	Col1a2
12.3023	0.951005	0.174371	0.999992	Bmp2_1h_vs_NT	ENSMUSG00000103558	3.37168e-06	1447	Gm38220
11.0152	0.949172	0.0638929	0.999992	Bmp2_1h_vs_NT	ENSMUSG00000089708	3.37168e-06	1117	5330439A09Rik
7.61458	0.944657	0.14149	0.999992	Bmp2_1h_vs_NT	ENSMUSG00000106438	3.37168e-06	2507	Gm32051
412.569	0.944567	4.06161e-06	0.00293907	Bmp2_1h_vs_NT	ENSMUSG00000028195	2.53179	2019	Ccn1
5.23052	0.943425	0.292967	0.999992	Bmp2_1h_vs_NT	ENSMUSG00000111596	3.37168e-06	587	Gm8058
3.73777	0.942091	0.51237	0.999992	Bmp2_1h_vs_NT	ENSMUSG00000112417	3.37168e-06	1973	A430028G04Rik
10.2444	0.942072	0.103078	0.999992	Bmp2_1h_vs_NT	ENSMUSG00000084133	3.37168e-06	1293	Gm12856
10.2433	0.940705	0.0891657	0.999992	Bmp2_1h_vs_NT	ENSMUSG00000111001	3.37168e-06	1070	Gm8767
4.88714	0.940249	0.232856	0.999992	Bmp2_1h_vs_NT	ENSMUSG00000109754	3.37168e-06	1542	Gm39214
4.5582	0.939169	0.295711	0.999992	Bmp2_1h_vs_NT	ENSMUSG00000097125	3.37168e-06	6618	Gm26885
7.31986	0.93896	0.220196	0.999992	Bmp2_1h_vs_NT	ENSMUSG00000103135	3.37168e-06	712	Gm37979
6.19221	0.938467	0.180951	0.999992	Bmp2_1h_vs_NT	ENSMUSG00000025469	3.37168e-06	2356	Msx3
4.31763	0.936086	0.277616	0.999992	Bmp2_1h_vs_NT	ENSMUSG00000101496	3.37168e-06	598	Gm8885
374.038	0.933443	0.00491539	0.999992	Bmp2_1h_vs_NT	ENSMUSG00000042417	3.37168e-06	2555	Ccno
7.26717	0.932463	0.176608	0.999992	Bmp2_1h_vs_NT	ENSMUSG00000082252	3.37168e-06	147	Gm11204
18.0172	0.929316	0.314675	0.999992	Bmp2_1h_vs_NT	ENSMUSG00000097895	3.37168e-06	489	Gm18709
4.1254	0.926454	0.269372	0.999992	Bmp2_1h_vs_NT	ENSMUSG00000083841	3.37168e-06	910	Gm1947
3.871	0.922061	0.316502	0.999992	Bmp2_1h_vs_NT	ENSMUSG00000078143	3.37168e-06	1643	Gm17344
4.00501	0.921984	0.329579	0.999992	Bmp2_1h_vs_NT	ENSMUSG00000068629	3.37168e-06	341	Gm6155
6.18587	0.920565	0.252222	0.999992	Bmp2_1h_vs_NT	ENSMUSG00000100150	3.37168e-06	2362	Gm19585
3.54367	0.919769	0.303466	0.999992	Bmp2_1h_vs_NT	ENSMUSG00000082875	3.37168e-06	830	Gm12598
4.71845	0.918246	0.284477	0.999992	Bmp2_1h_vs_NT	ENSMUSG00000110166	3.37168e-06	452	Gm45641
5.33183	0.918047	0.306042	0.999992	Bmp2_1h_vs_NT	ENSMUSG00000079364	3.37168e-06	2055	Gm3558
7.38631	0.916558	0.235067	0.999992	Bmp2_1h_vs_NT	ENSMUSG00000103760	3.37168e-06	436	Gm8009
16.5583	0.916151	0.265777	0.999992	Bmp2_1h_vs_NT	ENSMUSG00000038811	3.37168e-06	1877	Gngt2
4.27621	0.915961	0.34603	0.999992	Bmp2_1h_vs_NT	ENSMUSG00000115497	3.37168e-06	279	Gm49207
3.90316	0.91546	0.385439	0.999992	Bmp2_1h_vs_NT	ENSMUSG00000031842	3.37168e-06	5592	Pde4c
15.3719	0.912011	0.0520874	0.999992	Bmp2_1h_vs_NT	ENSMUSG00000105666	3.37168e-06	750	Gm18711
3.32186	0.910994	0.394908	0.999992	Bmp2_1h_vs_NT	ENSMUSG00000072852	3.37168e-06	698	2310040G07Rik
3.46661	0.910226	0.324346	0.999992	Bmp2_1h_vs_NT	ENSMUSG00000108668	3.37168e-06	1539	Gm32816
5.47807	0.90882	0.247931	0.999992	Bmp2_1h_vs_NT	ENSMUSG00000103570	3.37168e-06	1682	C630004M23Rik
8.90836	0.907314	0.209706	0.999992	Bmp2_1h_vs_NT	ENSMUSG00000099320	3.37168e-06	63	Mir7664
5.08271	0.907171	0.292371	0.999992	Bmp2_1h_vs_NT	ENSMUSG00000081002	3.37168e-06	546	Gm14240
6.2292	0.905264	0.247726	0.999992	Bmp2_1h_vs_NT	ENSMUSG00000022357	3.37168e-06	2212	Klhl38
10.2579	0.902437	0.185599	0.999992	Bmp2_1h_vs_NT	ENSMUSG00000066842	3.37168e-06	21191	Hmcn1
4.09974	0.902059	0.430976	0.999992	Bmp2_1h_vs_NT	ENSMUSG00000086904	3.37168e-06	1960	Gm13404
5.48942	0.901697	0.261074	0.999992	Bmp2_1h_vs_NT	ENSMUSG00000073422	3.37168e-06	1643	H2-Ke6
5.91882	0.90088	0.228396	0.999992	Bmp2_1h_vs_NT	ENSMUSG00000040919	3.37168e-06	990	4930505A04Rik
3.35646	0.898985	0.431246	0.999992	Bmp2_1h_vs_NT	ENSMUSG00000107106	3.37168e-06	3015	Gm43760
6.74263	0.897471	0.18497	0.999992	Bmp2_1h_vs_NT	ENSMUSG00000089945	3.37168e-06	8456	Pakap
5.17809	0.896389	0.292543	0.999992	Bmp2_1h_vs_NT	ENSMUSG00000045036	3.37168e-06	3134	Tmem232
8.16749	0.895663	0.169817	0.999992	Bmp2_1h_vs_NT	ENSMUSG00000005892	3.37168e-06	1384	Trh
9.50587	0.894862	0.166649	0.999992	Bmp2_1h_vs_NT	ENSMUSG00000007805	3.37168e-06	3174	Twist2
18.2668	0.893511	0.100006	0.999992	Bmp2_1h_vs_NT	ENSMUSG00000091956	3.37168e-06	1327	C2cd4b
4.69463	0.892795	0.362272	0.999992	Bmp2_1h_vs_NT	ENSMUSG00000066652	3.37168e-06	2611	Lefty2
9.57422	0.891311	0.133091	0.999992	Bmp2_1h_vs_NT	ENSMUSG00000045555	3.37168e-06	1529	Mettl24
3.94716	0.886368	0.499686	0.999992	Bmp2_1h_vs_NT	ENSMUSG00000113927	3.37168e-06	3518	5330409N07Rik
7.98885	0.883243	0.169645	0.999992	Bmp2_1h_vs_NT	ENSMUSG00000031554	3.37168e-06	3130	Adam5
11.9434	0.881698	0.175539	0.999992	Bmp2_1h_vs_NT	ENSMUSG00000093672	3.37168e-06	3118	Gm20655
3.82811	0.879627	0.419074	0.999992	Bmp2_1h_vs_NT	ENSMUSG00000095847	3.37168e-06	579	Gm5451
4.93682	0.877512	0.525016	0.999992	Bmp2_1h_vs_NT	ENSMUSG00000104118	3.37168e-06	3868	Gm37298
4.77525	0.877406	0.31156	0.999992	Bmp2_1h_vs_NT	ENSMUSG00000080845	3.37168e-06	1348	Gm9115
4.21551	0.876756	0.383893	0.999992	Bmp2_1h_vs_NT	ENSMUSG00000118209	3.37168e-06	553	Gm35438
8.33478	0.874937	0.225505	0.999992	Bmp2_1h_vs_NT	ENSMUSG00000000385	3.37168e-06	7302	Tmprss2
13.6911	0.869625	0.064456	0.999992	Bmp2_1h_vs_NT	ENSMUSG00000097113	3.37168e-06	1558	Gm19705
844.576	0.867658	4.18838e-07	0.000412157	Bmp2_1h_vs_NT	ENSMUSG00000041075	3.38494	4532	Fzd7
18.962	0.866337	0.028292	0.999992	Bmp2_1h_vs_NT	ENSMUSG00000024912	3.37168e-06	2033	Fosl1
4.26919	0.865176	0.341318	0.999992	Bmp2_1h_vs_NT	ENSMUSG00000085482	3.37168e-06	572	A230083N12Rik
5.34747	0.863803	0.430726	0.999992	Bmp2_1h_vs_NT	ENSMUSG00000118443	3.37168e-06	1538	Gm18589
503.928	0.863522	6.48151e-12	8.92936e-09	Bmp2_1h_vs_NT	ENSMUSG00000045817	8.04918	3530	Zfp36l2
4.60487	0.862899	0.360546	0.999992	Bmp2_1h_vs_NT	ENSMUSG00000088108	3.37168e-06	138	Snora47
4.03084	0.862458	0.421667	0.999992	Bmp2_1h_vs_NT	ENSMUSG00000098516	3.37168e-06	64	Mir7651
4.34634	0.861801	0.306033	0.999992	Bmp2_1h_vs_NT	ENSMUSG00000037254	3.37168e-06	3315	Itih2
4.07303	0.860505	0.405924	0.999992	Bmp2_1h_vs_NT	ENSMUSG00000033053	3.37168e-06	875	1700028P14Rik
4.139	0.860167	0.395524	0.999992	Bmp2_1h_vs_NT	ENSMUSG00000068396	3.37168e-06	354	Rpl34-ps1
14.5522	0.859854	0.10754	0.999992	Bmp2_1h_vs_NT	ENSMUSG00000029595	3.37168e-06	2689	Lhx5
3220.37	0.859688	0.000253662	0.121905	Bmp2_1h_vs_NT	ENSMUSG00000026923	0.913977	14232	Notch1
4.60392	0.859469	0.41164	0.999992	Bmp2_1h_vs_NT	ENSMUSG00000074412	3.37168e-06	432	Gm10689
4.95025	0.857878	0.331014	0.999992	Bmp2_1h_vs_NT	ENSMUSG00000108678	3.37168e-06	2068	Gm44758
16.3071	0.855886	0.0788026	0.999992	Bmp2_1h_vs_NT	ENSMUSG00000085655	3.37168e-06	956	Gm15952
9.628	0.855433	0.140998	0.999992	Bmp2_1h_vs_NT	ENSMUSG00000006764	3.37168e-06	2879	Tph2
4.43545	0.854854	0.290378	0.999992	Bmp2_1h_vs_NT	ENSMUSG00000111938	3.37168e-06	1292	2900045O20Rik
6.75737	0.854604	0.233714	0.999992	Bmp2_1h_vs_NT	ENSMUSG00000076928	3.37168e-06	935	Trac
5.08532	0.852402	0.279329	0.999992	Bmp2_1h_vs_NT	ENSMUSG00000030887	3.37168e-06	2180	Pdzd9
5.29993	0.852188	0.248402	0.999992	Bmp2_1h_vs_NT	ENSMUSG00000087662	3.37168e-06	2819	Gm11373
11.19	0.851172	0.122118	0.999992	Bmp2_1h_vs_NT	ENSMUSG00000085311	3.37168e-06	603	Gm15445
5.50118	0.849738	0.260649	0.999992	Bmp2_1h_vs_NT	ENSMUSG00000049353	3.37168e-06	5313	Rd3
4.30793	0.849296	0.331748	0.999992	Bmp2_1h_vs_NT	ENSMUSG00000118093	3.37168e-06	1349	Gm17802
6.17927	0.848171	0.19337	0.999992	Bmp2_1h_vs_NT	ENSMUSG00000117271	3.37168e-06	938	Gm6149
7.65961	0.843932	0.184676	0.999992	Bmp2_1h_vs_NT	ENSMUSG00000029370	3.37168e-06	4260	Rassf6
3.40441	0.842015	0.453693	0.999992	Bmp2_1h_vs_NT	ENSMUSG00000069554	3.37168e-06	2755	I830134H01Rik
11.7053	0.84127	0.181761	0.999992	Bmp2_1h_vs_NT	ENSMUSG00000103483	3.37168e-06	871	Gm20162
8.17488	0.840784	0.17712	0.999992	Bmp2_1h_vs_NT	ENSMUSG00000100113	3.37168e-06	741	Gm28592
4.90572	0.840418	0.332182	0.999992	Bmp2_1h_vs_NT	ENSMUSG00000118243	3.37168e-06	833	Gm50203
6.7571	0.840112	0.268742	0.999992	Bmp2_1h_vs_NT	ENSMUSG00000111649	3.37168e-06	3869	Gm48945
5.92053	0.839039	0.284795	0.999992	Bmp2_1h_vs_NT	ENSMUSG00000103423	3.37168e-06	796	Gm5845
21.6702	0.837408	0.0656302	0.999992	Bmp2_1h_vs_NT	ENSMUSG00000105514	3.37168e-06	1853	Gm42913
4.0069	0.837092	0.405364	0.999992	Bmp2_1h_vs_NT	ENSMUSG00000113840	3.37168e-06	649	Gm18955
7.32935	0.832935	0.217348	0.999992	Bmp2_1h_vs_NT	ENSMUSG00000099625	3.37168e-06	2528	Gm29325
3.531	0.83236	0.378446	0.999992	Bmp2_1h_vs_NT	ENSMUSG00000045394	3.37168e-06	2195	Epcam
7.28734	0.832286	0.195093	0.999992	Bmp2_1h_vs_NT	ENSMUSG00000116243	3.37168e-06	2193	Gm49552
5.52291	0.830605	0.278875	0.999992	Bmp2_1h_vs_NT	ENSMUSG00000070690	3.37168e-06	2919	Albfm1
6.44242	0.82998	0.209144	0.999992	Bmp2_1h_vs_NT	ENSMUSG00000032028	3.37168e-06	4102	Nxpe2
3.40423	0.828457	0.392103	0.999992	Bmp2_1h_vs_NT	ENSMUSG00000083777	3.37168e-06	1431	Gm13361
4.60391	0.828006	0.406954	0.999992	Bmp2_1h_vs_NT	ENSMUSG00000103373	3.37168e-06	2390	Gm37238
4.68054	0.827252	0.416671	0.999992	Bmp2_1h_vs_NT	ENSMUSG00000117578	3.37168e-06	858	Rpsa-ps8
5.83852	0.826963	0.263126	0.999992	Bmp2_1h_vs_NT	ENSMUSG00000037542	3.37168e-06	4389	Aldh8a1
20.6172	0.826635	0.1092	0.999992	Bmp2_1h_vs_NT	ENSMUSG00000060470	3.37168e-06	6905	Adgrg3
3.40208	0.825027	0.406868	0.999992	Bmp2_1h_vs_NT	ENSMUSG00000118154	3.37168e-06	1840	9330117O12Rik
15.7602	0.822055	0.213742	0.999992	Bmp2_1h_vs_NT	ENSMUSG00000051747	3.37168e-06	117334	Ttn
8.01417	0.820157	0.254544	0.999992	Bmp2_1h_vs_NT	ENSMUSG00000028860	3.37168e-06	2518	Sytl1
7.41573	0.817872	0.335912	0.999992	Bmp2_1h_vs_NT	ENSMUSG00000108394	3.37168e-06	5498	Gm45477
24.7936	0.817546	0.0509268	0.999992	Bmp2_1h_vs_NT	ENSMUSG00000010021	3.37168e-06	4068	Kif19a
15.2314	0.817225	0.251927	0.999992	Bmp2_1h_vs_NT	ENSMUSG00000072962	3.37168e-06	2074	Gm16401
4.94335	0.814261	0.547273	0.999992	Bmp2_1h_vs_NT	ENSMUSG00000096039	3.37168e-06	2259	D830030K20Rik
11.9129	0.812766	0.16724	0.999992	Bmp2_1h_vs_NT	ENSMUSG00000116033	3.37168e-06	1460	Gm49442
5.65416	0.812391	0.299208	0.999992	Bmp2_1h_vs_NT	ENSMUSG00000098235	3.37168e-06	993	Gm7497
5.9877	0.812234	0.261661	0.999992	Bmp2_1h_vs_NT	ENSMUSG00000095168	3.37168e-06	1008	Gm4795
5.53779	0.8119	0.282534	0.999992	Bmp2_1h_vs_NT	ENSMUSG00000049396	3.37168e-06	3734	Gemin4
3.37711	0.811035	0.441575	0.999992	Bmp2_1h_vs_NT	ENSMUSG00000020062	3.37168e-06	5331	Slc5a8
11.2384	0.810941	0.195127	0.999992	Bmp2_1h_vs_NT	ENSMUSG00000116840	3.37168e-06	2874	Gm21691
8.82549	0.808938	0.231013	0.999992	Bmp2_1h_vs_NT	ENSMUSG00000002228	3.37168e-06	1814	Ppm1j
4.204	0.807815	0.354929	0.999992	Bmp2_1h_vs_NT	ENSMUSG00000037171	3.37168e-06	2095	Nodal
6.75177	0.806496	0.396587	0.999992	Bmp2_1h_vs_NT	ENSMUSG00000110296	3.37168e-06	165	Gm45533
4.31626	0.806287	0.403303	0.999992	Bmp2_1h_vs_NT	ENSMUSG00000030399	3.37168e-06	2913	Ckm
5.1849	0.80571	0.453015	0.999992	Bmp2_1h_vs_NT	ENSMUSG00000094772	3.37168e-06	1323	Rpl29-ps2
15.3988	0.80503	0.209033	0.999992	Bmp2_1h_vs_NT	ENSMUSG00000033847	3.37168e-06	3747	Pla2g4c
4.67731	0.805027	0.325249	0.999992	Bmp2_1h_vs_NT	ENSMUSG00000092085	3.37168e-06	500	Gm17224
3.69495	0.803229	0.386375	0.999992	Bmp2_1h_vs_NT	ENSMUSG00000084081	3.37168e-06	1427	Gm12057
4.29599	0.803118	0.336085	0.999992	Bmp2_1h_vs_NT	ENSMUSG00000114752	3.37168e-06	1917	Gm35110
9.54178	0.80242	0.162291	0.999992	Bmp2_1h_vs_NT	ENSMUSG00000097959	3.37168e-06	1009	Gm6931
95.1489	0.800766	0.31403	0.999992	Bmp2_1h_vs_NT	ENSMUSG00000103831	3.37168e-06	1880	Gm37608
10.3203	0.800296	0.360389	0.999992	Bmp2_1h_vs_NT	ENSMUSG00000084300	3.37168e-06	225	Gm6954
13.6523	0.798083	0.124228	0.999992	Bmp2_1h_vs_NT	ENSMUSG00000015957	3.37168e-06	4137	Wnt11
4.48718	0.797992	0.361352	0.999992	Bmp2_1h_vs_NT	ENSMUSG00000106802	3.37168e-06	4214	Gm42885
6.05387	0.79596	0.267003	0.999992	Bmp2_1h_vs_NT	ENSMUSG00000111292	3.37168e-06	1351	Gm48627
8.48326	0.795477	0.282995	0.999992	Bmp2_1h_vs_NT	ENSMUSG00000100583	3.37168e-06	536	Gm29443
3.60909	0.795161	0.415475	0.999992	Bmp2_1h_vs_NT	ENSMUSG00000106560	3.37168e-06	2122	Gm43119
4.02247	0.795107	0.35834	0.999992	Bmp2_1h_vs_NT	ENSMUSG00000032278	3.37168e-06	3954	Paqr5
1447	0.794315	7.43532e-06	0.0051217	Bmp2_1h_vs_NT	ENSMUSG00000035828	2.29059	2427	Pim3
9.67764	0.793283	0.217917	0.999992	Bmp2_1h_vs_NT	ENSMUSG00000039492	3.37168e-06	2089	Ccdc27
4.95103	0.792464	0.354223	0.999992	Bmp2_1h_vs_NT	ENSMUSG00000106258	3.37168e-06	776	Rpl7a-ps7
4.84537	0.79177	0.309756	0.999992	Bmp2_1h_vs_NT	ENSMUSG00000086900	3.37168e-06	566	Kcnab3os
3.32711	0.790749	0.383113	0.999992	Bmp2_1h_vs_NT	ENSMUSG00000080951	3.37168e-06	163	Gm12208
5.79462	0.790567	0.271768	0.999992	Bmp2_1h_vs_NT	ENSMUSG00000047654	3.37168e-06	1335	Tssk6
11.5004	0.789848	0.201499	0.999992	Bmp2_1h_vs_NT	ENSMUSG00000081841	3.37168e-06	522	Gm13444
5.78929	0.788975	0.589783	0.999992	Bmp2_1h_vs_NT	ENSMUSG00000110661	3.37168e-06	4031	Gm31805
3.65393	0.788846	0.412044	0.999992	Bmp2_1h_vs_NT	ENSMUSG00000101009	3.37168e-06	3178	1700108F19Rik
7.33899	0.787388	0.233577	0.999992	Bmp2_1h_vs_NT	ENSMUSG00000098194	3.37168e-06	1007	Gm7286
3.72331	0.7866	0.46674	0.999992	Bmp2_1h_vs_NT	ENSMUSG00000112621	3.37168e-06	950	Gm5173
5.46405	0.78619	0.299258	0.999992	Bmp2_1h_vs_NT	ENSMUSG00000040424	3.37168e-06	3646	Hipk4
17.475	0.784633	0.20309	0.999992	Bmp2_1h_vs_NT	ENSMUSG00000013707	3.37168e-06	1122	Tnfaip8l2
4.96518	0.784385	0.283596	0.999992	Bmp2_1h_vs_NT	ENSMUSG00000113983	3.37168e-06	413	Gm47742
7.93101	0.784237	0.271956	0.999992	Bmp2_1h_vs_NT	ENSMUSG00000048473	3.37168e-06	2160	Sult6b2
22.0964	0.784042	0.0358832	0.999992	Bmp2_1h_vs_NT	ENSMUSG00000090790	3.37168e-06	206	Gm17377
6274.24	0.783553	0.00256582	0.836655	Bmp2_1h_vs_NT	ENSMUSG00000033730	0.0774534	4406	Egr3
2721.09	0.780809	0.0016827	0.610054	Bmp2_1h_vs_NT	ENSMUSG00000019960	0.214632	3132	Dusp6
5.76247	0.780284	0.318798	0.999992	Bmp2_1h_vs_NT	ENSMUSG00000105012	3.37168e-06	615	Gm42813
12.7463	0.778844	0.418187	0.999992	Bmp2_1h_vs_NT	ENSMUSG00000057596	3.37168e-06	3758	Trim30d
13.6124	0.776178	0.159294	0.999992	Bmp2_1h_vs_NT	ENSMUSG00000085763	3.37168e-06	626	Smc2os
5.65474	0.776111	0.339737	0.999992	Bmp2_1h_vs_NT	ENSMUSG00000026774	3.37168e-06	2004	Potegl
9.52408	0.775878	0.213465	0.999992	Bmp2_1h_vs_NT	ENSMUSG00000072487	3.37168e-06	8105	Mroh5
3.5732	0.775452	0.548864	0.999992	Bmp2_1h_vs_NT	ENSMUSG00000102856	3.37168e-06	5898	Gm37084
8.45226	0.774693	0.22117	0.999992	Bmp2_1h_vs_NT	ENSMUSG00000102123	3.37168e-06	2048	Gm4319
11.4577	0.771442	0.360829	0.999992	Bmp2_1h_vs_NT	ENSMUSG00000047641	3.37168e-06	2278	Krt87
9.13656	0.771196	0.22498	0.999992	Bmp2_1h_vs_NT	ENSMUSG00000085828	3.37168e-06	3118	Gm15612
4.08549	0.770405	0.397433	0.999992	Bmp2_1h_vs_NT	ENSMUSG00000116797	3.37168e-06	292	2600002D14Rik
106.855	0.768272	0.041331	0.999992	Bmp2_1h_vs_NT	ENSMUSG00000003032	3.37168e-06	3049	Klf4
3.7551	0.767802	0.391466	0.999992	Bmp2_1h_vs_NT	ENSMUSG00000115355	3.37168e-06	1737	4930445E18Rik
4.2226	0.766596	0.441484	0.999992	Bmp2_1h_vs_NT	ENSMUSG00000087054	3.37168e-06	660	Gm12405
6.71545	0.76564	0.332304	0.999992	Bmp2_1h_vs_NT	ENSMUSG00000099041	3.37168e-06	4238	Gm28035
4.34594	0.765412	0.374341	0.999992	Bmp2_1h_vs_NT	ENSMUSG00000065904	3.37168e-06	70	Gm26109
4.10316	0.765032	0.473992	0.999992	Bmp2_1h_vs_NT	ENSMUSG00000108782	3.37168e-06	1201	Gm32772
15.3337	0.763744	0.150151	0.999992	Bmp2_1h_vs_NT	ENSMUSG00000086600	3.37168e-06	2694	C030005K06Rik
4828.06	0.762893	0.006395	0.999992	Bmp2_1h_vs_NT	ENSMUSG00000028341	3.37168e-06	5987	Nr4a3
7.02184	0.762267	0.362913	0.999992	Bmp2_1h_vs_NT	ENSMUSG00000104728	3.37168e-06	1363	Gm42462
5.78768	0.760911	0.308853	0.999992	Bmp2_1h_vs_NT	ENSMUSG00000116760	3.37168e-06	3991	Gm1604a
14.4157	0.76078	0.0998545	0.999992	Bmp2_1h_vs_NT	ENSMUSG00000108955	3.37168e-06	1456	Gm44775
19.2952	0.759331	0.0801849	0.999992	Bmp2_1h_vs_NT	ENSMUSG00000106106	3.37168e-06	2466
968.057	0.759282	0.00563995	0.999992	Bmp2_1h_vs_NT	ENSMUSG00000020423	3.37168e-06	2743	Btg2
4.12189	0.758912	0.419261	0.999992	Bmp2_1h_vs_NT	ENSMUSG00000039653	3.37168e-06	1941	Baat
3.61728	0.756779	0.511228	0.999992	Bmp2_1h_vs_NT	ENSMUSG00000102151	3.37168e-06	4052	Gm37472
4.79463	0.755523	0.383233	0.999992	Bmp2_1h_vs_NT	ENSMUSG00000110246	3.37168e-06	19000	C130073E24Rik
7.14512	0.755034	0.266888	0.999992	Bmp2_1h_vs_NT	ENSMUSG00000084018	3.37168e-06	467	Gm11895
7.34153	0.752856	0.274504	0.999992	Bmp2_1h_vs_NT	ENSMUSG00000101849	3.37168e-06	1849	Gm28386
3.60555	0.752845	0.435311	0.999992	Bmp2_1h_vs_NT	ENSMUSG00000097981	3.37168e-06	1005	Gm7583
17.241	0.751805	0.12495	0.999992	Bmp2_1h_vs_NT	ENSMUSG00000108392	3.37168e-06	601	Gm9463
3.72064	0.751183	0.453834	0.999992	Bmp2_1h_vs_NT	ENSMUSG00000098338	3.37168e-06	59	Mir6941
8.54379	0.75102	0.207581	0.999992	Bmp2_1h_vs_NT	ENSMUSG00000083318	3.37168e-06	293	Gm15192
3.3817	0.750756	0.473066	0.999992	Bmp2_1h_vs_NT	ENSMUSG00000110673	3.37168e-06	2730	Gm45833
88.8416	0.748548	0.00614591	0.999992	Bmp2_1h_vs_NT	ENSMUSG00000091387	3.37168e-06	5087	Gcnt4
17.9359	0.747445	0.230575	0.999992	Bmp2_1h_vs_NT	ENSMUSG00000028310	3.37168e-06	3026	Ppp3r2
10.9029	0.747411	0.286997	0.999992	Bmp2_1h_vs_NT	ENSMUSG00000105489	3.37168e-06	1126	Gm38562
3.908	0.746815	0.48707	0.999992	Bmp2_1h_vs_NT	ENSMUSG00000070368	3.37168e-06	3241	Prok1
11.2271	0.745054	0.168097	0.999992	Bmp2_1h_vs_NT	ENSMUSG00000104810	3.37168e-06	961	Gm5684
9.15069	0.74481	0.265079	0.999992	Bmp2_1h_vs_NT	ENSMUSG00000078872	3.37168e-06	1329	Gm14401
3.3355	0.744753	0.449014	0.999992	Bmp2_1h_vs_NT	ENSMUSG00000070980	3.37168e-06	1439	Actl7b
5.89772	0.743729	0.360258	0.999992	Bmp2_1h_vs_NT	ENSMUSG00000000817	3.37168e-06	1937	Fasl
4.03015	0.743499	0.416944	0.999992	Bmp2_1h_vs_NT	ENSMUSG00000068079	3.37168e-06	980	Tcf15
9.81859	0.743311	0.220849	0.999992	Bmp2_1h_vs_NT	ENSMUSG00000075036	3.37168e-06	399	Gm10805
6.30127	0.743183	0.465516	0.999992	Bmp2_1h_vs_NT	ENSMUSG00000091037	3.37168e-06	270	Gm17661
4.0669	0.741318	0.440575	0.999992	Bmp2_1h_vs_NT	ENSMUSG00000073184	3.37168e-06	241	Gm49957
9.18517	0.740618	0.216806	0.999992	Bmp2_1h_vs_NT	ENSMUSG00000103486	3.37168e-06	1031	Gm10657
20.0097	0.739851	0.0843403	0.999992	Bmp2_1h_vs_NT	ENSMUSG00000117217	3.37168e-06	939	Gm4766
5.1161	0.739643	0.444946	0.999992	Bmp2_1h_vs_NT	ENSMUSG00000055497	3.37168e-06	693	Gm9974
605.937	0.739303	0.00242928	0.809696	Bmp2_1h_vs_NT	ENSMUSG00000024190	0.0916779	3311	Dusp1
17.0057	0.738856	0.174567	0.999992	Bmp2_1h_vs_NT	ENSMUSG00000049576	3.37168e-06	3420	Zfa-ps
4.13882	0.738095	0.410739	0.999992	Bmp2_1h_vs_NT	ENSMUSG00000098046	3.37168e-06	972	Gm8254
3.57508	0.736354	0.438085	0.999992	Bmp2_1h_vs_NT	ENSMUSG00000017868	3.37168e-06	3412	Sgk2
10.7099	0.735389	0.199581	0.999992	Bmp2_1h_vs_NT	ENSMUSG00000107385	3.37168e-06	4070	C330024D21Rik
4.11495	0.734984	0.439643	0.999992	Bmp2_1h_vs_NT	ENSMUSG00000004231	3.37168e-06	5409	Pax2
4.24386	0.731707	0.477106	0.999992	Bmp2_1h_vs_NT	ENSMUSG00000112294	3.37168e-06	625	Gm4129
4.51305	0.731669	0.56955	0.999992	Bmp2_1h_vs_NT	ENSMUSG00000102136	3.37168e-06	2552	Gm37107
4.37929	0.731586	0.405862	0.999992	Bmp2_1h_vs_NT	ENSMUSG00000109957	3.37168e-06	252	Gm45353
14.5428	0.729636	0.126127	0.999992	Bmp2_1h_vs_NT	ENSMUSG00000060730	3.37168e-06	354	Gm10086
3.54989	0.729312	0.515086	0.999992	Bmp2_1h_vs_NT	ENSMUSG00000085636	3.37168e-06	1657	Gm11769
18.0812	0.729124	0.159233	0.999992	Bmp2_1h_vs_NT	ENSMUSG00000057003	3.37168e-06	6016	Myh4
3.6964	0.728835	0.650662	0.999992	Bmp2_1h_vs_NT	ENSMUSG00000103693	3.37168e-06	4321	Gm37529
4.25307	0.727496	0.400287	0.999992	Bmp2_1h_vs_NT	ENSMUSG00000114551	3.37168e-06	1217	Gm6035
3.76584	0.727446	0.415099	0.999992	Bmp2_1h_vs_NT	ENSMUSG00000028965	3.37168e-06	2722	Tnfrsf9
11.1507	0.727435	0.192505	0.999992	Bmp2_1h_vs_NT	ENSMUSG00000053268	3.37168e-06	4431	Dspp
7.83227	0.72705	0.24358	0.999992	Bmp2_1h_vs_NT	ENSMUSG00000024600	3.37168e-06	2485	Slc27a6
4.69604	0.726769	0.37106	0.999992	Bmp2_1h_vs_NT	ENSMUSG00000084985	3.37168e-06	568	Gm16135
3.28415	0.725918	0.448973	0.999992	Bmp2_1h_vs_NT	ENSMUSG00000014198	3.37168e-06	3101	Zfp385c
14.1401	0.724558	0.12959	0.999992	Bmp2_1h_vs_NT	ENSMUSG00000117185	3.37168e-06	605	Gm34510
4.89185	0.724515	0.412671	0.999992	Bmp2_1h_vs_NT	ENSMUSG00000103056	3.37168e-06	193	Gm38268
7.77116	0.723581	0.285929	0.999992	Bmp2_1h_vs_NT	ENSMUSG00000110533	3.37168e-06	796	LOC665443
6.32484	0.722301	0.466389	0.999992	Bmp2_1h_vs_NT	ENSMUSG00000110588	3.37168e-06	2665	Gm45774
9.28151	0.721835	0.267719	0.999992	Bmp2_1h_vs_NT	ENSMUSG00000116704	3.37168e-06	608	Gm5491
6.58035	0.721793	0.340662	0.999992	Bmp2_1h_vs_NT	ENSMUSG00000043924	3.37168e-06	2227	Ncmap
4.21118	0.721579	0.434143	0.999992	Bmp2_1h_vs_NT	ENSMUSG00000018698	3.37168e-06	4072	Lhx1
4.2354	0.721064	0.462316	0.999992	Bmp2_1h_vs_NT	ENSMUSG00000112652	3.37168e-06	4560	4921516A02Rik
4.66528	0.720216	0.368463	0.999992	Bmp2_1h_vs_NT	ENSMUSG00000104265	3.37168e-06	947	Gm8869
10.4882	0.71921	0.244504	0.999992	Bmp2_1h_vs_NT	ENSMUSG00000085196	3.37168e-06	2558	Gm14963
4.91824	0.718965	0.372949	0.999992	Bmp2_1h_vs_NT	ENSMUSG00000026450	3.37168e-06	1815	Chit1
5.25498	0.716402	0.377396	0.999992	Bmp2_1h_vs_NT	ENSMUSG00000116571	3.37168e-06	769	Gm49741
3.58477	0.715083	0.454312	0.999992	Bmp2_1h_vs_NT	ENSMUSG00000040584	3.37168e-06	5480	Abcb1a
5.32688	0.714853	0.493551	0.999992	Bmp2_1h_vs_NT	ENSMUSG00000102212	3.37168e-06	4327	C230085N15Rik
5.70491	0.714433	0.312965	0.999992	Bmp2_1h_vs_NT	ENSMUSG00000109853	3.37168e-06	1209	Gm33045
34.8916	0.714317	0.0345354	0.999992	Bmp2_1h_vs_NT	ENSMUSG00000111845	3.37168e-06	426	Gm7495
5.11386	0.714102	0.373109	0.999992	Bmp2_1h_vs_NT	ENSMUSG00000109897	3.37168e-06	635	Gm6458
4.67216	0.713986	0.39571	0.999992	Bmp2_1h_vs_NT	ENSMUSG00000042102	3.37168e-06	3414	Dmgdh
4.43192	0.713352	0.501219	0.999992	Bmp2_1h_vs_NT	ENSMUSG00000100041	3.37168e-06	2469	Gm5702
5.09538	0.712631	0.343587	0.999992	Bmp2_1h_vs_NT	ENSMUSG00000003227	3.37168e-06	3637	Edar
4.85827	0.711948	0.333877	0.999992	Bmp2_1h_vs_NT	ENSMUSG00000041831	3.37168e-06	5062	Sytl3
5.32278	0.711924	0.359894	0.999992	Bmp2_1h_vs_NT	ENSMUSG00000073421	3.37168e-06	2568	H2-Ab1
6.45958	0.711797	0.305478	0.999992	Bmp2_1h_vs_NT	ENSMUSG00000050700	3.37168e-06	3548	Emilin3
15.7723	0.711556	0.140919	0.999992	Bmp2_1h_vs_NT	ENSMUSG00000097592	3.37168e-06	1224	4930500F10Rik
5.45183	0.710657	0.516711	0.999992	Bmp2_1h_vs_NT	ENSMUSG00000101049	3.37168e-06	1144	Gm8856
7.68894	0.705773	0.274264	0.999992	Bmp2_1h_vs_NT	ENSMUSG00000040205	3.37168e-06	2256	Cuzd1
8.28788	0.705689	0.241021	0.999992	Bmp2_1h_vs_NT	ENSMUSG00000109608	3.37168e-06	1994	Gm45597
6.54246	0.705071	0.271937	0.999992	Bmp2_1h_vs_NT	ENSMUSG00000080916	3.37168e-06	849	Gm12463
753.214	0.704326	0.000361531	0.158958	Bmp2_1h_vs_NT	ENSMUSG00000087006	0.798717	1392	Gm13889
9.38012	0.702878	0.239546	0.999992	Bmp2_1h_vs_NT	ENSMUSG00000107349	3.37168e-06	1309	Gm6655
8.38345	0.702819	0.236026	0.999992	Bmp2_1h_vs_NT	ENSMUSG00000115005	3.37168e-06	139	Gm49195
14.7236	0.700339	0.123277	0.999992	Bmp2_1h_vs_NT	ENSMUSG00000112237	3.37168e-06	1482	D630033A02Rik
9.49928	0.699587	0.194732	0.999992	Bmp2_1h_vs_NT	ENSMUSG00000009734	3.37168e-06	6985	Pou6f2
16.1022	0.699526	0.156881	0.999992	Bmp2_1h_vs_NT	ENSMUSG00000113011	3.37168e-06	2602	Gm1995
17.4956	0.698843	0.159828	0.999992	Bmp2_1h_vs_NT	ENSMUSG00000105943	3.37168e-06	343	Gm2965
9.69988	0.698735	0.264886	0.999992	Bmp2_1h_vs_NT	ENSMUSG00000045345	3.37168e-06	2316	9530056K15Rik
8.04139	0.696256	0.299365	0.999992	Bmp2_1h_vs_NT	ENSMUSG00000115454	3.37168e-06	908	Gm49086
6.25754	0.693565	0.48335	0.999992	Bmp2_1h_vs_NT	ENSMUSG00000113646	3.37168e-06	547	Gm46313
3.78719	0.692937	0.504642	0.999992	Bmp2_1h_vs_NT	ENSMUSG00000022548	3.37168e-06	2577	Apod
12.4503	0.691771	0.216055	0.999992	Bmp2_1h_vs_NT	ENSMUSG00000083936	3.37168e-06	1138	Gm14829
3.31823	0.691133	0.509751	0.999992	Bmp2_1h_vs_NT	ENSMUSG00000098081	3.37168e-06	732	Gm26913
17.7773	0.690979	0.11282	0.999992	Bmp2_1h_vs_NT	ENSMUSG00000031736	3.37168e-06	2017	Crnde
18.2661	0.690073	0.106598	0.999992	Bmp2_1h_vs_NT	ENSMUSG00000048731	3.37168e-06	5705	Ggnbp1
10.0199	0.689881	0.290694	0.999992	Bmp2_1h_vs_NT	ENSMUSG00000107335	3.37168e-06	3016	Gm43372
12.5193	0.689415	0.235698	0.999992	Bmp2_1h_vs_NT	ENSMUSG00000024987	3.37168e-06	1983	Cyp26a1
3.94166	0.689166	0.462165	0.999992	Bmp2_1h_vs_NT	ENSMUSG00000084301	3.37168e-06	1493	Gm7856
3.50268	0.688388	0.616553	0.999992	Bmp2_1h_vs_NT	ENSMUSG00000104852	3.37168e-06	3416	Gm43201
3.50964	0.686532	0.5192	0.999992	Bmp2_1h_vs_NT	ENSMUSG00000054293	3.37168e-06	3465	P2ry10b
4.13095	0.68501	0.437481	0.999992	Bmp2_1h_vs_NT	ENSMUSG00000117246	3.37168e-06	779	Gm17891
3.7485	0.684714	0.535368	0.999992	Bmp2_1h_vs_NT	ENSMUSG00000049691	3.37168e-06	1718	Nkx3-2
3.88106	0.684151	0.430741	0.999992	Bmp2_1h_vs_NT	ENSMUSG00000087500	3.37168e-06	371	Gm12426
5.68518	0.683515	0.492528	0.999992	Bmp2_1h_vs_NT	ENSMUSG00000113959	3.37168e-06	3539	Gm46339
3.98904	0.681945	0.441629	0.999992	Bmp2_1h_vs_NT	ENSMUSG00000062074	3.37168e-06	1419	Ccn6
3.5822	0.681876	0.491211	0.999992	Bmp2_1h_vs_NT	ENSMUSG00000106600	3.37168e-06	69	Mir6915
6.01539	0.681822	0.38676	0.999992	Bmp2_1h_vs_NT	ENSMUSG00000088226	3.37168e-06	316	Gm22596
11.0799	0.681339	0.188584	0.999992	Bmp2_1h_vs_NT	ENSMUSG00000082186	3.37168e-06	959	Gm12403
8.90038	0.681222	0.231884	0.999992	Bmp2_1h_vs_NT	ENSMUSG00000114780	3.37168e-06	5747	AI197445
6.1693	0.680487	0.349416	0.999992	Bmp2_1h_vs_NT	ENSMUSG00000039481	3.37168e-06	1023	Nrtn
3.59688	0.680445	0.460571	0.999992	Bmp2_1h_vs_NT	ENSMUSG00000113059	3.37168e-06	887	Gm46344
3.51658	0.679854	0.438082	0.999992	Bmp2_1h_vs_NT	ENSMUSG00000083094	3.37168e-06	1005	Gm4908
3.86986	0.679739	0.532704	0.999992	Bmp2_1h_vs_NT	ENSMUSG00000107215	3.37168e-06	2583	Gm43197
3.40746	0.679496	0.469583	0.999992	Bmp2_1h_vs_NT	ENSMUSG00000102549	3.37168e-06	1401	Gm38137
8.13414	0.679237	0.236869	0.999992	Bmp2_1h_vs_NT	ENSMUSG00000091993	3.37168e-06	3544	B930036N10Rik
12.5778	0.678967	0.211046	0.999992	Bmp2_1h_vs_NT	ENSMUSG00000105944	3.37168e-06	622	Gm5075
3.46697	0.678483	0.465545	0.999992	Bmp2_1h_vs_NT	ENSMUSG00000045545	3.37168e-06	1758	Krt14
16.5548	0.678252	0.168036	0.999992	Bmp2_1h_vs_NT	ENSMUSG00000054958	3.37168e-06	1220	Nt5c1a
3.52926	0.678015	0.442188	0.999992	Bmp2_1h_vs_NT	ENSMUSG00000086915	3.37168e-06	1408	Gm16364
4.90678	0.677532	0.418646	0.999992	Bmp2_1h_vs_NT	ENSMUSG00000008461	3.37168e-06	2786	Fut1
8.1524	0.677308	0.379496	0.999992	Bmp2_1h_vs_NT	ENSMUSG00000096655	3.37168e-06	2905	1700065D16Rik
7.09215	0.676825	0.43683	0.999992	Bmp2_1h_vs_NT	ENSMUSG00000022468	3.37168e-06	2745	Endou
5.07066	0.676494	0.364092	0.999992	Bmp2_1h_vs_NT	ENSMUSG00000089967	3.37168e-06	126	Gm16550
5.94819	0.674396	0.45065	0.999992	Bmp2_1h_vs_NT	ENSMUSG00000052131	3.37168e-06	1281	Akr1b7
3.98295	0.67345	0.414244	0.999992	Bmp2_1h_vs_NT	ENSMUSG00000082480	3.37168e-06	886	Gm11687
11.5057	0.673278	0.301611	0.999992	Bmp2_1h_vs_NT	ENSMUSG00000056219	3.37168e-06	506	Tmem229b-ps
7.38497	0.67095	0.491381	0.999992	Bmp2_1h_vs_NT	ENSMUSG00000030144	3.37168e-06	1599	Clec4d
15.5656	0.669749	0.155067	0.999992	Bmp2_1h_vs_NT	ENSMUSG00000026726	3.37168e-06	14935	Cubn
13.8489	0.667394	0.362922	0.999992	Bmp2_1h_vs_NT	ENSMUSG00000106073	3.37168e-06	3973	Gm42892
19.496	0.667268	0.20559	0.999992	Bmp2_1h_vs_NT	ENSMUSG00000032596	3.37168e-06	6692	Uba7
3.81351	0.665838	0.580521	0.999992	Bmp2_1h_vs_NT	ENSMUSG00000106154	3.37168e-06	74	Mir7232
12.1436	0.665721	0.205957	0.999992	Bmp2_1h_vs_NT	ENSMUSG00000113398	3.37168e-06	742	Gm5194
14.9123	0.663308	0.272199	0.999992	Bmp2_1h_vs_NT	ENSMUSG00000020891	3.37168e-06	3559	Alox8
20.3826	0.662823	0.11307	0.999992	Bmp2_1h_vs_NT	ENSMUSG00000015890	3.37168e-06	2421	Amdhd1
5.83771	0.662054	0.475814	0.999992	Bmp2_1h_vs_NT	ENSMUSG00000073405	3.37168e-06	1067	H2-T-ps
7.83678	0.661378	0.350727	0.999992	Bmp2_1h_vs_NT	ENSMUSG00000077222	3.37168e-06	132	Gm22270
242.697	0.658976	0.512553	0.999992	Bmp2_1h_vs_NT	ENSMUSG00000000628	3.37168e-06	5969	Hk2
4.46112	0.658612	0.521343	0.999992	Bmp2_1h_vs_NT	ENSMUSG00000004951	3.37168e-06	1031	Hspb1
21.3066	0.656866	0.122667	0.999992	Bmp2_1h_vs_NT	ENSMUSG00000091386	3.37168e-06	1617	Olfr443-ps1
12.6205	0.655985	0.337048	0.999992	Bmp2_1h_vs_NT	ENSMUSG00000038402	3.37168e-06	2363	Foxf2
6.57156	0.655671	0.351386	0.999992	Bmp2_1h_vs_NT	ENSMUSG00000108720	3.37168e-06	1098	Gm44672
5.61462	0.654117	0.401073	0.999992	Bmp2_1h_vs_NT	ENSMUSG00000085950	3.37168e-06	1675	Gm13589
9.48314	0.65392	0.339873	0.999992	Bmp2_1h_vs_NT	ENSMUSG00000097099	3.37168e-06	6021	Gm9917
3.64836	0.652526	0.559399	0.999992	Bmp2_1h_vs_NT	ENSMUSG00000097068	3.37168e-06	1619	Gm26760
6.24004	0.652209	0.356664	0.999992	Bmp2_1h_vs_NT	ENSMUSG00000085768	3.37168e-06	600	Gm13707
94.8636	0.650883	0.00140154	0.517195	Bmp2_1h_vs_NT	ENSMUSG00000018983	0.286346	4882	E2f2
4.64878	0.650153	0.413183	0.999992	Bmp2_1h_vs_NT	ENSMUSG00000112120	3.37168e-06	1349	Gm32255
5.42438	0.648148	0.489457	0.999992	Bmp2_1h_vs_NT	ENSMUSG00000112229	3.37168e-06	2142	Gm48086
9.20952	0.648097	0.290386	0.999992	Bmp2_1h_vs_NT	ENSMUSG00000023959	3.37168e-06	8782	Clic5
6.03998	0.643487	0.381378	0.999992	Bmp2_1h_vs_NT	ENSMUSG00000038580	3.37168e-06	645	Sct
5.88373	0.642995	0.388337	0.999992	Bmp2_1h_vs_NT	ENSMUSG00000097937	3.37168e-06	1007	Gm6967
6.58	0.642952	0.40592	0.999992	Bmp2_1h_vs_NT	ENSMUSG00000106115	3.37168e-06	1857	Gm43420
5.83241	0.64252	0.423497	0.999992	Bmp2_1h_vs_NT	ENSMUSG00000080715	3.37168e-06	766	Gm5406
13.4417	0.641636	0.489768	0.999992	Bmp2_1h_vs_NT	ENSMUSG00000103663	3.37168e-06	337	2900037B21Rik
6.69305	0.641208	0.415705	0.999992	Bmp2_1h_vs_NT	ENSMUSG00000024972	3.37168e-06	2773	Lgals12
5.54617	0.639413	0.429504	0.999992	Bmp2_1h_vs_NT	ENSMUSG00000049349	3.37168e-06	1665	Gm5105
3.87036	0.639028	0.487801	0.999992	Bmp2_1h_vs_NT	ENSMUSG00000085012	3.37168e-06	606	Gm15492
726.091	0.638696	4.12452e-06	0.00293907	Bmp2_1h_vs_NT	ENSMUSG00000075327	2.53179	7374	Zbtb2
3.95723	0.637537	0.564877	0.999992	Bmp2_1h_vs_NT	ENSMUSG00000096546	3.37168e-06	4378	Smlr1
4.76824	0.637458	0.445118	0.999992	Bmp2_1h_vs_NT	ENSMUSG00000117475	3.37168e-06	943	Gm7788
6.01583	0.636941	0.484639	0.999992	Bmp2_1h_vs_NT	ENSMUSG00000040483	3.37168e-06	4689	Xaf1
3.77597	0.636755	0.618206	0.999992	Bmp2_1h_vs_NT	ENSMUSG00000102630	3.37168e-06	1402	Gm37289
3.77213	0.634651	0.538063	0.999992	Bmp2_1h_vs_NT	ENSMUSG00000025058	3.37168e-06	3754	5430427O19Rik
3.72313	0.634081	0.518393	0.999992	Bmp2_1h_vs_NT	ENSMUSG00000104621	3.37168e-06	2775	Gm43185
14.7457	0.633517	0.202208	0.999992	Bmp2_1h_vs_NT	ENSMUSG00000081926	3.37168e-06	114	Gm15536
1208.86	0.632164	0.0106005	0.999992	Bmp2_1h_vs_NT	ENSMUSG00000035329	3.37168e-06	4466	Fbxo33
9.82016	0.632009	0.269414	0.999992	Bmp2_1h_vs_NT	ENSMUSG00000097191	3.37168e-06	1856	Mm2pr
7.84024	0.631132	0.351685	0.999992	Bmp2_1h_vs_NT	ENSMUSG00000091154	3.37168e-06	666	Proscos
9.97905	0.628876	0.359325	0.999992	Bmp2_1h_vs_NT	ENSMUSG00000093594	3.37168e-06	2516	Gm20707
14.7313	0.62886	0.361494	0.999992	Bmp2_1h_vs_NT	ENSMUSG00000043157	3.37168e-06	2184	Arl11
6.86106	0.627966	0.34247	0.999992	Bmp2_1h_vs_NT	ENSMUSG00000067149	3.37168e-06	2517	Jchain
7.28709	0.627774	0.365003	0.999992	Bmp2_1h_vs_NT	ENSMUSG00000079076	3.37168e-06	620	Gm3086
4.5481	0.627631	0.507232	0.999992	Bmp2_1h_vs_NT	ENSMUSG00000110235	3.37168e-06	2157	Gm5086
13.6204	0.627132	0.27703	0.999992	Bmp2_1h_vs_NT	ENSMUSG00000081285	3.37168e-06	825	Gm18859
14.8654	0.626911	0.208882	0.999992	Bmp2_1h_vs_NT	ENSMUSG00000078289	3.37168e-06	418	Gm10923
42.5704	0.626093	0.0470584	0.999992	Bmp2_1h_vs_NT	ENSMUSG00000000782	3.37168e-06	3019	Tcf7
4.22577	0.62601	0.474285	0.999992	Bmp2_1h_vs_NT	ENSMUSG00000035498	3.37168e-06	6765	Cdcp1
6.40989	0.625578	0.332268	0.999992	Bmp2_1h_vs_NT	ENSMUSG00000032719	3.37168e-06	2748	Sbspon
357.37	0.625086	0.0351691	0.999992	Bmp2_1h_vs_NT	ENSMUSG00000026826	3.37168e-06	4059	Nr4a2
3.41262	0.624566	0.522561	0.999992	Bmp2_1h_vs_NT	ENSMUSG00000059776	3.37168e-06	636	Rpl13-ps6
3.79353	0.624292	0.581567	0.999992	Bmp2_1h_vs_NT	ENSMUSG00000110622	3.37168e-06	4584	Iqcn
3.60077	0.622973	0.596585	0.999992	Bmp2_1h_vs_NT	ENSMUSG00000106572	3.37168e-06	1296	4933417G07Rik
3.45913	0.622483	0.561514	0.999992	Bmp2_1h_vs_NT	ENSMUSG00000077426	3.37168e-06	132	Gm26387
19.4806	0.620946	0.276021	0.999992	Bmp2_1h_vs_NT	ENSMUSG00000042988	3.37168e-06	2408	Notum
8.37226	0.620046	0.378379	0.999992	Bmp2_1h_vs_NT	ENSMUSG00000025082	3.37168e-06	4049	Vwa2
3.42677	0.620041	0.486943	0.999992	Bmp2_1h_vs_NT	ENSMUSG00000063586	3.37168e-06	1218	Gm5513
4.19355	0.619037	0.538959	0.999992	Bmp2_1h_vs_NT	ENSMUSG00000117782	3.37168e-06	1570	Gm18999
20.6375	0.618509	0.238276	0.999992	Bmp2_1h_vs_NT	ENSMUSG00000103272	3.37168e-06	2679	Gm37914
38.8812	0.618306	0.133179	0.999992	Bmp2_1h_vs_NT	ENSMUSG00000050777	3.37168e-06	1311	Tmem37
5.87215	0.618045	0.375036	0.999992	Bmp2_1h_vs_NT	ENSMUSG00000032766	3.37168e-06	919	Gng11
15.4641	0.617964	0.283081	0.999992	Bmp2_1h_vs_NT	ENSMUSG00000020553	3.37168e-06	2723	Pctp
9.00287	0.616779	0.435523	0.999992	Bmp2_1h_vs_NT	ENSMUSG00000078956	3.37168e-06	1667	Gm14221
13.8546	0.616761	0.250085	0.999992	Bmp2_1h_vs_NT	ENSMUSG00000111997	3.37168e-06	1227	Gm5176
9.13521	0.616451	0.328568	0.999992	Bmp2_1h_vs_NT	ENSMUSG00000105006	3.37168e-06	1159	Gm9484
14.2131	0.615998	0.252839	0.999992	Bmp2_1h_vs_NT	ENSMUSG00000053472	3.37168e-06	513	Gm13534
6.87156	0.615444	0.395318	0.999992	Bmp2_1h_vs_NT	ENSMUSG00000111090	3.37168e-06	3198	Gm30698
20.1778	0.61534	0.138572	0.999992	Bmp2_1h_vs_NT	ENSMUSG00000031519	3.37168e-06	2262	Asb5
3.87411	0.615288	0.560758	0.999992	Bmp2_1h_vs_NT	ENSMUSG00000097411	3.37168e-06	1495	B430218F22Rik
12.3883	0.615285	0.201164	0.999992	Bmp2_1h_vs_NT	ENSMUSG00000114311	3.37168e-06	2312	Gm31452
13.6459	0.61483	0.22443	0.999992	Bmp2_1h_vs_NT	ENSMUSG00000064369	3.37168e-06	69	mt-Te
6.23004	0.613765	0.404678	0.999992	Bmp2_1h_vs_NT	ENSMUSG00000115912	3.37168e-06	1722	Gm35569
23.0766	0.613156	0.110631	0.999992	Bmp2_1h_vs_NT	ENSMUSG00000097233	3.37168e-06	3877	Gm17552
1112.4	0.612813	2.29238e-06	0.00175452	Bmp2_1h_vs_NT	ENSMUSG00000021025	2.75584	1610	Nfkbia
9.01044	0.612658	0.283417	0.999992	Bmp2_1h_vs_NT	ENSMUSG00000029656	3.37168e-06	2545	C8b
3.42518	0.611911	0.577996	0.999992	Bmp2_1h_vs_NT	ENSMUSG00000027938	3.37168e-06	1679	Creb3l4
11.576	0.609167	0.279073	0.999992	Bmp2_1h_vs_NT	ENSMUSG00000050103	3.37168e-06	6397	Agmo
7.84647	0.608573	0.309887	0.999992	Bmp2_1h_vs_NT	ENSMUSG00000058905	3.37168e-06	414	Gm10051
6.00582	0.607238	0.434852	0.999992	Bmp2_1h_vs_NT	ENSMUSG00000089760	3.37168e-06	1570	D030046N08Rik
1003.14	0.606789	0.00201501	0.692613	Bmp2_1h_vs_NT	ENSMUSG00000037447	0.159509	12540	Arid5a
27.4825	0.606403	0.223582	0.999992	Bmp2_1h_vs_NT	ENSMUSG00000063193	3.37168e-06	2917	Cd300lb
3.55474	0.605991	0.573168	0.999992	Bmp2_1h_vs_NT	ENSMUSG00000114321	3.37168e-06	349	Gm8971
4.87453	0.605666	0.682997	0.999992	Bmp2_1h_vs_NT	ENSMUSG00000026686	3.37168e-06	3396	Lmx1a
10.3319	0.604984	0.33264	0.999992	Bmp2_1h_vs_NT	ENSMUSG00000084413	3.37168e-06	1003	Gm12017
4.20529	0.604952	0.468199	0.999992	Bmp2_1h_vs_NT	ENSMUSG00000083804	3.37168e-06	591	Gm13676
10.2483	0.604873	0.295746	0.999992	Bmp2_1h_vs_NT	ENSMUSG00000000154	3.37168e-06	1699	Slc22a18
11.917	0.604699	0.302086	0.999992	Bmp2_1h_vs_NT	ENSMUSG00000078486	3.37168e-06	3901	Perm1
107.565	0.60432	0.0091564	0.999992	Bmp2_1h_vs_NT	ENSMUSG00000053113	3.37168e-06	2891	Socs3
5.66427	0.60321	0.462484	0.999992	Bmp2_1h_vs_NT	ENSMUSG00000108043	3.37168e-06	3755	Zim3
9.51535	0.602577	0.378806	0.999992	Bmp2_1h_vs_NT	ENSMUSG00000096171	3.37168e-06	1008	Gm8055
1015.16	0.601819	0.00191599	0.682656	Bmp2_1h_vs_NT	ENSMUSG00000049907	0.165798	2161	Rasl11b
4.42502	0.60095	0.461705	0.999992	Bmp2_1h_vs_NT	ENSMUSG00000047443	3.37168e-06	2815	Erfe
6.68813	0.60074	0.480737	0.999992	Bmp2_1h_vs_NT	ENSMUSG00000113853	3.37168e-06	3425	Gm47583
4.57927	0.600614	0.472684	0.999992	Bmp2_1h_vs_NT	ENSMUSG00000097762	3.37168e-06	2932	4732463B04Rik
10.5421	0.599792	0.247847	0.999992	Bmp2_1h_vs_NT	ENSMUSG00000041481	3.37168e-06	2105	Serpina3g
5.52934	0.599172	0.391766	0.999992	Bmp2_1h_vs_NT	ENSMUSG00000074529	3.37168e-06	864	Zfp972
12.5738	0.59712	0.304602	0.999992	Bmp2_1h_vs_NT	ENSMUSG00000056718	3.37168e-06	759	Gm13199
4.40972	0.595567	0.447111	0.999992	Bmp2_1h_vs_NT	ENSMUSG00000093826	3.37168e-06	342	Gm6900
4.53201	0.595355	0.459297	0.999992	Bmp2_1h_vs_NT	ENSMUSG00000030116	3.37168e-06	3589	Mfap5
172.884	0.594563	0.0334694	0.999992	Bmp2_1h_vs_NT	ENSMUSG00000034765	3.37168e-06	2473	Dusp5
7.58955	0.594537	0.462915	0.999992	Bmp2_1h_vs_NT	ENSMUSG00000071653	3.37168e-06	1444	1810009A15Rik
3.82063	0.594358	0.604902	0.999992	Bmp2_1h_vs_NT	ENSMUSG00000024401	3.37168e-06	1639	Tnf
61.8576	0.593546	0.140301	0.999992	Bmp2_1h_vs_NT	ENSMUSG00000032334	3.37168e-06	3297	Loxl1
434.296	0.592794	0.00067522	0.279068	Bmp2_1h_vs_NT	ENSMUSG00000029570	0.554289	2505	Lfng
32.2319	0.592195	0.0731228	0.999992	Bmp2_1h_vs_NT	ENSMUSG00000111795	3.37168e-06	430	Gm47620
10.5028	0.591758	0.279286	0.999992	Bmp2_1h_vs_NT	ENSMUSG00000097296	3.37168e-06	690	Gm26532
4.65529	0.591657	0.455762	0.999992	Bmp2_1h_vs_NT	ENSMUSG00000071192	3.37168e-06	2536	Wfikkn1
3725.81	0.591509	0.0252551	0.999992	Bmp2_1h_vs_NT	ENSMUSG00000029135	3.37168e-06	9680	Fosl2
38.9288	0.590561	0.0335267	0.999992	Bmp2_1h_vs_NT	ENSMUSG00000116355	3.37168e-06	1478	Gm5217
15.4472	0.589157	0.249203	0.999992	Bmp2_1h_vs_NT	ENSMUSG00000030911	3.37168e-06	2724	Zp2
28.8033	0.589083	0.155784	0.999992	Bmp2_1h_vs_NT	ENSMUSG00000068428	3.37168e-06	5740	Gmnc
18.5572	0.589016	0.149686	0.999992	Bmp2_1h_vs_NT	ENSMUSG00000116640	3.37168e-06	1049	Gm8670
4.06847	0.588898	0.585104	0.999992	Bmp2_1h_vs_NT	ENSMUSG00000103668	3.37168e-06	449	Gm38186
3.29267	0.588677	0.528091	0.999992	Bmp2_1h_vs_NT	ENSMUSG00000104512	3.37168e-06	1463	Gm37165
7.03117	0.588025	0.409604	0.999992	Bmp2_1h_vs_NT	ENSMUSG00000085555	3.37168e-06	2352	2610035F20Rik
19.8418	0.586864	0.328907	0.999992	Bmp2_1h_vs_NT	ENSMUSG00000058470	3.37168e-06	5986	Gm8369
4.96564	0.583888	0.482716	0.999992	Bmp2_1h_vs_NT	ENSMUSG00000110109	3.37168e-06	788	Gm5599
8.32692	0.583567	0.366211	0.999992	Bmp2_1h_vs_NT	ENSMUSG00000115186	3.37168e-06	2128	Gm49417
28.7815	0.582679	0.22018	0.999992	Bmp2_1h_vs_NT	ENSMUSG00000038607	3.37168e-06	1314	Gng10
28.1642	0.58259	0.219084	0.999992	Bmp2_1h_vs_NT	ENSMUSG00000053441	3.37168e-06	14040	Adamts19
7.55127	0.582046	0.422576	0.999992	Bmp2_1h_vs_NT	ENSMUSG00000086682	3.37168e-06	2770	Gm16023
3.30534	0.581956	0.534387	0.999992	Bmp2_1h_vs_NT	ENSMUSG00000100720	3.37168e-06	545	Gm10075
2448.83	0.581893	0.000270567	0.127074	Bmp2_1h_vs_NT	ENSMUSG00000041544	0.895942	5450	Disp3
6.23208	0.581411	0.471624	0.999992	Bmp2_1h_vs_NT	ENSMUSG00000034837	3.37168e-06	3029	Gnat1
99.9258	0.580448	0.0804684	0.999992	Bmp2_1h_vs_NT	ENSMUSG00000021070	3.37168e-06	3792	Bdkrb2
12.6674	0.580421	0.338868	0.999992	Bmp2_1h_vs_NT	ENSMUSG00000049231	3.37168e-06	237	Gm12497
1740.14	0.579971	0.0106397	0.999992	Bmp2_1h_vs_NT	ENSMUSG00000034640	3.37168e-06	4358	Tiparp
6.97886	0.579923	0.451655	0.999992	Bmp2_1h_vs_NT	ENSMUSG00000113186	3.37168e-06	6641	A330076C08Rik
4.41935	0.579648	0.5295	0.999992	Bmp2_1h_vs_NT	ENSMUSG00000102457	3.37168e-06	2980	Gm38342
9.00419	0.57882	0.355117	0.999992	Bmp2_1h_vs_NT	ENSMUSG00000117290	3.37168e-06	1724	Gm34883
5.99034	0.578112	0.407295	0.999992	Bmp2_1h_vs_NT	ENSMUSG00000020732	3.37168e-06	5330	Rab37
6.31421	0.577181	0.40702	0.999992	Bmp2_1h_vs_NT	ENSMUSG00000090891	3.37168e-06	2415	D6Ertd527e
31.0516	0.576811	0.147395	0.999992	Bmp2_1h_vs_NT	ENSMUSG00000029219	3.37168e-06	2106	Slc10a4
6.02806	0.576318	0.50024	0.999992	Bmp2_1h_vs_NT	ENSMUSG00000005994	3.37168e-06	2828	Tyrp1
3.97727	0.574384	0.586492	0.999992	Bmp2_1h_vs_NT	ENSMUSG00000082093	3.37168e-06	280	Gm15928
9.73182	0.573966	0.429445	0.999992	Bmp2_1h_vs_NT	ENSMUSG00000026979	3.37168e-06	11786	Psd4
4.06068	0.573665	0.598269	0.999992	Bmp2_1h_vs_NT	ENSMUSG00000064984	3.37168e-06	68	Snord73a
449.942	0.571906	0.00511611	0.999992	Bmp2_1h_vs_NT	ENSMUSG00000043903	3.37168e-06	12777	Zfp469
7.56926	0.571784	0.389415	0.999992	Bmp2_1h_vs_NT	ENSMUSG00000074217	3.37168e-06	1413	Misp3
13.6878	0.570953	0.292969	0.999992	Bmp2_1h_vs_NT	ENSMUSG00000113314	3.37168e-06	1842	Gm2721
6.17273	0.570766	0.445865	0.999992	Bmp2_1h_vs_NT	ENSMUSG00000022041	3.37168e-06	3787	Chrna2
11.8384	0.570286	0.403621	0.999992	Bmp2_1h_vs_NT	ENSMUSG00000034641	3.37168e-06	2645	Cd300ld
7.96763	0.570092	0.396672	0.999992	Bmp2_1h_vs_NT	ENSMUSG00000074121	3.37168e-06	2653	Ntf5
3.30832	0.569897	0.615395	0.999992	Bmp2_1h_vs_NT	ENSMUSG00000104145	3.37168e-06	2158	D130019J16Rik
8.10967	0.567833	0.436755	0.999992	Bmp2_1h_vs_NT	ENSMUSG00000044787	3.37168e-06	1112	Spata32
4.89355	0.5676	0.464098	0.999992	Bmp2_1h_vs_NT	ENSMUSG00000034533	3.37168e-06	7966	Scn10a
6.12961	0.567333	0.539242	0.999992	Bmp2_1h_vs_NT	ENSMUSG00000087264	3.37168e-06	938	Gad1os
5.18471	0.566503	0.540365	0.999992	Bmp2_1h_vs_NT	ENSMUSG00000099722	3.37168e-06	7316	Gm29154
8.67679	0.565756	0.364408	0.999992	Bmp2_1h_vs_NT	ENSMUSG00000108753	3.37168e-06	617	Gm45094
6.1818	0.565464	0.451828	0.999992	Bmp2_1h_vs_NT	ENSMUSG00000064871	3.37168e-06	66	Snord58b
10.7288	0.564926	0.328168	0.999992	Bmp2_1h_vs_NT	ENSMUSG00000020437	3.37168e-06	6957	Myo1g
9.58096	0.56463	0.362907	0.999992	Bmp2_1h_vs_NT	ENSMUSG00000083392	3.37168e-06	1194	Gm6335
8.66147	0.564139	0.380983	0.999992	Bmp2_1h_vs_NT	ENSMUSG00000079677	3.37168e-06	1423	Fdx2
9.98843	0.56413	0.308265	0.999992	Bmp2_1h_vs_NT	ENSMUSG00000117522	3.37168e-06	217	Gm50041
30.4335	0.563329	0.183555	0.999992	Bmp2_1h_vs_NT	ENSMUSG00000031995	3.37168e-06	7637	St14
18.387	0.5631	0.242685	0.999992	Bmp2_1h_vs_NT	ENSMUSG00000046057	3.37168e-06	333	Gm15428
4.05326	0.562523	0.471457	0.999992	Bmp2_1h_vs_NT	ENSMUSG00000052295	3.37168e-06	2851	8030423F21Rik
6.76288	0.562519	0.400912	0.999992	Bmp2_1h_vs_NT	ENSMUSG00000023984	3.37168e-06	6495	Gm20517
66.3179	0.562046	0.0726874	0.999992	Bmp2_1h_vs_NT	ENSMUSG00000035237	3.37168e-06	1342	Lcat
2671.53	0.561717	0.000349334	0.156934	Bmp2_1h_vs_NT	ENSMUSG00000040857	0.804282	3607	Erf
27.3768	0.561351	0.171701	0.999992	Bmp2_1h_vs_NT	ENSMUSG00000118577	3.37168e-06	5738	NA
4927.38	0.560636	3.72152e-08	3.84526e-05	Bmp2_1h_vs_NT	ENSMUSG00000027660	4.41507	9694	Skil
7.88671	0.560145	0.355894	0.999992	Bmp2_1h_vs_NT	ENSMUSG00000108976	3.37168e-06	755	Gm29797
13.6452	0.559271	0.392577	0.999992	Bmp2_1h_vs_NT	ENSMUSG00000104720	3.37168e-06	708	Gm43138
5.98077	0.558093	0.518246	0.999992	Bmp2_1h_vs_NT	ENSMUSG00000017344	3.37168e-06	2030	Vtn
4.61345	0.557256	0.54904	0.999992	Bmp2_1h_vs_NT	ENSMUSG00000026971	3.37168e-06	7111	Itgb6
10.2878	0.554487	0.28656	0.999992	Bmp2_1h_vs_NT	ENSMUSG00000081917	3.37168e-06	400	Gm15209
8.08277	0.553388	0.411161	0.999992	Bmp2_1h_vs_NT	ENSMUSG00000032246	3.37168e-06	3642	Calml4
10.3382	0.552679	0.424861	0.999992	Bmp2_1h_vs_NT	ENSMUSG00000098121	3.37168e-06	175	Gm27038
8.17085	0.552276	0.400808	0.999992	Bmp2_1h_vs_NT	ENSMUSG00000103766	3.37168e-06	1524	Gm38392
23.2501	0.551214	0.144133	0.999992	Bmp2_1h_vs_NT	ENSMUSG00000021835	3.37168e-06	2248	Bmp4
4.20673	0.550996	0.546037	0.999992	Bmp2_1h_vs_NT	ENSMUSG00000043017	3.37168e-06	3334	Ptgir
4.06079	0.550327	0.559301	0.999992	Bmp2_1h_vs_NT	ENSMUSG00000107902	3.37168e-06	3124	Gm32592
228.265	0.548561	0.412666	0.999992	Bmp2_1h_vs_NT	ENSMUSG00000054204	3.37168e-06	1509	Alkal2
4.18964	0.548056	0.56645	0.999992	Bmp2_1h_vs_NT	ENSMUSG00000114121	3.37168e-06	746	Gm47728
15.2454	0.546038	0.59627	0.999992	Bmp2_1h_vs_NT	ENSMUSG00000024672	3.37168e-06	4453	Ms4a7
3.81926	0.545191	0.590619	0.999992	Bmp2_1h_vs_NT	ENSMUSG00000102234	3.37168e-06	1985	Gm37885
8.60085	0.544679	0.356323	0.999992	Bmp2_1h_vs_NT	ENSMUSG00000110615	3.37168e-06	1863	Gm45890
10.201	0.544077	0.378025	0.999992	Bmp2_1h_vs_NT	ENSMUSG00000086589	3.37168e-06	1499	Gm12915
5.38718	0.542221	0.621648	0.999992	Bmp2_1h_vs_NT	ENSMUSG00000098008	3.37168e-06	1366	A930001A20Rik
18.0733	0.542081	0.233356	0.999992	Bmp2_1h_vs_NT	ENSMUSG00000098720	3.37168e-06	642	Gm27239
408.525	0.541265	8.26973e-05	0.0474705	Bmp2_1h_vs_NT	ENSMUSG00000056708	1.32358	3276	Ier5
11.1091	0.54092	0.548057	0.999992	Bmp2_1h_vs_NT	ENSMUSG00000073179	3.37168e-06	396	Gm10478
5.57068	0.540777	0.564404	0.999992	Bmp2_1h_vs_NT	ENSMUSG00000030577	3.37168e-06	5042	Cd22
7.49305	0.539982	0.617094	0.999992	Bmp2_1h_vs_NT	ENSMUSG00000106682	3.37168e-06	2505	Gm42648
4.53924	0.539931	0.534453	0.999992	Bmp2_1h_vs_NT	ENSMUSG00000039878	3.37168e-06	2225	Slc39a5
4.27305	0.539112	0.597032	0.999992	Bmp2_1h_vs_NT	ENSMUSG00000074388	3.37168e-06	891	Gm5544
16.5158	0.539067	0.291896	0.999992	Bmp2_1h_vs_NT	ENSMUSG00000001076	3.37168e-06	1474	C1ql4
1052.87	0.538672	1.5231e-05	0.0101532	Bmp2_1h_vs_NT	ENSMUSG00000021365	1.9934	6376	Nedd9
46.6762	0.538672	0.110883	0.999992	Bmp2_1h_vs_NT	ENSMUSG00000027793	3.37168e-06	1835	Ccna1
6.00529	0.538591	0.455923	0.999992	Bmp2_1h_vs_NT	ENSMUSG00000052403	3.37168e-06	1617	Fcnaos
3.49016	0.538416	0.598331	0.999992	Bmp2_1h_vs_NT	ENSMUSG00000108525	3.37168e-06	378	Gm7443
5.54305	0.53782	0.596123	0.999992	Bmp2_1h_vs_NT	ENSMUSG00000001739	3.37168e-06	2124	Cldn15
9.01867	0.537734	0.47173	0.999992	Bmp2_1h_vs_NT	ENSMUSG00000097318	3.37168e-06	738	1700007L15Rik
4.95274	0.53769	0.489027	0.999992	Bmp2_1h_vs_NT	ENSMUSG00000086827	3.37168e-06	1302	4930461C15Rik
5.19382	0.537561	0.466785	0.999992	Bmp2_1h_vs_NT	ENSMUSG00000091230	3.37168e-06	666	H1f11-ps
246.303	0.537383	0.0293549	0.999992	Bmp2_1h_vs_NT	ENSMUSG00000026955	3.37168e-06	3499	Sapcd2
7.89537	0.537292	0.490767	0.999992	Bmp2_1h_vs_NT	ENSMUSG00000108176	3.37168e-06	789	Gm43965
8.38659	0.535866	0.463334	0.999992	Bmp2_1h_vs_NT	ENSMUSG00000021590	3.37168e-06	1677	Spata9
6.76647	0.535699	0.446542	0.999992	Bmp2_1h_vs_NT	ENSMUSG00000081607	3.37168e-06	977	Gm15294
4.64342	0.535266	0.548745	0.999992	Bmp2_1h_vs_NT	ENSMUSG00000107240	3.37168e-06	2258	Gm43231
3.28307	0.535228	0.604559	0.999992	Bmp2_1h_vs_NT	ENSMUSG00000023737	3.37168e-06	2210	1700082M22Rik
13.4991	0.535216	0.248399	0.999992	Bmp2_1h_vs_NT	ENSMUSG00000091449	3.37168e-06	370	Gm10269
3.87347	0.534502	0.547967	0.999992	Bmp2_1h_vs_NT	ENSMUSG00000109266	3.37168e-06	854	Gm6426
9.0975	0.53344	0.655795	0.999992	Bmp2_1h_vs_NT	ENSMUSG00000103722	3.37168e-06	3244	2700078F05Rik
12.634	0.532898	0.276122	0.999992	Bmp2_1h_vs_NT	ENSMUSG00000117926	3.37168e-06	1671	C030004G16Rik
12.6489	0.532798	0.276961	0.999992	Bmp2_1h_vs_NT	ENSMUSG00000042045	3.37168e-06	1318	Sln
13.7373	0.532642	0.267872	0.999992	Bmp2_1h_vs_NT	ENSMUSG00000110534	3.37168e-06	2868	Gm45708
924.183	0.530985	0.000252756	0.121905	Bmp2_1h_vs_NT	ENSMUSG00000033454	0.913977	12190	Zbtb1
8.33537	0.529528	0.510277	0.999992	Bmp2_1h_vs_NT	ENSMUSG00000070101	3.37168e-06	96	Mir341
7.03325	0.529202	0.417786	0.999992	Bmp2_1h_vs_NT	ENSMUSG00000024131	3.37168e-06	2271	Slc3a1
17.1288	0.527512	0.202858	0.999992	Bmp2_1h_vs_NT	ENSMUSG00000081400	3.37168e-06	793	Gm13680
4.26855	0.527068	0.560896	0.999992	Bmp2_1h_vs_NT	ENSMUSG00000090256	3.37168e-06	2166	Alms1-ps1
8.41222	0.526684	0.458313	0.999992	Bmp2_1h_vs_NT	ENSMUSG00000032013	3.37168e-06	3473	Trim29
47.1614	0.526152	0.203101	0.999992	Bmp2_1h_vs_NT	ENSMUSG00000001123	3.37168e-06	2137	Lgals9
126.403	0.526088	0.00456685	0.999992	Bmp2_1h_vs_NT	ENSMUSG00000019997	3.37168e-06	2861	Ccn2
52.5616	0.524807	0.066771	0.999992	Bmp2_1h_vs_NT	ENSMUSG00000029699	3.37168e-06	2976	Ssc4d
15.2517	0.523618	0.257139	0.999992	Bmp2_1h_vs_NT	ENSMUSG00000097726	3.37168e-06	3665	9530036O11Rik
15.6773	0.523426	0.277531	0.999992	Bmp2_1h_vs_NT	ENSMUSG00000026814	3.37168e-06	4048	Eng
11.8267	0.520112	0.394415	0.999992	Bmp2_1h_vs_NT	ENSMUSG00000111022	3.37168e-06	1158	Gm36367
30.6555	0.519294	0.202869	0.999992	Bmp2_1h_vs_NT	ENSMUSG00000082955	3.37168e-06	1718	Gm8036
34.5438	0.519097	0.168571	0.999992	Bmp2_1h_vs_NT	ENSMUSG00000060143	3.37168e-06	384	Gm10076
8.0927	0.518557	0.502457	0.999992	Bmp2_1h_vs_NT	ENSMUSG00000114524	3.37168e-06	650	Gm48357
14.7102	0.518391	0.328481	0.999992	Bmp2_1h_vs_NT	ENSMUSG00000063060	3.37168e-06	3299	Sox7
19.1505	0.518368	0.257033	0.999992	Bmp2_1h_vs_NT	ENSMUSG00000084866	3.37168e-06	1151	A930006K02Rik
8.80876	0.518276	0.49077	0.999992	Bmp2_1h_vs_NT	ENSMUSG00000081076	3.37168e-06	888	Rpsa-ps4
5.86291	0.517186	0.486264	0.999992	Bmp2_1h_vs_NT	ENSMUSG00000026805	3.37168e-06	3905	Barhl1
11.8054	0.51567	0.370503	0.999992	Bmp2_1h_vs_NT	ENSMUSG00000086296	3.37168e-06	5167	D030055H07Rik
32.5524	0.51444	0.132498	0.999992	Bmp2_1h_vs_NT	ENSMUSG00000031385	3.37168e-06	6493	Plxnb3
16.3736	0.514378	0.268724	0.999992	Bmp2_1h_vs_NT	ENSMUSG00000085843	3.37168e-06	2251	Kank4os
9.7463	0.51347	0.384816	0.999992	Bmp2_1h_vs_NT	ENSMUSG00000054150	3.37168e-06	5548	Syne3
351.888	0.512343	0.153477	0.999992	Bmp2_1h_vs_NT	ENSMUSG00000117975	3.37168e-06	3950	Itprip
22.695	0.512324	0.18299	0.999992	Bmp2_1h_vs_NT	ENSMUSG00000103899	3.37168e-06	3251	Gm37940
17.639	0.51232	0.379812	0.999992	Bmp2_1h_vs_NT	ENSMUSG00000105947	3.37168e-06	2472	Gm43789
6.08667	0.512187	0.477664	0.999992	Bmp2_1h_vs_NT	ENSMUSG00000117585	3.37168e-06	801	Gm5047
35.3292	0.511725	0.199902	0.999992	Bmp2_1h_vs_NT	ENSMUSG00000114401	3.37168e-06	1228	Gm38604
4.91461	0.511082	0.50239	0.999992	Bmp2_1h_vs_NT	ENSMUSG00000105447	3.37168e-06	1608	Gm43653
5.39652	0.511042	0.497871	0.999992	Bmp2_1h_vs_NT	ENSMUSG00000086680	3.37168e-06	637	Gm11592
3.5721	0.51089	0.607458	0.999992	Bmp2_1h_vs_NT	ENSMUSG00000083100	3.37168e-06	499	Gm6044
200.424	0.510775	0.0100618	0.999992	Bmp2_1h_vs_NT	ENSMUSG00000029641	3.37168e-06	1201	Rasl11a
6.14425	0.510615	0.514224	0.999992	Bmp2_1h_vs_NT	ENSMUSG00000106631	3.37168e-06	6252	Gm42669
7.26162	0.510501	0.429003	0.999992	Bmp2_1h_vs_NT	ENSMUSG00000097027	3.37168e-06	2481	Gm26559
8.46881	0.510439	0.449266	0.999992	Bmp2_1h_vs_NT	ENSMUSG00000031497	3.37168e-06	6868	Tnfsf13b
13.7047	0.510063	0.643809	0.999992	Bmp2_1h_vs_NT	ENSMUSG00000053063	3.37168e-06	5528	Clec12a
6.90192	0.509831	0.424508	0.999992	Bmp2_1h_vs_NT	ENSMUSG00000028571	3.37168e-06	4690	Cyp2j13
28.5716	0.509752	0.190289	0.999992	Bmp2_1h_vs_NT	ENSMUSG00000023031	3.37168e-06	2306	Cela1
3.68773	0.509292	0.562171	0.999992	Bmp2_1h_vs_NT	ENSMUSG00000080844	3.37168e-06	330	Gm14107
3.32002	0.509278	0.625501	0.999992	Bmp2_1h_vs_NT	ENSMUSG00000011632	3.37168e-06	843	Pinlyp
11.9724	0.509218	0.443084	0.999992	Bmp2_1h_vs_NT	ENSMUSG00000068227	3.37168e-06	4287	Il2rb
8.52726	0.509014	0.404938	0.999992	Bmp2_1h_vs_NT	ENSMUSG00000068122	3.37168e-06	3326	Agtr2
4.23437	0.508358	0.57406	0.999992	Bmp2_1h_vs_NT	ENSMUSG00000105127	3.37168e-06	251	Gm42470
5.27367	0.507894	0.553891	0.999992	Bmp2_1h_vs_NT	ENSMUSG00000106463	3.37168e-06	117	Mir1291
5.29631	0.507695	0.475426	0.999992	Bmp2_1h_vs_NT	ENSMUSG00000078592	3.37168e-06	1002	Gm4609
4.3126	0.507594	0.535044	0.999992	Bmp2_1h_vs_NT	ENSMUSG00000086774	3.37168e-06	358	Gm11915
7.66807	0.506732	0.467286	0.999992	Bmp2_1h_vs_NT	ENSMUSG00000104299	3.37168e-06	2311	Gm9924
3.77788	0.506672	0.570174	0.999992	Bmp2_1h_vs_NT	ENSMUSG00000062007	3.37168e-06	1824	Hsh2d
8.96921	0.506545	0.37617	0.999992	Bmp2_1h_vs_NT	ENSMUSG00000058626	3.37168e-06	2708	Capn11
20.3091	0.506505	0.391084	0.999992	Bmp2_1h_vs_NT	ENSMUSG00000108594	3.37168e-06	1264	Gm44770
23.9047	0.505791	0.19161	0.999992	Bmp2_1h_vs_NT	ENSMUSG00000037411	3.37168e-06	3876	Serpine1
11.4803	0.505701	0.397799	0.999992	Bmp2_1h_vs_NT	ENSMUSG00000114152	3.37168e-06	951	Gm5374
13.293	0.505571	0.310728	0.999992	Bmp2_1h_vs_NT	ENSMUSG00000026649	3.37168e-06	1774	Cfap126
7.04508	0.505403	0.470261	0.999992	Bmp2_1h_vs_NT	ENSMUSG00000078963	3.37168e-06	1251	Hsbp1l1
7.00235	0.505275	0.439885	0.999992	Bmp2_1h_vs_NT	ENSMUSG00000038217	3.37168e-06	1936	Tlcd2
5.68176	0.504304	0.497762	0.999992	Bmp2_1h_vs_NT	ENSMUSG00000070425	3.37168e-06	5673	Xntrpc
21.0743	0.50421	0.202461	0.999992	Bmp2_1h_vs_NT	ENSMUSG00000097711	3.37168e-06	997	Gm5523
5.98567	0.503942	0.515668	0.999992	Bmp2_1h_vs_NT	ENSMUSG00000055172	3.37168e-06	2981	C1ra
3.46138	0.503677	0.633941	0.999992	Bmp2_1h_vs_NT	ENSMUSG00000031952	3.37168e-06	2182	Chst5
11.3193	0.503046	0.481609	0.999992	Bmp2_1h_vs_NT	ENSMUSG00000076269	3.37168e-06	95	Mir374b
12.4097	0.502877	0.383988	0.999992	Bmp2_1h_vs_NT	ENSMUSG00000117628	3.37168e-06	1878	Gm50012
5.43784	0.502339	0.512711	0.999992	Bmp2_1h_vs_NT	ENSMUSG00000069188	3.37168e-06	208	Gm13192
76.6738	0.50168	0.115376	0.999992	Bmp2_1h_vs_NT	ENSMUSG00000031972	3.37168e-06	1536	Acta1
4332.73	0.501434	0.0127762	0.999992	Bmp2_1h_vs_NT	ENSMUSG00000020893	3.37168e-06	5631	Per1
4.4488	0.500781	0.600149	0.999992	Bmp2_1h_vs_NT	ENSMUSG00000078502	3.37168e-06	3595	Gm13212
20.3972	0.500406	0.249912	0.999992	Bmp2_1h_vs_NT	ENSMUSG00000085179	3.37168e-06	699	Gm13645
32.7601	0.499815	0.229372	0.999992	Bmp2_1h_vs_NT	ENSMUSG00000038352	3.37168e-06	2073	Arl5c
17.9942	0.499424	0.278519	0.999992	Bmp2_1h_vs_NT	ENSMUSG00000106321	3.37168e-06	791	Gm43674
11.4729	0.498678	0.366635	0.999992	Bmp2_1h_vs_NT	ENSMUSG00000028464	3.37168e-06	2909	Tpm2
7.5716	0.498462	0.483921	0.999992	Bmp2_1h_vs_NT	ENSMUSG00000037034	3.37168e-06	4492	Pax1
32.2796	0.498312	0.386718	0.999992	Bmp2_1h_vs_NT	ENSMUSG00000106691	3.37168e-06	1465	2700029L08Rik
11.1841	0.498095	0.335239	0.999992	Bmp2_1h_vs_NT	ENSMUSG00000079478	3.37168e-06	1236	Znrd2
5.09853	0.497815	0.573128	0.999992	Bmp2_1h_vs_NT	ENSMUSG00000073686	3.37168e-06	3113	Gm10564
23.949	0.496888	0.515848	0.999992	Bmp2_1h_vs_NT	ENSMUSG00000105469	3.37168e-06	1045	A930036I15Rik
43.5047	0.496576	0.106384	0.999992	Bmp2_1h_vs_NT	ENSMUSG00000040093	3.37168e-06	5253	Bmf
7.7637	0.496457	0.425965	0.999992	Bmp2_1h_vs_NT	ENSMUSG00000024124	3.37168e-06	2427	Prss30
11.947	0.496374	0.468909	0.999992	Bmp2_1h_vs_NT	ENSMUSG00000087084	3.37168e-06	1720	Gm13016
5.85297	0.495891	0.677199	0.999992	Bmp2_1h_vs_NT	ENSMUSG00000111107	3.37168e-06	2312	Gm48737
11.7291	0.495397	0.419815	0.999992	Bmp2_1h_vs_NT	ENSMUSG00000105736	3.37168e-06	387	Gm42456
7.97177	0.495333	0.455775	0.999992	Bmp2_1h_vs_NT	ENSMUSG00000041754	3.37168e-06	994	Trem3
774.654	0.495129	0.0481953	0.999992	Bmp2_1h_vs_NT	ENSMUSG00000035283	3.37168e-06	3382	Adrb1
220.579	0.49506	0.0121553	0.999992	Bmp2_1h_vs_NT	ENSMUSG00000020275	3.37168e-06	7466	Rel
8.68575	0.494945	0.406692	0.999992	Bmp2_1h_vs_NT	ENSMUSG00000060621	3.37168e-06	2916	Nkpd1
8.2163	0.494675	0.400021	0.999992	Bmp2_1h_vs_NT	ENSMUSG00000025380	3.37168e-06	2110	Fscn2
9.40901	0.493525	0.390658	0.999992	Bmp2_1h_vs_NT	ENSMUSG00000055691	3.37168e-06	2017	Gja6
3.93585	0.492734	0.645125	0.999992	Bmp2_1h_vs_NT	ENSMUSG00000098218	3.37168e-06	958	Gm27043
20.5939	0.491866	0.226699	0.999992	Bmp2_1h_vs_NT	ENSMUSG00000085218	3.37168e-06	1311	BB218582
8.3208	0.491344	0.413215	0.999992	Bmp2_1h_vs_NT	ENSMUSG00000085760	3.37168e-06	382	Gm14302
33.5633	0.491257	0.216548	0.999992	Bmp2_1h_vs_NT	ENSMUSG00000096948	3.37168e-06	3756	Gm4221
30.5253	0.490675	0.178399	0.999992	Bmp2_1h_vs_NT	ENSMUSG00000112140	3.37168e-06	1834	Gm5780
18.7279	0.490628	0.364678	0.999992	Bmp2_1h_vs_NT	ENSMUSG00000109209	3.37168e-06	4350	Gm45104
88.8393	0.490546	0.195155	0.999992	Bmp2_1h_vs_NT	ENSMUSG00000116305	3.37168e-06	1874	Lncppara
7.84759	0.490371	0.468159	0.999992	Bmp2_1h_vs_NT	ENSMUSG00000088819	3.37168e-06	248	Gm22388
5.63221	0.48999	0.521189	0.999992	Bmp2_1h_vs_NT	ENSMUSG00000000983	3.37168e-06	1220	Wfdc18
25.0861	0.489917	0.19975	0.999992	Bmp2_1h_vs_NT	ENSMUSG00000042677	3.37168e-06	2882	Zc3h12a
1209.19	0.489876	0.00267694	0.851062	Bmp2_1h_vs_NT	ENSMUSG00000035164	0.0700386	6845	Zc3h12c
11.2693	0.489398	0.375845	0.999992	Bmp2_1h_vs_NT	ENSMUSG00000081316	3.37168e-06	1027	Gm16205
5.18135	0.489024	0.540561	0.999992	Bmp2_1h_vs_NT	ENSMUSG00000098204	3.37168e-06	3510	Gm26984
5.83456	0.48796	0.502292	0.999992	Bmp2_1h_vs_NT	ENSMUSG00000098177	3.37168e-06	984	Gm4823
3.94931	0.487716	0.704346	0.999992	Bmp2_1h_vs_NT	ENSMUSG00000038135	3.37168e-06	802	Crygn
6.1051	0.487712	0.517566	0.999992	Bmp2_1h_vs_NT	ENSMUSG00000022304	3.37168e-06	3743	Dpys
6.91827	0.48741	0.507014	0.999992	Bmp2_1h_vs_NT	ENSMUSG00000086453	3.37168e-06	735	Gm11457
42.2226	0.487285	0.102212	0.999992	Bmp2_1h_vs_NT	ENSMUSG00000110043	3.37168e-06	2225	Gm7328
5.98926	0.487052	0.50109	0.999992	Bmp2_1h_vs_NT	ENSMUSG00000082569	3.37168e-06	992	Gm12634
4.54096	0.48701	0.627158	0.999992	Bmp2_1h_vs_NT	ENSMUSG00000018893	3.37168e-06	1492	Mb
8.27759	0.486916	0.438384	0.999992	Bmp2_1h_vs_NT	ENSMUSG00000085576	3.37168e-06	3442	Dpy19l2
6.1092	0.486805	0.500555	0.999992	Bmp2_1h_vs_NT	ENSMUSG00000087360	3.37168e-06	842	Gm15104
7.73113	0.48664	0.543725	0.999992	Bmp2_1h_vs_NT	ENSMUSG00000110660	3.37168e-06	3085	Gm5362
7.6461	0.485657	0.506882	0.999992	Bmp2_1h_vs_NT	ENSMUSG00000109787	3.37168e-06	1350	Gm45286
3.30449	0.485601	0.63689	0.999992	Bmp2_1h_vs_NT	ENSMUSG00000097945	3.37168e-06	667	Gm17799
20.3547	0.484918	0.223345	0.999992	Bmp2_1h_vs_NT	ENSMUSG00000098154	3.37168e-06	1038	Gm5787
16.5957	0.48435	0.379712	0.999992	Bmp2_1h_vs_NT	ENSMUSG00000048450	3.37168e-06	3097	Msx1
10.3607	0.483918	0.391671	0.999992	Bmp2_1h_vs_NT	ENSMUSG00000098102	3.37168e-06	1010	Gm2467
19.7779	0.483059	0.304099	0.999992	Bmp2_1h_vs_NT	ENSMUSG00000020411	3.37168e-06	3444	Nipal4
23.0709	0.482928	0.386129	0.999992	Bmp2_1h_vs_NT	ENSMUSG00000032456	3.37168e-06	5004	Nmnat3
6.1129	0.482902	0.621325	0.999992	Bmp2_1h_vs_NT	ENSMUSG00000098363	3.37168e-06	65	Mir6993
5.47957	0.482827	0.531066	0.999992	Bmp2_1h_vs_NT	ENSMUSG00000098187	3.37168e-06	981	Gm8927
5.76389	0.482663	0.595525	0.999992	Bmp2_1h_vs_NT	ENSMUSG00000104897	3.37168e-06	558	Gm43203
50.5557	0.481968	0.104529	0.999992	Bmp2_1h_vs_NT	ENSMUSG00000117356	3.37168e-06	1443	Gm46633
5.36345	0.481875	0.636597	0.999992	Bmp2_1h_vs_NT	ENSMUSG00000008482	3.37168e-06	1195	Rnf151
14.365	0.481339	0.562671	0.999992	Bmp2_1h_vs_NT	ENSMUSG00000105326	3.37168e-06	1212	6030400A10Rik
1813.6	0.481314	0.0036427	0.999992	Bmp2_1h_vs_NT	ENSMUSG00000042507	3.37168e-06	7611	Elmsan1
3.88911	0.481092	0.61358	0.999992	Bmp2_1h_vs_NT	ENSMUSG00000087739	3.37168e-06	139	Gm24644
11.716	0.480686	0.401165	0.999992	Bmp2_1h_vs_NT	ENSMUSG00000108659	3.37168e-06	4853	Gm34121
14.806	0.480638	0.333757	0.999992	Bmp2_1h_vs_NT	ENSMUSG00000117648	3.37168e-06	528	Gm32282
20.747	0.479876	0.216124	0.999992	Bmp2_1h_vs_NT	ENSMUSG00000090624	3.37168e-06	824	Gm17060
1569.21	0.479854	0.0217747	0.999992	Bmp2_1h_vs_NT	ENSMUSG00000028967	3.37168e-06	3582	Errfi1
7.9998	0.479179	0.597407	0.999992	Bmp2_1h_vs_NT	ENSMUSG00000102258	3.37168e-06	2761	Gm38257
4.63525	0.479048	0.544136	0.999992	Bmp2_1h_vs_NT	ENSMUSG00000097203	3.37168e-06	3536	4732419C18Rik
5.35956	0.478729	0.604328	0.999992	Bmp2_1h_vs_NT	ENSMUSG00000043747	3.37168e-06	4111	1520401A03Rik
28.4424	0.478632	0.263349	0.999992	Bmp2_1h_vs_NT	ENSMUSG00000113219	3.37168e-06	757	Gm17890
490.99	0.478484	0.000414809	0.178584	Bmp2_1h_vs_NT	ENSMUSG00000022096	0.748158	6919	Hr
26.0709	0.478318	0.160798	0.999992	Bmp2_1h_vs_NT	ENSMUSG00000055188	3.37168e-06	971	Rbm3os
14.2804	0.478006	0.319872	0.999992	Bmp2_1h_vs_NT	ENSMUSG00000113124	3.37168e-06	500	Gm47193
5.98854	0.477532	0.555869	0.999992	Bmp2_1h_vs_NT	ENSMUSG00000081748	3.37168e-06	156	Gm14870
4.49255	0.477407	0.555451	0.999992	Bmp2_1h_vs_NT	ENSMUSG00000116755	3.37168e-06	2260	6430553K19Rik
4.60012	0.477391	0.62538	0.999992	Bmp2_1h_vs_NT	ENSMUSG00000021799	3.37168e-06	2961	Opn4
12.3563	0.47635	0.434809	0.999992	Bmp2_1h_vs_NT	ENSMUSG00000096726	3.37168e-06	495	Gm5558
5.10988	0.476158	0.535617	0.999992	Bmp2_1h_vs_NT	ENSMUSG00000073599	3.37168e-06	1752	Ecscr
5.49585	0.475106	0.537069	0.999992	Bmp2_1h_vs_NT	ENSMUSG00000064918	3.37168e-06	70	Gm22571
267.548	0.475064	0.00105333	0.410699	Bmp2_1h_vs_NT	ENSMUSG00000023391	0.386476	2855	Dlx2
15.0864	0.475056	0.29411	0.999992	Bmp2_1h_vs_NT	ENSMUSG00000050212	3.37168e-06	1942	Eva1b
31.4008	0.474749	0.257213	0.999992	Bmp2_1h_vs_NT	ENSMUSG00000113198	3.37168e-06	375	Gm6988
3.40132	0.474493	0.599166	0.999992	Bmp2_1h_vs_NT	ENSMUSG00000104788	3.37168e-06	438	Gm36448
9.36023	0.474482	0.539521	0.999992	Bmp2_1h_vs_NT	ENSMUSG00000083906	3.37168e-06	563	Gm15186
39.6692	0.473895	0.130868	0.999992	Bmp2_1h_vs_NT	ENSMUSG00000019982	3.37168e-06	8933	Myb
10.7059	0.473811	0.412475	0.999992	Bmp2_1h_vs_NT	ENSMUSG00000113934	3.37168e-06	415	Gm48609
4.1465	0.473705	0.591274	0.999992	Bmp2_1h_vs_NT	ENSMUSG00000021872	3.37168e-06	1665	Rnase10
8.52913	0.473607	0.429299	0.999992	Bmp2_1h_vs_NT	ENSMUSG00000081350	3.37168e-06	1117	Gm5388
24.782	0.473254	0.393064	0.999992	Bmp2_1h_vs_NT	ENSMUSG00000009487	3.37168e-06	10349	Otog
28.8764	0.473197	0.149441	0.999992	Bmp2_1h_vs_NT	ENSMUSG00000106896	3.37168e-06	3627	G630022F23Rik
11.5534	0.472525	0.462296	0.999992	Bmp2_1h_vs_NT	ENSMUSG00000104065	3.37168e-06	401	Gm37197
7.23519	0.471965	0.483651	0.999992	Bmp2_1h_vs_NT	ENSMUSG00000072421	3.37168e-06	264	Gm10357
9.52613	0.471808	0.430006	0.999992	Bmp2_1h_vs_NT	ENSMUSG00000105163	3.37168e-06	1203	Gm4873
7.53018	0.471391	0.481018	0.999992	Bmp2_1h_vs_NT	ENSMUSG00000082348	3.37168e-06	962	Gm12807
15.874	0.471385	0.337192	0.999992	Bmp2_1h_vs_NT	ENSMUSG00000097561	3.37168e-06	3237	4632411P08Rik
13.2721	0.471274	0.386629	0.999992	Bmp2_1h_vs_NT	ENSMUSG00000069456	3.37168e-06	6217	Rdh16
4.05213	0.471166	0.568454	0.999992	Bmp2_1h_vs_NT	ENSMUSG00000054951	3.37168e-06	2161	9130008F23Rik
28.6522	0.47108	0.266674	0.999992	Bmp2_1h_vs_NT	ENSMUSG00000003355	3.37168e-06	2706	Fkbp11
18.2237	0.470407	0.289927	0.999992	Bmp2_1h_vs_NT	ENSMUSG00000058046	3.37168e-06	1783	4933430I17Rik
29.2308	0.469923	0.257247	0.999992	Bmp2_1h_vs_NT	ENSMUSG00000086728	3.37168e-06	2157	Man2c1os
35.0508	0.469889	0.181736	0.999992	Bmp2_1h_vs_NT	ENSMUSG00000080968	3.37168e-06	810	Atf1-ps
3.65742	0.469166	0.597399	0.999992	Bmp2_1h_vs_NT	ENSMUSG00000081800	3.37168e-06	192	Gm14200
20.8361	0.469097	0.205211	0.999992	Bmp2_1h_vs_NT	ENSMUSG00000082779	3.37168e-06	454	Gm13162
43.7552	0.469048	0.185113	0.999992	Bmp2_1h_vs_NT	ENSMUSG00000027875	3.37168e-06	3290	Hmgcs2
6.39384	0.468871	0.555925	0.999992	Bmp2_1h_vs_NT	ENSMUSG00000098033	3.37168e-06	1012	Gm9381
10.9167	0.468728	0.385755	0.999992	Bmp2_1h_vs_NT	ENSMUSG00000074156	3.37168e-06	1870	Ces1h
3.5519	0.467763	0.68087	0.999992	Bmp2_1h_vs_NT	ENSMUSG00000088835	3.37168e-06	271	Gm23547
7.87258	0.467343	0.498907	0.999992	Bmp2_1h_vs_NT	ENSMUSG00000064390	3.37168e-06	71	Rnu73b
8.30917	0.467325	0.559625	0.999992	Bmp2_1h_vs_NT	ENSMUSG00000081173	3.37168e-06	824	Gm13500
43.6282	0.466661	0.425554	0.999992	Bmp2_1h_vs_NT	ENSMUSG00000110320	3.37168e-06	2171	Gm31152
7.00876	0.466468	0.673956	0.999992	Bmp2_1h_vs_NT	ENSMUSG00000085295	3.37168e-06	1135	4930430E12Rik
41.7082	0.465265	0.224113	0.999992	Bmp2_1h_vs_NT	ENSMUSG00000031549	3.37168e-06	3636	Ido2
18.821	0.465022	0.293047	0.999992	Bmp2_1h_vs_NT	ENSMUSG00000081453	3.37168e-06	1381	Gm6767
6.43754	0.464629	0.543613	0.999992	Bmp2_1h_vs_NT	ENSMUSG00000102272	3.37168e-06	1170	Gm7512
5.87424	0.464583	0.577864	0.999992	Bmp2_1h_vs_NT	ENSMUSG00000097999	3.37168e-06	1006	Gm9061
18.933	0.464179	0.452781	0.999992	Bmp2_1h_vs_NT	ENSMUSG00000118310	3.37168e-06	2756	Gm50268
4.15595	0.463907	0.618338	0.999992	Bmp2_1h_vs_NT	ENSMUSG00000117244	3.37168e-06	1603	Gm9210
10.8177	0.463826	0.383776	0.999992	Bmp2_1h_vs_NT	ENSMUSG00000022575	3.37168e-06	2377	Gsdmd
1519.67	0.463743	0.133964	0.999992	Bmp2_1h_vs_NT	ENSMUSG00000048482	3.37168e-06	6217	Bdnf
10.2786	0.463599	0.386715	0.999992	Bmp2_1h_vs_NT	ENSMUSG00000083072	3.37168e-06	1001	Gm13668
854.755	0.463355	0.00384348	0.999992	Bmp2_1h_vs_NT	ENSMUSG00000015745	3.37168e-06	2172	Plekho1
30.0764	0.462737	0.235454	0.999992	Bmp2_1h_vs_NT	ENSMUSG00000015850	3.37168e-06	4198	Adamtsl4
13.59	0.462326	0.448383	0.999992	Bmp2_1h_vs_NT	ENSMUSG00000040345	3.37168e-06	3787	Arhgap9
6.21109	0.462247	0.548408	0.999992	Bmp2_1h_vs_NT	ENSMUSG00000020357	3.37168e-06	8232	Flt4
17.5936	0.462001	0.284564	0.999992	Bmp2_1h_vs_NT	ENSMUSG00000001281	3.37168e-06	2770	Itgb7
29.7958	0.461896	0.189754	0.999992	Bmp2_1h_vs_NT	ENSMUSG00000096883	3.37168e-06	2776	Shisa8
5.2276	0.461845	0.56353	0.999992	Bmp2_1h_vs_NT	ENSMUSG00000081389	3.37168e-06	430	Gm13368
31.4622	0.46172	0.158921	0.999992	Bmp2_1h_vs_NT	ENSMUSG00000110559	3.37168e-06	2859	Gm26843
37.1064	0.461148	0.213874	0.999992	Bmp2_1h_vs_NT	ENSMUSG00000028587	3.37168e-06	3479	Orc1
5.98374	0.460726	0.634796	0.999992	Bmp2_1h_vs_NT	ENSMUSG00000110713	3.37168e-06	847	Gm30606
6.91195	0.460489	0.517851	0.999992	Bmp2_1h_vs_NT	ENSMUSG00000097966	3.37168e-06	997	Gm9423
11.9761	0.460211	0.42339	0.999992	Bmp2_1h_vs_NT	ENSMUSG00000022803	3.37168e-06	2360	Popdc2
10.5346	0.460133	0.418793	0.999992	Bmp2_1h_vs_NT	ENSMUSG00000112612	3.37168e-06	853	Gm7775
206.647	0.459779	0.000963379	0.38285	Bmp2_1h_vs_NT	ENSMUSG00000043895	0.416971	7971	S1pr2
26.7525	0.459428	0.185197	0.999992	Bmp2_1h_vs_NT	ENSMUSG00000057439	3.37168e-06	1932	Kir3dl2
21.1731	0.459356	0.29495	0.999992	Bmp2_1h_vs_NT	ENSMUSG00000101814	3.37168e-06	298	Gm17807
83.6834	0.459251	0.193647	0.999992	Bmp2_1h_vs_NT	ENSMUSG00000048776	3.37168e-06	1619	Pthlh
4.68335	0.458503	0.669893	0.999992	Bmp2_1h_vs_NT	ENSMUSG00000116879	3.37168e-06	13039	Gm49794
4.3821	0.458437	0.547439	0.999992	Bmp2_1h_vs_NT	ENSMUSG00000026981	3.37168e-06	5535	Il1rn
10.1228	0.458167	0.453198	0.999992	Bmp2_1h_vs_NT	ENSMUSG00000079467	3.37168e-06	802	Gm14966
12.599	0.457855	0.421596	0.999992	Bmp2_1h_vs_NT	ENSMUSG00000031074	3.37168e-06	2326	Fgf3
14.0746	0.457852	0.454689	0.999992	Bmp2_1h_vs_NT	ENSMUSG00000105851	3.37168e-06	956	9130604C24Rik
19.7353	0.457836	0.250438	0.999992	Bmp2_1h_vs_NT	ENSMUSG00000097547	3.37168e-06	3361	B230110C06Rik
9.78097	0.457467	0.456569	0.999992	Bmp2_1h_vs_NT	ENSMUSG00000085264	3.37168e-06	5640	Gm15581
11.3446	0.457114	0.41364	0.999992	Bmp2_1h_vs_NT	ENSMUSG00000094282	3.37168e-06	921	Cfap73
77.1701	0.456792	0.163904	0.999992	Bmp2_1h_vs_NT	ENSMUSG00000028640	3.37168e-06	3679	Tfap2c
7.1538	0.45653	0.549912	0.999992	Bmp2_1h_vs_NT	ENSMUSG00000018381	3.37168e-06	4153	Abi3
3.40731	0.456124	0.662272	0.999992	Bmp2_1h_vs_NT	ENSMUSG00000102452	3.37168e-06	1353	Gm38344
4.36294	0.456011	0.680094	0.999992	Bmp2_1h_vs_NT	ENSMUSG00000086029	3.37168e-06	1619	Pax6os1
11.7121	0.455581	0.43235	0.999992	Bmp2_1h_vs_NT	ENSMUSG00000041247	3.37168e-06	3356	Lamp3
7.39229	0.45521	0.448024	0.999992	Bmp2_1h_vs_NT	ENSMUSG00000054169	3.37168e-06	1496	Ceacam10
1096.03	0.455169	0.0511967	0.999992	Bmp2_1h_vs_NT	ENSMUSG00000024042	3.37168e-06	5133	Sik1
3.50946	0.454321	0.649241	0.999992	Bmp2_1h_vs_NT	ENSMUSG00000071335	3.37168e-06	1813	Mfsd4b3-ps
16.3684	0.453949	0.482669	0.999992	Bmp2_1h_vs_NT	ENSMUSG00000105929	3.37168e-06	1249	Gm43693
1337.1	0.45376	0.0391812	0.999992	Bmp2_1h_vs_NT	ENSMUSG00000056749	3.37168e-06	2026	Nfil3
4.75832	0.453509	0.598429	0.999992	Bmp2_1h_vs_NT	ENSMUSG00000084328	3.37168e-06	509	Gm14046
18.1664	0.453446	0.383049	0.999992	Bmp2_1h_vs_NT	ENSMUSG00000111047	3.37168e-06	2644	Gm4780
15.5029	0.453302	0.398238	0.999992	Bmp2_1h_vs_NT	ENSMUSG00000103658	3.37168e-06	523	Gm37201
16.3648	0.452486	0.292031	0.999992	Bmp2_1h_vs_NT	ENSMUSG00000116288	3.37168e-06	1131	Gm41349
5.37403	0.45226	0.683117	0.999992	Bmp2_1h_vs_NT	ENSMUSG00000102973	3.37168e-06	3156	E430014B02Rik
11.9184	0.452223	0.390101	0.999992	Bmp2_1h_vs_NT	ENSMUSG00000117004	3.37168e-06	638	Gm38593
131.109	0.451098	0.625241	0.999992	Bmp2_1h_vs_NT	ENSMUSG00000025161	3.37168e-06	5318	Slc16a3
11.0434	0.450973	0.431933	0.999992	Bmp2_1h_vs_NT	ENSMUSG00000006538	3.37168e-06	3048	Ihh
8.2334	0.450544	0.444125	0.999992	Bmp2_1h_vs_NT	ENSMUSG00000055271	3.37168e-06	1155	9330161L09Rik
3.33974	0.450239	0.6699	0.999992	Bmp2_1h_vs_NT	ENSMUSG00000110653	3.37168e-06	309	Gm34418
18.2399	0.450217	0.419492	0.999992	Bmp2_1h_vs_NT	ENSMUSG00000049709	3.37168e-06	4504	Nlrp10
49.7987	0.449252	0.167858	0.999992	Bmp2_1h_vs_NT	ENSMUSG00000027403	3.37168e-06	3402	Tgm6
6.89785	0.449057	0.609613	0.999992	Bmp2_1h_vs_NT	ENSMUSG00000106940	3.37168e-06	3260	Gm42930
3.85767	0.44852	0.673825	0.999992	Bmp2_1h_vs_NT	ENSMUSG00000103616	3.37168e-06	711	1700018A14Rik
66.0554	0.448441	0.135108	0.999992	Bmp2_1h_vs_NT	ENSMUSG00000086165	3.37168e-06	432	Gm15690
4.85266	0.448236	0.604854	0.999992	Bmp2_1h_vs_NT	ENSMUSG00000009876	3.37168e-06	788	Cox4i2
3.77014	0.447461	0.645444	0.999992	Bmp2_1h_vs_NT	ENSMUSG00000083093	3.37168e-06	743	Gm15385
15.869	0.447284	0.307636	0.999992	Bmp2_1h_vs_NT	ENSMUSG00000035041	3.37168e-06	3016	Creb3l3
4.81773	0.447052	0.583677	0.999992	Bmp2_1h_vs_NT	ENSMUSG00000111172	3.37168e-06	636	Gm39302
56.3975	0.446374	0.159792	0.999992	Bmp2_1h_vs_NT	ENSMUSG00000103396	3.37168e-06	223	Gm38305
4.394	0.44596	0.730659	0.999992	Bmp2_1h_vs_NT	ENSMUSG00000087630	3.37168e-06	751	Gm11513
22.0722	0.445946	0.231201	0.999992	Bmp2_1h_vs_NT	ENSMUSG00000032572	3.37168e-06	8526	Col6a4
18.1676	0.445897	0.30704	0.999992	Bmp2_1h_vs_NT	ENSMUSG00000098284	3.37168e-06	3329	A330093E20Rik
5.74421	0.445531	0.708495	0.999992	Bmp2_1h_vs_NT	ENSMUSG00000100009	3.37168e-06	5950	Gm7967
3.72947	0.445166	0.698067	0.999992	Bmp2_1h_vs_NT	ENSMUSG00000104568	3.37168e-06	1437	Gm43255
29.2489	0.445155	0.202878	0.999992	Bmp2_1h_vs_NT	ENSMUSG00000041809	3.37168e-06	2208	Efhc1
3.63324	0.444862	0.644455	0.999992	Bmp2_1h_vs_NT	ENSMUSG00000086150	3.37168e-06	2183	Bach2os
3.86142	0.444505	0.650097	0.999992	Bmp2_1h_vs_NT	ENSMUSG00000092483	3.37168e-06	672	Gm20421
9.53241	0.444422	0.509458	0.999992	Bmp2_1h_vs_NT	ENSMUSG00000104212	3.37168e-06	383	Gm37986
5.18917	0.443524	0.613176	0.999992	Bmp2_1h_vs_NT	ENSMUSG00000094615	3.37168e-06	719	Gm4899
3.49716	0.443418	0.632527	0.999992	Bmp2_1h_vs_NT	ENSMUSG00000058159	3.37168e-06	2862	T2
9.81419	0.44329	0.443763	0.999992	Bmp2_1h_vs_NT	ENSMUSG00000097958	3.37168e-06	987	Gm8492
48.5868	0.443025	0.0787037	0.999992	Bmp2_1h_vs_NT	ENSMUSG00000032776	3.37168e-06	12351	Mctp2
13.6888	0.442705	0.421182	0.999992	Bmp2_1h_vs_NT	ENSMUSG00000096296	3.37168e-06	90	Snord88c
8.50871	0.442695	0.568058	0.999992	Bmp2_1h_vs_NT	ENSMUSG00000118434	3.37168e-06	843	Gm13301
11.73	0.442693	0.436217	0.999992	Bmp2_1h_vs_NT	ENSMUSG00000065191	3.37168e-06	169	Gm23458
7.8628	0.442139	0.45343	0.999992	Bmp2_1h_vs_NT	ENSMUSG00000097936	3.37168e-06	1009	Gm4819
5.52102	0.441845	0.731078	0.999992	Bmp2_1h_vs_NT	ENSMUSG00000108890	3.37168e-06	1991	Gm44847
7.16669	0.441789	0.559226	0.999992	Bmp2_1h_vs_NT	ENSMUSG00000111345	3.37168e-06	748	Gm48562
5.11754	0.441501	0.600019	0.999992	Bmp2_1h_vs_NT	ENSMUSG00000107788	3.37168e-06	806	Gm6266
3.6374	0.441282	0.623001	0.999992	Bmp2_1h_vs_NT	ENSMUSG00000118212	3.37168e-06	1149	Gm41836
7.61687	0.441251	0.465217	0.999992	Bmp2_1h_vs_NT	ENSMUSG00000042372	3.37168e-06	2445	Dmrt3
9.06117	0.441179	0.498071	0.999992	Bmp2_1h_vs_NT	ENSMUSG00000044574	3.37168e-06	3245	5031434C07Rik
39.1966	0.441049	0.129715	0.999992	Bmp2_1h_vs_NT	ENSMUSG00000091476	3.37168e-06	5260	Catspere2
4.27036	0.440829	0.655546	0.999992	Bmp2_1h_vs_NT	ENSMUSG00000105107	3.37168e-06	2818	Gm43412
29.4043	0.440784	0.235581	0.999992	Bmp2_1h_vs_NT	ENSMUSG00000020738	3.37168e-06	1736	Sumo2
34.6557	0.439535	0.163417	0.999992	Bmp2_1h_vs_NT	ENSMUSG00000103622	3.37168e-06	4069	Gm38391
32.6045	0.439125	0.232703	0.999992	Bmp2_1h_vs_NT	ENSMUSG00000118094	3.37168e-06	4604
18.1077	0.43909	0.351872	0.999992	Bmp2_1h_vs_NT	ENSMUSG00000111235	3.37168e-06	787	Gm4657
19.9319	0.439063	0.411097	0.999992	Bmp2_1h_vs_NT	ENSMUSG00000097372	3.37168e-06	2387	Gm26876
29.2253	0.438811	0.366623	0.999992	Bmp2_1h_vs_NT	ENSMUSG00000079645	3.37168e-06	691	Gm17193
8.00216	0.438592	0.526246	0.999992	Bmp2_1h_vs_NT	ENSMUSG00000084284	3.37168e-06	523	Tpt1-ps6
4.33458	0.438376	0.599135	0.999992	Bmp2_1h_vs_NT	ENSMUSG00000084325	3.37168e-06	1748	Gm15550
13.1622	0.438045	0.42129	0.999992	Bmp2_1h_vs_NT	ENSMUSG00000025916	3.37168e-06	1523	Ppp1r42
20.8581	0.437709	0.255777	0.999992	Bmp2_1h_vs_NT	ENSMUSG00000096932	3.37168e-06	1678	5033403F01Rik
23.9071	0.437639	0.263196	0.999992	Bmp2_1h_vs_NT	ENSMUSG00000013158	3.37168e-06	1487	4933405L10Rik
4.57189	0.437614	0.637232	0.999992	Bmp2_1h_vs_NT	ENSMUSG00000105044	3.37168e-06	645	Gm10416
4.60909	0.437214	0.664165	0.999992	Bmp2_1h_vs_NT	ENSMUSG00000102323	3.37168e-06	3346	Gm37790
5.46584	0.43718	0.699677	0.999992	Bmp2_1h_vs_NT	ENSMUSG00000113102	3.37168e-06	973	A930040O22Rik
62.8054	0.436781	0.150103	0.999992	Bmp2_1h_vs_NT	ENSMUSG00000039103	3.37168e-06	3826	Nexn
12.0294	0.436451	0.402659	0.999992	Bmp2_1h_vs_NT	ENSMUSG00000078765	3.37168e-06	1656	U2af1l4
4.35328	0.436397	0.600101	0.999992	Bmp2_1h_vs_NT	ENSMUSG00000097286	3.37168e-06	8887	Gm26684
10.3785	0.43596	0.408727	0.999992	Bmp2_1h_vs_NT	ENSMUSG00000098021	3.37168e-06	926	Gm9522
15.0393	0.43576	0.375257	0.999992	Bmp2_1h_vs_NT	ENSMUSG00000103966	3.37168e-06	5959	Gm37120
20.4953	0.435284	0.302204	0.999992	Bmp2_1h_vs_NT	ENSMUSG00000117062	3.37168e-06	949	Ldha-ps3
16.9185	0.434562	0.309652	0.999992	Bmp2_1h_vs_NT	ENSMUSG00000116864	3.37168e-06	1031	Gm3320
162.304	0.433776	0.196389	0.999992	Bmp2_1h_vs_NT	ENSMUSG00000049649	3.37168e-06	2734	Gpr3
8.23663	0.433288	0.561274	0.999992	Bmp2_1h_vs_NT	ENSMUSG00000081683	3.37168e-06	3250	Fzd10
38.1881	0.431146	0.284962	0.999992	Bmp2_1h_vs_NT	ENSMUSG00000000805	3.37168e-06	1966	Car4
8.4428	0.430378	0.496076	0.999992	Bmp2_1h_vs_NT	ENSMUSG00000102923	3.37168e-06	435	Gm31728
21.5751	0.430089	0.255973	0.999992	Bmp2_1h_vs_NT	ENSMUSG00000099870	3.37168e-06	1163	Gm7200
16.8843	0.429793	0.437527	0.999992	Bmp2_1h_vs_NT	ENSMUSG00000014852	3.37168e-06	4925	Adamts13
16.9053	0.429059	0.304643	0.999992	Bmp2_1h_vs_NT	ENSMUSG00000087366	3.37168e-06	4117	Junos
4.56817	0.428706	0.674242	0.999992	Bmp2_1h_vs_NT	ENSMUSG00000021685	3.37168e-06	2881	Otp
9.61401	0.428315	0.473415	0.999992	Bmp2_1h_vs_NT	ENSMUSG00000086894	3.37168e-06	1947	Gm15708
6.28864	0.428284	0.534001	0.999992	Bmp2_1h_vs_NT	ENSMUSG00000057933	3.37168e-06	1177	Gsta2
4.82619	0.427699	0.61092	0.999992	Bmp2_1h_vs_NT	ENSMUSG00000108236	3.37168e-06	1102	0610033M10Rik
8.02358	0.427371	0.511081	0.999992	Bmp2_1h_vs_NT	ENSMUSG00000090317	3.37168e-06	922	Gm17324
8.46491	0.426909	0.527599	0.999992	Bmp2_1h_vs_NT	ENSMUSG00000082738	3.37168e-06	541	Gm15422
23.4464	0.426752	0.551968	0.999992	Bmp2_1h_vs_NT	ENSMUSG00000028031	3.37168e-06	3705	Dkk2
29.3121	0.426725	0.185698	0.999992	Bmp2_1h_vs_NT	ENSMUSG00000022853	3.37168e-06	2981	Ehhadh
11.0405	0.426675	0.407394	0.999992	Bmp2_1h_vs_NT	ENSMUSG00000105482	3.37168e-06	1958	Gm42596
19.4109	0.42645	0.457738	0.999992	Bmp2_1h_vs_NT	ENSMUSG00000109727	3.37168e-06	2844	Gm45464
9.19211	0.425073	0.475223	0.999992	Bmp2_1h_vs_NT	ENSMUSG00000084996	3.37168e-06	683	Gm11419
4.80641	0.424936	0.612473	0.999992	Bmp2_1h_vs_NT	ENSMUSG00000065676	3.37168e-06	69	Snord42b
8.79501	0.424752	0.631451	0.999992	Bmp2_1h_vs_NT	ENSMUSG00000038151	3.37168e-06	5579	Prdm1
20.8091	0.424654	0.526383	0.999992	Bmp2_1h_vs_NT	ENSMUSG00000097790	3.37168e-06	219	Gm16399
3.91861	0.424511	0.689532	0.999992	Bmp2_1h_vs_NT	ENSMUSG00000103006	3.37168e-06	1874	4933417C20Rik
8.56368	0.424196	0.549519	0.999992	Bmp2_1h_vs_NT	ENSMUSG00000074272	3.37168e-06	5806	Ceacam1
5.42706	0.423055	0.572958	0.999992	Bmp2_1h_vs_NT	ENSMUSG00000116930	3.37168e-06	1268	Gm49711
14.6357	0.422903	0.33516	0.999992	Bmp2_1h_vs_NT	ENSMUSG00000082088	3.37168e-06	1062	Gm15753
20.692	0.422845	0.33011	0.999992	Bmp2_1h_vs_NT	ENSMUSG00000049916	3.37168e-06	2277	2610318N02Rik
8.3697	0.422709	0.699062	0.999992	Bmp2_1h_vs_NT	ENSMUSG00000103614	3.37168e-06	2091	Gm37949
22.5856	0.422183	0.548212	0.999992	Bmp2_1h_vs_NT	ENSMUSG00000033544	3.37168e-06	2841	Angptl1
157.566	0.421953	0.123392	0.999992	Bmp2_1h_vs_NT	ENSMUSG00000080836	3.37168e-06	458	Gm6444
9.7505	0.421696	0.474379	0.999992	Bmp2_1h_vs_NT	ENSMUSG00000009545	3.37168e-06	4093	Kcnq1
8.95477	0.421322	0.524106	0.999992	Bmp2_1h_vs_NT	ENSMUSG00000051054	3.37168e-06	3281	1700014D04Rik
2017.41	0.421172	0.0261772	0.999992	Bmp2_1h_vs_NT	ENSMUSG00000038400	3.37168e-06	4913	Pmepa1
15.7483	0.421168	0.301592	0.999992	Bmp2_1h_vs_NT	ENSMUSG00000113280	3.37168e-06	855	Gm21559
22.2549	0.420578	0.234005	0.999992	Bmp2_1h_vs_NT	ENSMUSG00000113416	3.37168e-06	1815	Gm49328
3.71433	0.42018	0.633237	0.999992	Bmp2_1h_vs_NT	ENSMUSG00000112567	3.37168e-06	207	Gm32899
17.5452	0.419588	0.38787	0.999992	Bmp2_1h_vs_NT	ENSMUSG00000085035	3.37168e-06	627	Gm12031
13.9229	0.41931	0.436866	0.999992	Bmp2_1h_vs_NT	ENSMUSG00000081034	3.37168e-06	1001	Gm5944
13.015	0.419115	0.435163	0.999992	Bmp2_1h_vs_NT	ENSMUSG00000025726	3.37168e-06	2950	Slc28a1
18.2134	0.419069	0.416199	0.999992	Bmp2_1h_vs_NT	ENSMUSG00000081911	3.37168e-06	309	Mrps36-ps2
57.8935	0.41883	0.0871438	0.999992	Bmp2_1h_vs_NT	ENSMUSG00000100303	3.37168e-06	7972	2600014E21Rik
83.5148	0.418801	0.493411	0.999992	Bmp2_1h_vs_NT	ENSMUSG00000032373	3.37168e-06	7597	Car12
6.32746	0.418637	0.580082	0.999992	Bmp2_1h_vs_NT	ENSMUSG00000031740	3.37168e-06	3371	Mmp2
29.6396	0.418489	0.343831	0.999992	Bmp2_1h_vs_NT	ENSMUSG00000104237	3.37168e-06	1633	Gm33533
19.967	0.418446	0.299364	0.999992	Bmp2_1h_vs_NT	ENSMUSG00000057457	3.37168e-06	6291	Phex
13.2394	0.417384	0.425263	0.999992	Bmp2_1h_vs_NT	ENSMUSG00000117047	3.37168e-06	640	Gm5230
8.29422	0.417127	0.474513	0.999992	Bmp2_1h_vs_NT	ENSMUSG00000108536	3.37168e-06	1077	Gm45059
5.52099	0.417069	0.70826	0.999992	Bmp2_1h_vs_NT	ENSMUSG00000078949	3.37168e-06	1094	R3hdml
47.1112	0.417067	0.153184	0.999992	Bmp2_1h_vs_NT	ENSMUSG00000092192	3.37168e-06	1975	Dnaaf4
80.6045	0.416634	0.0694139	0.999992	Bmp2_1h_vs_NT	ENSMUSG00000074800	3.37168e-06	276	Gm4149
47.6528	0.416458	0.126078	0.999992	Bmp2_1h_vs_NT	ENSMUSG00000085601	3.37168e-06	4695	Gm4969
26.6279	0.416366	0.309526	0.999992	Bmp2_1h_vs_NT	ENSMUSG00000068452	3.37168e-06	6771	Duox2
12.2865	0.415934	0.565208	0.999992	Bmp2_1h_vs_NT	ENSMUSG00000081809	3.37168e-06	566	Gm15539
9.05789	0.415845	0.511534	0.999992	Bmp2_1h_vs_NT	ENSMUSG00000107499	3.37168e-06	3173	Ccdc142
3.96335	0.41571	0.634397	0.999992	Bmp2_1h_vs_NT	ENSMUSG00000084011	3.37168e-06	1004	Gm12969
26.5474	0.415555	0.28288	0.999992	Bmp2_1h_vs_NT	ENSMUSG00000112763	3.37168e-06	1139	Gm34304
13.9083	0.415426	0.423268	0.999992	Bmp2_1h_vs_NT	ENSMUSG00000049796	3.37168e-06	1320	Crh
17.8112	0.414184	0.600175	0.999992	Bmp2_1h_vs_NT	ENSMUSG00000116550	3.37168e-06	521	Gm3507
43.0845	0.413668	0.119591	0.999992	Bmp2_1h_vs_NT	ENSMUSG00000064141	3.37168e-06	2782	Zfp69
4.05786	0.412981	0.669652	0.999992	Bmp2_1h_vs_NT	ENSMUSG00000108310	3.37168e-06	1076	Gm44712
5.24684	0.412773	0.591318	0.999992	Bmp2_1h_vs_NT	ENSMUSG00000040600	3.37168e-06	2271	Eps8l3
22.4704	0.412333	0.500117	0.999992	Bmp2_1h_vs_NT	ENSMUSG00000031636	3.37168e-06	5147	Pdlim3
57.2811	0.411774	0.152624	0.999992	Bmp2_1h_vs_NT	ENSMUSG00000045455	3.37168e-06	613	Gm9797
14.722	0.411758	0.384769	0.999992	Bmp2_1h_vs_NT	ENSMUSG00000100005	3.37168e-06	9496	B130024G19Rik
15.9879	0.411301	0.407265	0.999992	Bmp2_1h_vs_NT	ENSMUSG00000109632	3.37168e-06	522	Gm31479
21.4969	0.410952	0.416798	0.999992	Bmp2_1h_vs_NT	ENSMUSG00000026114	3.37168e-06	3957	Cnga3
3.71186	0.40989	0.630385	0.999992	Bmp2_1h_vs_NT	ENSMUSG00000103593	3.37168e-06	2181	Gm37352
20.3574	0.409888	0.382284	0.999992	Bmp2_1h_vs_NT	ENSMUSG00000039095	3.37168e-06	3539	En2
16.2439	0.409396	0.385551	0.999992	Bmp2_1h_vs_NT	ENSMUSG00000039079	3.37168e-06	1340	Trhr2
11.3269	0.409009	0.439607	0.999992	Bmp2_1h_vs_NT	ENSMUSG00000001946	3.37168e-06	2867	Esam
6.21739	0.408721	0.644485	0.999992	Bmp2_1h_vs_NT	ENSMUSG00000052616	3.37168e-06	3749	Terb1
9.32877	0.4087	0.484504	0.999992	Bmp2_1h_vs_NT	ENSMUSG00000098111	3.37168e-06	982	Gm4654
3.36459	0.40863	0.686542	0.999992	Bmp2_1h_vs_NT	ENSMUSG00000086805	3.37168e-06	2827	4932443L11Rik
19.982	0.408197	0.28791	0.999992	Bmp2_1h_vs_NT	ENSMUSG00000036251	3.37168e-06	4732	Trpm8
5.75252	0.407581	0.707341	0.999992	Bmp2_1h_vs_NT	ENSMUSG00000086017	3.37168e-06	2219	Gm11872
13.7129	0.407438	0.378431	0.999992	Bmp2_1h_vs_NT	ENSMUSG00000031662	3.37168e-06	6439	Snx20
14.6114	0.407135	0.454799	0.999992	Bmp2_1h_vs_NT	ENSMUSG00000025038	3.37168e-06	2554	Efhc2
4.55819	0.406506	0.647114	0.999992	Bmp2_1h_vs_NT	ENSMUSG00000074206	3.37168e-06	4669	Adh6b
14.5765	0.406196	0.412381	0.999992	Bmp2_1h_vs_NT	ENSMUSG00000108231	3.37168e-06	310	Gm4045
3.35808	0.405922	0.68215	0.999992	Bmp2_1h_vs_NT	ENSMUSG00000115026	3.37168e-06	544	Gm49041
8.38538	0.405817	0.518582	0.999992	Bmp2_1h_vs_NT	ENSMUSG00000102691	3.37168e-06	1873	Gm37780
1826.14	0.405512	0.000801261	0.324668	Bmp2_1h_vs_NT	ENSMUSG00000021379	0.488561	3849	Id4
57.3838	0.40544	0.203035	0.999992	Bmp2_1h_vs_NT	ENSMUSG00000113899	3.37168e-06	744	Gm9595
32.5521	0.405388	0.336765	0.999992	Bmp2_1h_vs_NT	ENSMUSG00000064343	3.37168e-06	71	mt-Tq
7.98099	0.405007	0.522406	0.999992	Bmp2_1h_vs_NT	ENSMUSG00000110575	3.37168e-06	1642	6330537M06Rik
10.2752	0.404373	0.656669	0.999992	Bmp2_1h_vs_NT	ENSMUSG00000115691	3.37168e-06	1833	Gm48914
4.44164	0.404178	0.639817	0.999992	Bmp2_1h_vs_NT	ENSMUSG00000082076	3.37168e-06	1084	Gm8659
11.2431	0.404043	0.478872	0.999992	Bmp2_1h_vs_NT	ENSMUSG00000103756	3.37168e-06	1139	Gm37285
13.3046	0.403733	0.660668	0.999992	Bmp2_1h_vs_NT	ENSMUSG00000020216	3.37168e-06	1333	Jsrp1
11.2838	0.403612	0.467121	0.999992	Bmp2_1h_vs_NT	ENSMUSG00000032556	3.37168e-06	1698	Bfsp2
22.7052	0.403379	0.548177	0.999992	Bmp2_1h_vs_NT	ENSMUSG00000107320	3.37168e-06	7004	Gm42549
9.57647	0.403077	0.489357	0.999992	Bmp2_1h_vs_NT	ENSMUSG00000110471	3.37168e-06	515	Gm45823
8.36778	0.402961	0.477453	0.999992	Bmp2_1h_vs_NT	ENSMUSG00000061356	3.37168e-06	2836	Nuggc
7.42881	0.402714	0.509956	0.999992	Bmp2_1h_vs_NT	ENSMUSG00000039977	3.37168e-06	3311	Deup1
70.792	0.401882	0.706869	0.999992	Bmp2_1h_vs_NT	ENSMUSG00000062515	3.37168e-06	4489	Fabp4
31.2809	0.400647	0.225561	0.999992	Bmp2_1h_vs_NT	ENSMUSG00000080899	3.37168e-06	1405	Gm9109
6.76808	0.399889	0.65571	0.999992	Bmp2_1h_vs_NT	ENSMUSG00000109459	3.37168e-06	1413	Gm39526
6.36854	0.399435	0.598119	0.999992	Bmp2_1h_vs_NT	ENSMUSG00000104786	3.37168e-06	570	Gm43573
21.5247	0.398945	0.353052	0.999992	Bmp2_1h_vs_NT	ENSMUSG00000053469	3.37168e-06	8883	Tg
374.3	0.398393	0.0121901	0.999992	Bmp2_1h_vs_NT	ENSMUSG00000039911	3.37168e-06	4396	Spsb1
6.25792	0.398375	0.593153	0.999992	Bmp2_1h_vs_NT	ENSMUSG00000079396	3.37168e-06	1991	Gm3411
19.3035	0.397715	0.338167	0.999992	Bmp2_1h_vs_NT	ENSMUSG00000058246	3.37168e-06	1193	Gm10037
41.7963	0.397086	0.153827	0.999992	Bmp2_1h_vs_NT	ENSMUSG00000109814	3.37168e-06	2062	Gm45847
6.66941	0.39708	0.587443	0.999992	Bmp2_1h_vs_NT	ENSMUSG00000042678	3.37168e-06	13037	Myo15
4.45409	0.396801	0.650462	0.999992	Bmp2_1h_vs_NT	ENSMUSG00000037922	3.37168e-06	7486	Bank1
17.2604	0.396527	0.467022	0.999992	Bmp2_1h_vs_NT	ENSMUSG00000022053	3.37168e-06	6928	Ebf2
11.8491	0.396125	0.5779	0.999992	Bmp2_1h_vs_NT	ENSMUSG00000077990	3.37168e-06	87	Gm23134
444.029	0.396112	0.174715	0.999992	Bmp2_1h_vs_NT	ENSMUSG00000016995	3.37168e-06	5174	Matn4
5.14366	0.395995	0.618312	0.999992	Bmp2_1h_vs_NT	ENSMUSG00000114354	3.37168e-06	727	Gm34961
5.67425	0.395783	0.6592	0.999992	Bmp2_1h_vs_NT	ENSMUSG00000113687	3.37168e-06	2069	Gm49703
37.7155	0.395441	0.185998	0.999992	Bmp2_1h_vs_NT	ENSMUSG00000083438	3.37168e-06	1618	Gm5402
27.3822	0.394994	0.262263	0.999992	Bmp2_1h_vs_NT	ENSMUSG00000110847	3.37168e-06	913	Gm18705
25.5802	0.394901	0.42622	0.999992	Bmp2_1h_vs_NT	ENSMUSG00000090534	3.37168e-06	3067	Gm4675
188.568	0.394777	0.00696769	0.999992	Bmp2_1h_vs_NT	ENSMUSG00000104126	3.37168e-06	405	Gm37486
3.45457	0.394301	0.689735	0.999992	Bmp2_1h_vs_NT	ENSMUSG00000086515	3.37168e-06	608	Erich2os
18.6458	0.394131	0.434037	0.999992	Bmp2_1h_vs_NT	ENSMUSG00000044217	3.37168e-06	2599	Aqp5
60.8902	0.393805	0.227911	0.999992	Bmp2_1h_vs_NT	ENSMUSG00000048582	3.37168e-06	2963	Gja3
5.74229	0.393697	0.641379	0.999992	Bmp2_1h_vs_NT	ENSMUSG00000048484	3.37168e-06	827	Gm7461
5.85536	0.393587	0.594504	0.999992	Bmp2_1h_vs_NT	ENSMUSG00000051397	3.37168e-06	1735	Tacstd2
5.25377	0.393281	0.698675	0.999992	Bmp2_1h_vs_NT	ENSMUSG00000033268	3.37168e-06	5267	Duox1
8.16106	0.391888	0.631992	0.999992	Bmp2_1h_vs_NT	ENSMUSG00000044244	3.37168e-06	4206	Il20rb
9.21687	0.391291	0.508204	0.999992	Bmp2_1h_vs_NT	ENSMUSG00000059461	3.37168e-06	387	Gm7331
7.31595	0.390214	0.66774	0.999992	Bmp2_1h_vs_NT	ENSMUSG00000036362	3.37168e-06	2528	P2ry13
11.8343	0.389943	0.475991	0.999992	Bmp2_1h_vs_NT	ENSMUSG00000114893	3.37168e-06	340	Gm48684
2648.47	0.389814	0.00598802	0.999992	Bmp2_1h_vs_NT	ENSMUSG00000040363	3.37168e-06	8666	Bcor
4.63491	0.389653	0.619576	0.999992	Bmp2_1h_vs_NT	ENSMUSG00000060715	3.37168e-06	777	1700019A02Rik
65.7723	0.38955	0.135977	0.999992	Bmp2_1h_vs_NT	ENSMUSG00000071722	3.37168e-06	4173	Spin4
75.2133	0.38906	0.141391	0.999992	Bmp2_1h_vs_NT	ENSMUSG00000027434	3.37168e-06	2875	Nkx2-2
5.82608	0.389009	0.602724	0.999992	Bmp2_1h_vs_NT	ENSMUSG00000111785	3.37168e-06	2169	Gm39464
9.81517	0.388989	0.573371	0.999992	Bmp2_1h_vs_NT	ENSMUSG00000109509	3.37168e-06	397	Rps12-ps4
4.65517	0.38886	0.648273	0.999992	Bmp2_1h_vs_NT	ENSMUSG00000085946	3.37168e-06	1177	AA387200
97.2146	0.388535	0.0376324	0.999992	Bmp2_1h_vs_NT	ENSMUSG00000041703	3.37168e-06	4889	Zic5
19.2576	0.388445	0.449297	0.999992	Bmp2_1h_vs_NT	ENSMUSG00000020838	3.37168e-06	4531	Slc6a4
38.9951	0.38808	0.235383	0.999992	Bmp2_1h_vs_NT	ENSMUSG00000001493	3.37168e-06	2228	Meox1
11.2301	0.387344	0.625807	0.999992	Bmp2_1h_vs_NT	ENSMUSG00000105849	3.37168e-06	79	Mir409
61.7404	0.386958	0.287252	0.999992	Bmp2_1h_vs_NT	ENSMUSG00000116812	3.37168e-06	3159	Gm2792
5.01794	0.386287	0.627992	0.999992	Bmp2_1h_vs_NT	ENSMUSG00000020562	3.37168e-06	673	Efcab10
3.78954	0.386144	0.667009	0.999992	Bmp2_1h_vs_NT	ENSMUSG00000053375	3.37168e-06	1303	Atp6v1e2
19.1051	0.385873	0.368157	0.999992	Bmp2_1h_vs_NT	ENSMUSG00000089931	3.37168e-06	760	Gm8459
76.8748	0.385749	0.095405	0.999992	Bmp2_1h_vs_NT	ENSMUSG00000070960	3.37168e-06	1513	Gm19680
3.32547	0.385499	0.675991	0.999992	Bmp2_1h_vs_NT	ENSMUSG00000117877	3.37168e-06	2194	Gm8184
3460.38	0.385468	0.0146667	0.999992	Bmp2_1h_vs_NT	ENSMUSG00000026360	3.37168e-06	3627	Rgs2
33.5249	0.385312	0.201243	0.999992	Bmp2_1h_vs_NT	ENSMUSG00000074826	3.37168e-06	2274	Gm10767
63.9669	0.385131	0.37892	0.999992	Bmp2_1h_vs_NT	ENSMUSG00000118257	3.37168e-06	5174	9630014M24Rik
17.7859	0.384645	0.348641	0.999992	Bmp2_1h_vs_NT	ENSMUSG00000001247	3.37168e-06	2172	Lsr
3.44279	0.384165	0.701261	0.999992	Bmp2_1h_vs_NT	ENSMUSG00000038201	3.37168e-06	2182	Kcna7
7.41242	0.384163	0.570603	0.999992	Bmp2_1h_vs_NT	ENSMUSG00000113894	3.37168e-06	1234	Gm48838
40.3844	0.383992	0.204659	0.999992	Bmp2_1h_vs_NT	ENSMUSG00000082939	3.37168e-06	372	Gm14881
10.2235	0.383628	0.476018	0.999992	Bmp2_1h_vs_NT	ENSMUSG00000114179	3.37168e-06	339	Eif1-ps2
63.313	0.383476	0.181225	0.999992	Bmp2_1h_vs_NT	ENSMUSG00000037625	3.37168e-06	1870	Cldn11
6.45907	0.383247	0.577019	0.999992	Bmp2_1h_vs_NT	ENSMUSG00000109241	3.37168e-06	408	Gm7434
11.9794	0.382808	0.463039	0.999992	Bmp2_1h_vs_NT	ENSMUSG00000084022	3.37168e-06	686	Gm16459
35.8986	0.382715	0.574703	0.999992	Bmp2_1h_vs_NT	ENSMUSG00000056888	3.37168e-06	1543	Glipr1
8.404	0.382351	0.587161	0.999992	Bmp2_1h_vs_NT	ENSMUSG00000077457	3.37168e-06	72	Snord65
13.6598	0.38222	0.62875	0.999992	Bmp2_1h_vs_NT	ENSMUSG00000105434	3.37168e-06	2200	Gm43359
2965.32	0.382117	0.0514666	0.999992	Bmp2_1h_vs_NT	ENSMUSG00000052684	3.37168e-06	3189	Jun
20.007	0.381943	0.353523	0.999992	Bmp2_1h_vs_NT	ENSMUSG00000092374	3.37168e-06	544	Gm6623
9.88596	0.381907	0.492347	0.999992	Bmp2_1h_vs_NT	ENSMUSG00000101262	3.37168e-06	1953	Gm8326
5.6526	0.381378	0.661803	0.999992	Bmp2_1h_vs_NT	ENSMUSG00000097401	3.37168e-06	1731	Gm26744
41.9755	0.381152	0.19604	0.999992	Bmp2_1h_vs_NT	ENSMUSG00000089936	3.37168e-06	288	Gm16199
37.0667	0.380702	0.23738	0.999992	Bmp2_1h_vs_NT	ENSMUSG00000082900	3.37168e-06	1008	Gm11557
11.5588	0.380612	0.510204	0.999992	Bmp2_1h_vs_NT	ENSMUSG00000030786	3.37168e-06	5024	Itgam
3.45081	0.380561	0.674563	0.999992	Bmp2_1h_vs_NT	ENSMUSG00000049387	3.37168e-06	542	Cox7b2
5.93831	0.380532	0.613997	0.999992	Bmp2_1h_vs_NT	ENSMUSG00000101173	3.37168e-06	398	Gm29519
54.7324	0.380365	0.202496	0.999992	Bmp2_1h_vs_NT	ENSMUSG00000069920	3.37168e-06	2516	B3gnt9
8.26836	0.380126	0.538721	0.999992	Bmp2_1h_vs_NT	ENSMUSG00000026228	3.37168e-06	2131	Htr2b
25.4029	0.380044	0.464862	0.999992	Bmp2_1h_vs_NT	ENSMUSG00000074218	3.37168e-06	535	Cox7a1
24.205	0.379977	0.327386	0.999992	Bmp2_1h_vs_NT	ENSMUSG00000006270	3.37168e-06	1117	Vax1
6.92313	0.379761	0.613161	0.999992	Bmp2_1h_vs_NT	ENSMUSG00000023439	3.37168e-06	2632	Gnb3
5.92254	0.379303	0.62329	0.999992	Bmp2_1h_vs_NT	ENSMUSG00000112739	3.37168e-06	5486	Gm20597
10.0538	0.379262	0.600933	0.999992	Bmp2_1h_vs_NT	ENSMUSG00000067356	3.37168e-06	1375	B430203G13Rik
6.43031	0.379109	0.590786	0.999992	Bmp2_1h_vs_NT	ENSMUSG00000109793	3.37168e-06	235	Gm10043
22.9023	0.378911	0.34289	0.999992	Bmp2_1h_vs_NT	ENSMUSG00000114902	3.37168e-06	864	Gm4118
37.8033	0.378334	0.461753	0.999992	Bmp2_1h_vs_NT	ENSMUSG00000116815	3.37168e-06	1785	Gm49760
17.2604	0.378135	0.365124	0.999992	Bmp2_1h_vs_NT	ENSMUSG00000118246	3.37168e-06	466	Gm6052
5.22945	0.378089	0.652848	0.999992	Bmp2_1h_vs_NT	ENSMUSG00000099839	3.37168e-06	1340	Gm29374
6.50822	0.377654	0.583251	0.999992	Bmp2_1h_vs_NT	ENSMUSG00000070645	3.37168e-06	1657	Ren1
4.74247	0.377613	0.633668	0.999992	Bmp2_1h_vs_NT	ENSMUSG00000109917	3.37168e-06	3920	Gm45671
17.8581	0.377364	0.477985	0.999992	Bmp2_1h_vs_NT	ENSMUSG00000057605	3.37168e-06	888	Gm6807
34.7526	0.376256	0.240682	0.999992	Bmp2_1h_vs_NT	ENSMUSG00000029454	3.37168e-06	3195	Mapkapk5
11.5294	0.376153	0.490939	0.999992	Bmp2_1h_vs_NT	ENSMUSG00000017002	3.37168e-06	1180	Slpi
17.2312	0.375748	0.418357	0.999992	Bmp2_1h_vs_NT	ENSMUSG00000026736	3.37168e-06	1462	4930426L09Rik
79.7699	0.375505	0.0710435	0.999992	Bmp2_1h_vs_NT	ENSMUSG00000048334	3.37168e-06	1449	Gm8258
19.0842	0.37533	0.384929	0.999992	Bmp2_1h_vs_NT	ENSMUSG00000033114	3.37168e-06	3298	Slc35d2
35.1697	0.375226	0.193815	0.999992	Bmp2_1h_vs_NT	ENSMUSG00000081352	3.37168e-06	418	Gm12389
10.7133	0.374816	0.578091	0.999992	Bmp2_1h_vs_NT	ENSMUSG00000097792	3.37168e-06	1098	Gm27042
22.9612	0.374371	0.440707	0.999992	Bmp2_1h_vs_NT	ENSMUSG00000046410	3.37168e-06	4151	Kcnk6
17.5252	0.374365	0.441268	0.999992	Bmp2_1h_vs_NT	ENSMUSG00000022753	3.37168e-06	3948	Tmem30c
7.02731	0.374257	0.65653	0.999992	Bmp2_1h_vs_NT	ENSMUSG00000031491	3.37168e-06	2906	Chrna6
16.2162	0.37417	0.39556	0.999992	Bmp2_1h_vs_NT	ENSMUSG00000115503	3.37168e-06	1354	Gm6392
15.2441	0.374106	0.410212	0.999992	Bmp2_1h_vs_NT	ENSMUSG00000058443	3.37168e-06	768	Rpl10-ps3
8.35383	0.37379	0.547587	0.999992	Bmp2_1h_vs_NT	ENSMUSG00000086537	3.37168e-06	3143	Gnasas1
32.9198	0.373763	0.340403	0.999992	Bmp2_1h_vs_NT	ENSMUSG00000038195	3.37168e-06	1583	Rilp
3.4603	0.373067	0.73696	0.999992	Bmp2_1h_vs_NT	ENSMUSG00000027690	3.37168e-06	5755	Slc2a2
12.4688	0.37243	0.48134	0.999992	Bmp2_1h_vs_NT	ENSMUSG00000108867	3.37168e-06	674	Gm44643
4.6402	0.372108	0.628697	0.999992	Bmp2_1h_vs_NT	ENSMUSG00000100361	3.37168e-06	981	Gm7063
66.296	0.371696	0.296755	0.999992	Bmp2_1h_vs_NT	ENSMUSG00000054612	3.37168e-06	2894	Mgmt
62.0828	0.371666	0.221206	0.999992	Bmp2_1h_vs_NT	ENSMUSG00000079330	3.37168e-06	5526	Lemd1
5.19852	0.371339	0.62295	0.999992	Bmp2_1h_vs_NT	ENSMUSG00000097761	3.37168e-06	2715	4930534D22Rik
40.1837	0.370677	0.363874	0.999992	Bmp2_1h_vs_NT	ENSMUSG00000074346	3.37168e-06	1353	Kcnd3os
5.47304	0.370419	0.632797	0.999992	Bmp2_1h_vs_NT	ENSMUSG00000084088	3.37168e-06	220	Gm12941
3.58246	0.37036	0.732172	0.999992	Bmp2_1h_vs_NT	ENSMUSG00000062939	3.37168e-06	3872	Stat4
26.1669	0.369568	0.360077	0.999992	Bmp2_1h_vs_NT	ENSMUSG00000082816	3.37168e-06	1003	Gm11953
23.7464	0.369353	0.327247	0.999992	Bmp2_1h_vs_NT	ENSMUSG00000000530	3.37168e-06	4265	Acvrl1
10.9267	0.369301	0.539773	0.999992	Bmp2_1h_vs_NT	ENSMUSG00000083012	3.37168e-06	4468	Fam220a
36.0487	0.369146	0.287561	0.999992	Bmp2_1h_vs_NT	ENSMUSG00000081277	3.37168e-06	473	Gm15285
5.35861	0.369009	0.697102	0.999992	Bmp2_1h_vs_NT	ENSMUSG00000061723	3.37168e-06	1583	Tnnt3
17.9198	0.368768	0.390907	0.999992	Bmp2_1h_vs_NT	ENSMUSG00000025431	3.37168e-06	1416	Crisp1
3.57304	0.368766	0.722261	0.999992	Bmp2_1h_vs_NT	ENSMUSG00000074665	3.37168e-06	3127	Bpifb4
7.0044	0.368593	0.597158	0.999992	Bmp2_1h_vs_NT	ENSMUSG00000078442	3.37168e-06	1714	Ccdc105
79.0949	0.368397	0.115095	0.999992	Bmp2_1h_vs_NT	ENSMUSG00000055200	3.37168e-06	1329	Sertad3
3.80491	0.368129	0.698339	0.999992	Bmp2_1h_vs_NT	ENSMUSG00000082651	3.37168e-06	247	Gm14001
16.2572	0.367639	0.494506	0.999992	Bmp2_1h_vs_NT	ENSMUSG00000080892	3.37168e-06	484	Gm9266
3.47994	0.367183	0.719299	0.999992	Bmp2_1h_vs_NT	ENSMUSG00000110278	3.37168e-06	2290	Gm5608
20.2918	0.366784	0.389349	0.999992	Bmp2_1h_vs_NT	ENSMUSG00000115529	3.37168e-06	2803	9630013A20Rik
11.1373	0.366712	0.511852	0.999992	Bmp2_1h_vs_NT	ENSMUSG00000096968	3.37168e-06	817	Gm26620
57.9863	0.36665	0.182008	0.999992	Bmp2_1h_vs_NT	ENSMUSG00000034762	3.37168e-06	3645	Glis1
11.7372	0.366222	0.493224	0.999992	Bmp2_1h_vs_NT	ENSMUSG00000116883	3.37168e-06	1546	Gm49700
53.6615	0.366008	0.32445	0.999992	Bmp2_1h_vs_NT	ENSMUSG00000111496	3.37168e-06	2015	Gm47483
44.0809	0.365691	0.364271	0.999992	Bmp2_1h_vs_NT	ENSMUSG00000048779	3.37168e-06	2887	P2ry6
333.279	0.36569	0.197146	0.999992	Bmp2_1h_vs_NT	ENSMUSG00000041930	3.37168e-06	3141	Fam222a
22.7038	0.365445	0.49972	0.999992	Bmp2_1h_vs_NT	ENSMUSG00000073530	3.37168e-06	10294	Pappa2
14.1655	0.364978	0.483388	0.999992	Bmp2_1h_vs_NT	ENSMUSG00000111793	3.37168e-06	622	Gm47950
6.31962	0.364811	0.612127	0.999992	Bmp2_1h_vs_NT	ENSMUSG00000079363	3.37168e-06	7494	Gbp4
6.99218	0.364774	0.593237	0.999992	Bmp2_1h_vs_NT	ENSMUSG00000044279	3.37168e-06	1564	Crb3
55.8124	0.364764	0.262069	0.999992	Bmp2_1h_vs_NT	ENSMUSG00000026100	3.37168e-06	2705	Mstn
172.98	0.364589	0.0579888	0.999992	Bmp2_1h_vs_NT	ENSMUSG00000090698	3.37168e-06	3567	Apold1
6.70241	0.364571	0.596115	0.999992	Bmp2_1h_vs_NT	ENSMUSG00000082243	3.37168e-06	476	Gm3810
3.66453	0.363949	0.68337	0.999992	Bmp2_1h_vs_NT	ENSMUSG00000099294	3.37168e-06	1021	Gm11214
10.2681	0.363578	0.603794	0.999992	Bmp2_1h_vs_NT	ENSMUSG00000043013	3.37168e-06	4113	Onecut1
14.7694	0.362843	0.531299	0.999992	Bmp2_1h_vs_NT	ENSMUSG00000047911	3.37168e-06	1036	Npm2
14.2308	0.362741	0.630212	0.999992	Bmp2_1h_vs_NT	ENSMUSG00000102600	3.37168e-06	2287	Gm37266
21.0544	0.362519	0.406858	0.999992	Bmp2_1h_vs_NT	ENSMUSG00000070803	3.37168e-06	1249	Cited4
25.3927	0.362333	0.417266	0.999992	Bmp2_1h_vs_NT	ENSMUSG00000043099	3.37168e-06	3750	Hic1
65.4558	0.361766	0.542298	0.999992	Bmp2_1h_vs_NT	ENSMUSG00000031375	3.37168e-06	6099	Bgn
361.216	0.361527	0.0182689	0.999992	Bmp2_1h_vs_NT	ENSMUSG00000020656	3.37168e-06	5539	Grhl1
51.2587	0.361447	0.214897	0.999992	Bmp2_1h_vs_NT	ENSMUSG00000020395	3.37168e-06	5354	Itk
5.26601	0.361291	0.667514	0.999992	Bmp2_1h_vs_NT	ENSMUSG00000002791	3.37168e-06	3119	Pdxk-ps
43.6612	0.360879	0.239133	0.999992	Bmp2_1h_vs_NT	ENSMUSG00000079339	3.37168e-06	2260	Ifit1bl1
18.2137	0.360678	0.398092	0.999992	Bmp2_1h_vs_NT	ENSMUSG00000108331	3.37168e-06	699	Gm5322
885.752	0.360406	0.00674735	0.999992	Bmp2_1h_vs_NT	ENSMUSG00000073700	3.37168e-06	3986	Klhl21
5.11969	0.360369	0.645698	0.999992	Bmp2_1h_vs_NT	ENSMUSG00000050147	3.37168e-06	1995	F2rl3
4.99702	0.360131	0.637578	0.999992	Bmp2_1h_vs_NT	ENSMUSG00000085141	3.37168e-06	1362	Gm13429
20.1553	0.360121	0.390406	0.999992	Bmp2_1h_vs_NT	ENSMUSG00000097148	3.37168e-06	1712	Gm3839
3.30812	0.359981	0.695176	0.999992	Bmp2_1h_vs_NT	ENSMUSG00000117900	3.37168e-06	2268	Gm50323
30.5179	0.35972	0.503813	0.999992	Bmp2_1h_vs_NT	ENSMUSG00000081096	3.37168e-06	918	Gm12691
63.6119	0.359658	0.177108	0.999992	Bmp2_1h_vs_NT	ENSMUSG00000028977	3.37168e-06	12524	Casz1
1214.91	0.359475	0.0176235	0.999992	Bmp2_1h_vs_NT	ENSMUSG00000025402	3.37168e-06	2941	Nab2
4.29205	0.359461	0.765995	0.999992	Bmp2_1h_vs_NT	ENSMUSG00000087263	3.37168e-06	509	Gm15726
8.60548	0.359459	0.62975	0.999992	Bmp2_1h_vs_NT	ENSMUSG00000109800	3.37168e-06	959	Gm5130
12.2592	0.35887	0.480442	0.999992	Bmp2_1h_vs_NT	ENSMUSG00000061816	3.37168e-06	2074	Myl1
9.09028	0.358707	0.554211	0.999992	Bmp2_1h_vs_NT	ENSMUSG00000031163	3.37168e-06	673	Glod5
5.39881	0.358666	0.783071	0.999992	Bmp2_1h_vs_NT	ENSMUSG00000102950	3.37168e-06	3869	Gm37018
467.199	0.358245	0.00640065	0.999992	Bmp2_1h_vs_NT	ENSMUSG00000044716	3.37168e-06	4275	Dok7
3.49592	0.358054	0.715905	0.999992	Bmp2_1h_vs_NT	ENSMUSG00000042808	3.37168e-06	3222	Gpx2
5.71472	0.357884	0.630453	0.999992	Bmp2_1h_vs_NT	ENSMUSG00000085041	3.37168e-06	3655	BB031773
68.8082	0.357484	0.293647	0.999992	Bmp2_1h_vs_NT	ENSMUSG00000079737	3.37168e-06	1705	3110001I22Rik
35.0211	0.357295	0.318907	0.999992	Bmp2_1h_vs_NT	ENSMUSG00000092193	3.37168e-06	650	Cd9-ps
156.185	0.357222	0.123151	0.999992	Bmp2_1h_vs_NT	ENSMUSG00000032135	3.37168e-06	3350	Mcam
77.8319	0.357003	0.145092	0.999992	Bmp2_1h_vs_NT	ENSMUSG00000044026	3.37168e-06	4642	Slc35g1
4.97767	0.356761	0.666024	0.999992	Bmp2_1h_vs_NT	ENSMUSG00000103543	3.37168e-06	820	Gm37669
4.7611	0.356465	0.663634	0.999992	Bmp2_1h_vs_NT	ENSMUSG00000081223	3.37168e-06	670	Gm12247
10.5861	0.356357	0.529057	0.999992	Bmp2_1h_vs_NT	ENSMUSG00000066058	3.37168e-06	4263	Cldn19
14.9472	0.356051	0.451503	0.999992	Bmp2_1h_vs_NT	ENSMUSG00000110901	3.37168e-06	1293	Gm48393
9.59906	0.355871	0.591992	0.999992	Bmp2_1h_vs_NT	ENSMUSG00000064844	3.37168e-06	65	Gm26202
12.4098	0.355707	0.574284	0.999992	Bmp2_1h_vs_NT	ENSMUSG00000114482	3.37168e-06	968	Gm7604
16.7428	0.355528	0.474198	0.999992	Bmp2_1h_vs_NT	ENSMUSG00000047810	3.37168e-06	5032	Ccdc88b
8.42681	0.355377	0.542688	0.999992	Bmp2_1h_vs_NT	ENSMUSG00000054136	3.37168e-06	1298	Adm2
4.16965	0.355249	0.713069	0.999992	Bmp2_1h_vs_NT	ENSMUSG00000097564	3.37168e-06	4343	C430014B12Rik
4.18317	0.355156	0.723449	0.999992	Bmp2_1h_vs_NT	ENSMUSG00000116238	3.37168e-06	3039	Gm49413
46.9116	0.354834	0.259558	0.999992	Bmp2_1h_vs_NT	ENSMUSG00000114217	3.37168e-06	820	Gm7054
6.7976	0.354781	0.7523	0.999992	Bmp2_1h_vs_NT	ENSMUSG00000110558	3.37168e-06	4064	Gm45779
9.25725	0.354472	0.681782	0.999992	Bmp2_1h_vs_NT	ENSMUSG00000109857	3.37168e-06	2846	Gm32817
4.14131	0.354438	0.689724	0.999992	Bmp2_1h_vs_NT	ENSMUSG00000051839	3.37168e-06	1848	Gypa
968.49	0.354359	0.000150117	0.0775542	Bmp2_1h_vs_NT	ENSMUSG00000024486	1.11039	4834	Hbegf
100.908	0.353932	0.105595	0.999992	Bmp2_1h_vs_NT	ENSMUSG00000036931	3.37168e-06	2346	Nfkbid
4.21747	0.353719	0.715871	0.999992	Bmp2_1h_vs_NT	ENSMUSG00000037759	3.37168e-06	5193	Ptger2
19.8291	0.353507	0.402292	0.999992	Bmp2_1h_vs_NT	ENSMUSG00000082253	3.37168e-06	866	Gm14639
3.4409	0.353269	0.70124	0.999992	Bmp2_1h_vs_NT	ENSMUSG00000113746	3.37168e-06	256	Gm48242
273.082	0.35263	0.0723257	0.999992	Bmp2_1h_vs_NT	ENSMUSG00000055560	3.37168e-06	3669	Zfp459
7.65527	0.352598	0.582492	0.999992	Bmp2_1h_vs_NT	ENSMUSG00000072789	3.37168e-06	882	Gm10420
8.0182	0.352531	0.787311	0.999992	Bmp2_1h_vs_NT	ENSMUSG00000037161	3.37168e-06	2067	Mgarp
12.1288	0.352485	0.571792	0.999992	Bmp2_1h_vs_NT	ENSMUSG00000082258	3.37168e-06	244	Gm15289
7.22697	0.352472	0.580134	0.999992	Bmp2_1h_vs_NT	ENSMUSG00000082474	3.37168e-06	441	Gm8213
54.5742	0.352413	0.186741	0.999992	Bmp2_1h_vs_NT	ENSMUSG00000113512	3.37168e-06	582	Gm9063
1096.41	0.352327	0.0012554	0.480421	Bmp2_1h_vs_NT	ENSMUSG00000067071	0.318378	1808	Hes6
9.21261	0.352169	0.648636	0.999992	Bmp2_1h_vs_NT	ENSMUSG00000027208	3.37168e-06	3248	Fgf7
8.18175	0.352056	0.599913	0.999992	Bmp2_1h_vs_NT	ENSMUSG00000117370	3.37168e-06	409	Gm6235
20.4256	0.351872	0.383524	0.999992	Bmp2_1h_vs_NT	ENSMUSG00000040562	3.37168e-06	1679	Gstm2
13.584	0.351643	0.450073	0.999992	Bmp2_1h_vs_NT	ENSMUSG00000033752	3.37168e-06	875	Mnd1
6.50124	0.351381	0.733816	0.999992	Bmp2_1h_vs_NT	ENSMUSG00000113992	3.37168e-06	582	Gm9158
16.5913	0.351369	0.426139	0.999992	Bmp2_1h_vs_NT	ENSMUSG00000087461	3.37168e-06	3034	C230014O12Rik
38.7461	0.351317	0.529767	0.999992	Bmp2_1h_vs_NT	ENSMUSG00000105382	3.37168e-06	1606	Gm43339
3.88294	0.351221	0.704226	0.999992	Bmp2_1h_vs_NT	ENSMUSG00000111712	3.37168e-06	723	Gm39363
18.0589	0.351109	0.444237	0.999992	Bmp2_1h_vs_NT	ENSMUSG00000057657	3.37168e-06	456	Rps18-ps3
15.1587	0.350433	0.479425	0.999992	Bmp2_1h_vs_NT	ENSMUSG00000092277	3.37168e-06	1611	Gm19684
21.7275	0.350351	0.47706	0.999992	Bmp2_1h_vs_NT	ENSMUSG00000066720	3.37168e-06	1443	Cldn9
3.53026	0.350322	0.716633	0.999992	Bmp2_1h_vs_NT	ENSMUSG00000085638	3.37168e-06	835	Gm15521
46.6454	0.350228	0.199456	0.999992	Bmp2_1h_vs_NT	ENSMUSG00000082729	3.37168e-06	306	Gm14845
425.404	0.350215	0.0399492	0.999992	Bmp2_1h_vs_NT	ENSMUSG00000089706	3.37168e-06	5853	B230216N24Rik
41.8287	0.350133	0.278472	0.999992	Bmp2_1h_vs_NT	ENSMUSG00000005952	3.37168e-06	3681	Trpv1
56.8781	0.349916	0.149066	0.999992	Bmp2_1h_vs_NT	ENSMUSG00000025355	3.37168e-06	3533	Mmp19
312.605	0.34983	0.0221607	0.999992	Bmp2_1h_vs_NT	ENSMUSG00000089999	3.37168e-06	439	Gm6485
70.1265	0.349367	0.498685	0.999992	Bmp2_1h_vs_NT	ENSMUSG00000026177	3.37168e-06	3705	Slc11a1
70.1519	0.349364	0.201185	0.999992	Bmp2_1h_vs_NT	ENSMUSG00000083284	3.37168e-06	608	Gm13688
36.1881	0.349347	0.251614	0.999992	Bmp2_1h_vs_NT	ENSMUSG00000003283	3.37168e-06	2092	Hck
8.86291	0.349206	0.532929	0.999992	Bmp2_1h_vs_NT	ENSMUSG00000065637	3.37168e-06	134	Gm26397
9.33134	0.349044	0.532763	0.999992	Bmp2_1h_vs_NT	ENSMUSG00000098224	3.37168e-06	981	Gm7985
11.6906	0.348021	0.494863	0.999992	Bmp2_1h_vs_NT	ENSMUSG00000028392	3.37168e-06	2352	Bspry
16.1601	0.347535	0.453688	0.999992	Bmp2_1h_vs_NT	ENSMUSG00000061462	3.37168e-06	29422	Obscn
7.92663	0.347327	0.558442	0.999992	Bmp2_1h_vs_NT	ENSMUSG00000087179	3.37168e-06	1066	Gm14230
29.6236	0.346942	0.362343	0.999992	Bmp2_1h_vs_NT	ENSMUSG00000097709	3.37168e-06	8789	2810429I04Rik
4.2089	0.346669	0.721717	0.999992	Bmp2_1h_vs_NT	ENSMUSG00000115545	3.37168e-06	631	Gm48908
22.2389	0.346602	0.500264	0.999992	Bmp2_1h_vs_NT	ENSMUSG00000078627	3.37168e-06	4249	Marchf10
231.473	0.34615	0.0126114	0.999992	Bmp2_1h_vs_NT	ENSMUSG00000015337	3.37168e-06	1063	Endog
18.7181	0.346094	0.397244	0.999992	Bmp2_1h_vs_NT	ENSMUSG00000098141	3.37168e-06	1006	Gm6944
6.55866	0.346062	0.678476	0.999992	Bmp2_1h_vs_NT	ENSMUSG00000091695	3.37168e-06	442	Gm17669
7.37981	0.346013	0.576881	0.999992	Bmp2_1h_vs_NT	ENSMUSG00000100714	3.37168e-06	704	2010308F09Rik
8.33213	0.34588	0.619735	0.999992	Bmp2_1h_vs_NT	ENSMUSG00000033368	3.37168e-06	1888	Trim69
47.8635	0.34559	0.296355	0.999992	Bmp2_1h_vs_NT	ENSMUSG00000081583	3.37168e-06	432	Gm14769
24.2345	0.345409	0.493187	0.999992	Bmp2_1h_vs_NT	ENSMUSG00000082878	3.37168e-06	853	Gm12583
18.9779	0.345014	0.378314	0.999992	Bmp2_1h_vs_NT	ENSMUSG00000117322	3.37168e-06	1624	6330415G19Rik
39.4141	0.344914	0.370409	0.999992	Bmp2_1h_vs_NT	ENSMUSG00000038173	3.37168e-06	6412	Enpp6
13.479	0.344809	0.554817	0.999992	Bmp2_1h_vs_NT	ENSMUSG00000054181	3.37168e-06	1541	A930012O16Rik
12.0035	0.344577	0.595602	0.999992	Bmp2_1h_vs_NT	ENSMUSG00000085498	3.37168e-06	1781	Gm14023
4.94596	0.344502	0.736855	0.999992	Bmp2_1h_vs_NT	ENSMUSG00000115771	3.37168e-06	462	Gm49312
8.39837	0.343729	0.591372	0.999992	Bmp2_1h_vs_NT	ENSMUSG00000114953	3.37168e-06	2147	4930519K11Rik
7.81191	0.34369	0.60333	0.999992	Bmp2_1h_vs_NT	ENSMUSG00000112095	3.37168e-06	2547	A130077B15Rik
8.96695	0.342956	0.573442	0.999992	Bmp2_1h_vs_NT	ENSMUSG00000091568	3.37168e-06	2392	Gm8206
9.92773	0.342427	0.543526	0.999992	Bmp2_1h_vs_NT	ENSMUSG00000106257	3.37168e-06	1038	Gm9023
85.1541	0.342422	0.326629	0.999992	Bmp2_1h_vs_NT	ENSMUSG00000105143	3.37168e-06	154	Gm8069
14.762	0.342381	0.597863	0.999992	Bmp2_1h_vs_NT	ENSMUSG00000113294	3.37168e-06	126	Gm49326
13.9832	0.34208	0.682461	0.999992	Bmp2_1h_vs_NT	ENSMUSG00000093187	3.37168e-06	80	Mir344-2
9.41981	0.341905	0.571963	0.999992	Bmp2_1h_vs_NT	ENSMUSG00000042289	3.37168e-06	2769	Hsd3b7
81.8992	0.341844	0.329955	0.999992	Bmp2_1h_vs_NT	ENSMUSG00000004105	3.37168e-06	6286	Angptl2
2533.84	0.341804	0.0520445	0.999992	Bmp2_1h_vs_NT	ENSMUSG00000031822	3.37168e-06	10351	Gse1
16.0538	0.341425	0.438395	0.999992	Bmp2_1h_vs_NT	ENSMUSG00000027075	3.37168e-06	5716	Slc43a1
14.9208	0.341129	0.666724	0.999992	Bmp2_1h_vs_NT	ENSMUSG00000105571	3.37168e-06	2271	Gm43662
20.7346	0.341111	0.483371	0.999992	Bmp2_1h_vs_NT	ENSMUSG00000083245	3.37168e-06	1007	Gm11185
22.2395	0.341033	0.428571	0.999992	Bmp2_1h_vs_NT	ENSMUSG00000079140	3.37168e-06	788	Gm6374
4.5794	0.340824	0.723822	0.999992	Bmp2_1h_vs_NT	ENSMUSG00000031250	3.37168e-06	1353	Tnmd
3.49997	0.340743	0.746113	0.999992	Bmp2_1h_vs_NT	ENSMUSG00000113718	3.37168e-06	547	Gm2645
9.94693	0.34051	0.587922	0.999992	Bmp2_1h_vs_NT	ENSMUSG00000107496	3.37168e-06	1432	4933431M02Rik
31.9545	0.340389	0.287843	0.999992	Bmp2_1h_vs_NT	ENSMUSG00000082530	3.37168e-06	368	Gm12168
4.12059	0.339924	0.684048	0.999992	Bmp2_1h_vs_NT	ENSMUSG00000082322	3.37168e-06	1014	Gm9164
11.123	0.339558	0.541927	0.999992	Bmp2_1h_vs_NT	ENSMUSG00000083281	3.37168e-06	1398	Gm13332
12.3357	0.339527	0.534191	0.999992	Bmp2_1h_vs_NT	ENSMUSG00000043346	3.37168e-06	747	Gm6741
5.46971	0.339504	0.682973	0.999992	Bmp2_1h_vs_NT	ENSMUSG00000115577	3.37168e-06	157	Gm49250
13.7048	0.33942	0.539211	0.999992	Bmp2_1h_vs_NT	ENSMUSG00000113285	3.37168e-06	2944	Gm36128
6.29838	0.33934	0.631705	0.999992	Bmp2_1h_vs_NT	ENSMUSG00000091426	3.37168e-06	491	Gm17228
32.4774	0.339334	0.485763	0.999992	Bmp2_1h_vs_NT	ENSMUSG00000005268	3.37168e-06	15339	Prlr
3.76061	0.338948	0.72947	0.999992	Bmp2_1h_vs_NT	ENSMUSG00000056738	3.37168e-06	3614	A730036I17Rik
13.5153	0.338877	0.706651	0.999992	Bmp2_1h_vs_NT	ENSMUSG00000111443	3.37168e-06	6424	Gm46123
29.5	0.338665	0.401715	0.999992	Bmp2_1h_vs_NT	ENSMUSG00000084941	3.37168e-06	873	Gm11944
10.7711	0.338232	0.525294	0.999992	Bmp2_1h_vs_NT	ENSMUSG00000083737	3.37168e-06	694	Prdx6-ps2
3.26177	0.338112	0.780667	0.999992	Bmp2_1h_vs_NT	ENSMUSG00000051832	3.37168e-06	2816	E230016K23Rik
1933.25	0.338103	0.00599066	0.999992	Bmp2_1h_vs_NT	ENSMUSG00000030103	3.37168e-06	4705	Bhlhe40
3.4967	0.337737	0.708552	0.999992	Bmp2_1h_vs_NT	ENSMUSG00000066538	3.37168e-06	1072	Gm6254
4.01487	0.337465	0.693386	0.999992	Bmp2_1h_vs_NT	ENSMUSG00000114962	3.37168e-06	743	Gm6343
5.6838	0.337438	0.732832	0.999992	Bmp2_1h_vs_NT	ENSMUSG00000105636	3.37168e-06	1539	Gm43625
19.0384	0.336654	0.543929	0.999992	Bmp2_1h_vs_NT	ENSMUSG00000096169	3.37168e-06	5456	Olfr1564
32.7714	0.336646	0.416936	0.999992	Bmp2_1h_vs_NT	ENSMUSG00000034177	3.37168e-06	6558	Rnf43
11.1287	0.336198	0.536057	0.999992	Bmp2_1h_vs_NT	ENSMUSG00000086235	3.37168e-06	400	Gm16284
10.6837	0.336157	0.558717	0.999992	Bmp2_1h_vs_NT	ENSMUSG00000056300	3.37168e-06	3164	Zfp981
6.79867	0.335809	0.740388	0.999992	Bmp2_1h_vs_NT	ENSMUSG00000030230	3.37168e-06	2510	Plcz1
3.64473	0.335291	0.700708	0.999992	Bmp2_1h_vs_NT	ENSMUSG00000106574	3.37168e-06	999	Gm2451
73.6715	0.335274	0.745676	0.999992	Bmp2_1h_vs_NT	ENSMUSG00000048031	3.37168e-06	3480	Fcrl5
3.41575	0.335245	0.759167	0.999992	Bmp2_1h_vs_NT	ENSMUSG00000082932	3.37168e-06	1512	Cyp2j8
75.2065	0.335047	0.182933	0.999992	Bmp2_1h_vs_NT	ENSMUSG00000044786	3.37168e-06	3470	Zfp36
7.97805	0.334987	0.592575	0.999992	Bmp2_1h_vs_NT	ENSMUSG00000031831	3.37168e-06	2821	Dnaaf1
7.19897	0.334552	0.615181	0.999992	Bmp2_1h_vs_NT	ENSMUSG00000113812	3.37168e-06	1525	Gm48699
3.73831	0.3345	0.726586	0.999992	Bmp2_1h_vs_NT	ENSMUSG00000080972	3.37168e-06	857	Gm16061
10.5638	0.334388	0.501123	0.999992	Bmp2_1h_vs_NT	ENSMUSG00000115662	3.37168e-06	1940	Gm7232
3.75563	0.334204	0.691484	0.999992	Bmp2_1h_vs_NT	ENSMUSG00000031621	3.37168e-06	1793	Isx
45.8226	0.334171	0.205077	0.999992	Bmp2_1h_vs_NT	ENSMUSG00000041301	3.37168e-06	7765	Cftr
7.11212	0.333956	0.621424	0.999992	Bmp2_1h_vs_NT	ENSMUSG00000079494	3.37168e-06	986	Nat8f5
21.8479	0.333901	0.417079	0.999992	Bmp2_1h_vs_NT	ENSMUSG00000117238	3.37168e-06	7600
49.9152	0.333885	0.28711	0.999992	Bmp2_1h_vs_NT	ENSMUSG00000042549	3.37168e-06	1291	Map2k3os
823.041	0.33376	0.0175801	0.999992	Bmp2_1h_vs_NT	ENSMUSG00000031661	3.37168e-06	4558	Nkd1
3.28777	0.333662	0.696897	0.999992	Bmp2_1h_vs_NT	ENSMUSG00000097690	3.37168e-06	1190	4930505N22Rik
9.34101	0.333451	0.62876	0.999992	Bmp2_1h_vs_NT	ENSMUSG00000106484	3.37168e-06	1065	Gm17833
7.74529	0.3329	0.623578	0.999992	Bmp2_1h_vs_NT	ENSMUSG00000065818	3.37168e-06	90	Snord35a
8.43754	0.33287	0.569844	0.999992	Bmp2_1h_vs_NT	ENSMUSG00000045518	3.37168e-06	4776	Onecut3
9.16513	0.3326	0.657576	0.999992	Bmp2_1h_vs_NT	ENSMUSG00000106251	3.37168e-06	1575	Gm42658
42.1943	0.332235	0.352007	0.999992	Bmp2_1h_vs_NT	ENSMUSG00000085415	3.37168e-06	785	Selenok-ps1
20.5122	0.332089	0.54524	0.999992	Bmp2_1h_vs_NT	ENSMUSG00000036123	3.37168e-06	5504	Slc9a3
36.3656	0.331833	0.406775	0.999992	Bmp2_1h_vs_NT	ENSMUSG00000019992	3.37168e-06	2140	Mtfr2
13.3553	0.331717	0.647297	0.999992	Bmp2_1h_vs_NT	ENSMUSG00000107041	3.37168e-06	1646	Gm42735
24.9956	0.331445	0.384416	0.999992	Bmp2_1h_vs_NT	ENSMUSG00000079388	3.37168e-06	1886	2610042L04Rik
5.87075	0.33138	0.680573	0.999992	Bmp2_1h_vs_NT	ENSMUSG00000105459	3.37168e-06	1123	4930449I04Rik
36.7072	0.331135	0.52162	0.999992	Bmp2_1h_vs_NT	ENSMUSG00000097183	3.37168e-06	2130	Gm17501
3.51179	0.330959	0.756806	0.999992	Bmp2_1h_vs_NT	ENSMUSG00000022821	3.37168e-06	2615	Hgd
9.69502	0.330088	0.660857	0.999992	Bmp2_1h_vs_NT	ENSMUSG00000074625	3.37168e-06	2206	Arhgap40
53.4236	0.329908	0.166233	0.999992	Bmp2_1h_vs_NT	ENSMUSG00000108518	3.37168e-06	674	Gm5587
8.50291	0.329898	0.642326	0.999992	Bmp2_1h_vs_NT	ENSMUSG00000078772	3.37168e-06	554	Gm12353
3.73761	0.329493	0.714984	0.999992	Bmp2_1h_vs_NT	ENSMUSG00000095403	3.37168e-06	955	Gm21092
4.15827	0.329201	0.723394	0.999992	Bmp2_1h_vs_NT	ENSMUSG00000081593	3.37168e-06	1963	Gm11841
27.842	0.328989	0.434159	0.999992	Bmp2_1h_vs_NT	ENSMUSG00000033579	3.37168e-06	3008	Fa2h
3.29321	0.328854	0.734436	0.999992	Bmp2_1h_vs_NT	ENSMUSG00000105322	3.37168e-06	3071	Gm43751
3.53475	0.328094	0.746924	0.999992	Bmp2_1h_vs_NT	ENSMUSG00000097331	3.37168e-06	2552	F420014N23Rik
5.70707	0.328072	0.780077	0.999992	Bmp2_1h_vs_NT	ENSMUSG00000103493	3.37168e-06	2282	Gm37411
10.4558	0.327915	0.61688	0.999992	Bmp2_1h_vs_NT	ENSMUSG00000047197	3.37168e-06	837	Gjd3
4.60613	0.327682	0.718736	0.999992	Bmp2_1h_vs_NT	ENSMUSG00000104165	3.37168e-06	2321	Gm38249
20.6362	0.327618	0.419763	0.999992	Bmp2_1h_vs_NT	ENSMUSG00000056031	3.37168e-06	4057	9330154J02Rik
6.25567	0.327543	0.691811	0.999992	Bmp2_1h_vs_NT	ENSMUSG00000097926	3.37168e-06	2232	Gm26575
14.2971	0.327532	0.552018	0.999992	Bmp2_1h_vs_NT	ENSMUSG00000087341	3.37168e-06	2150	0610040F04Rik
7.17491	0.327426	0.633846	0.999992	Bmp2_1h_vs_NT	ENSMUSG00000085085	3.37168e-06	1009	1700086P04Rik
4.30672	0.327377	0.746777	0.999992	Bmp2_1h_vs_NT	ENSMUSG00000098017	3.37168e-06	1003	Gm5342
4.22957	0.327242	0.71582	0.999992	Bmp2_1h_vs_NT	ENSMUSG00000047171	3.37168e-06	2012	Helt
31.6883	0.327159	0.326787	0.999992	Bmp2_1h_vs_NT	ENSMUSG00000071750	3.37168e-06	1007	Gm7713
11.4765	0.326944	0.596659	0.999992	Bmp2_1h_vs_NT	ENSMUSG00000087344	3.37168e-06	437	Gm15627
13.7185	0.326637	0.555726	0.999992	Bmp2_1h_vs_NT	ENSMUSG00000113495	3.37168e-06	2021	Gm19792
17.454	0.32656	0.576768	0.999992	Bmp2_1h_vs_NT	ENSMUSG00000059060	3.37168e-06	3757	Rad51b
39.6405	0.326547	0.357715	0.999992	Bmp2_1h_vs_NT	ENSMUSG00000111388	3.37168e-06	1005	Gm7183
65.951	0.32649	0.487039	0.999992	Bmp2_1h_vs_NT	ENSMUSG00000051136	3.37168e-06	4433	Ghsr
3.98296	0.326377	0.717358	0.999992	Bmp2_1h_vs_NT	ENSMUSG00000098552	3.37168e-06	882	Gm27217
14.5022	0.326336	0.566041	0.999992	Bmp2_1h_vs_NT	ENSMUSG00000097745	3.37168e-06	1853	AI115009
3.89795	0.326101	0.806284	0.999992	Bmp2_1h_vs_NT	ENSMUSG00000091313	3.37168e-06	516	Fth-ps2
4.36745	0.32556	0.713235	0.999992	Bmp2_1h_vs_NT	ENSMUSG00000095147	3.37168e-06	89	Mir3070a
9.98909	0.324855	0.641013	0.999992	Bmp2_1h_vs_NT	ENSMUSG00000111605	3.37168e-06	2721	4632418H02Rik
21.3385	0.324583	0.534894	0.999992	Bmp2_1h_vs_NT	ENSMUSG00000048163	3.37168e-06	4272	Selplg
204.082	0.324509	0.0294608	0.999992	Bmp2_1h_vs_NT	ENSMUSG00000110726	3.37168e-06	548	Gm18101
4.11977	0.324466	0.722302	0.999992	Bmp2_1h_vs_NT	ENSMUSG00000064140	3.37168e-06	1999	Trim38
38.6994	0.324434	0.340253	0.999992	Bmp2_1h_vs_NT	ENSMUSG00000097960	3.37168e-06	2489	A330074K22Rik
6.9141	0.324284	0.771149	0.999992	Bmp2_1h_vs_NT	ENSMUSG00000113020	3.37168e-06	2517	Gm48063
55.5094	0.323821	0.154831	0.999992	Bmp2_1h_vs_NT	ENSMUSG00000082134	3.37168e-06	379	Gm15236
1359.76	0.323406	0.0112963	0.999992	Bmp2_1h_vs_NT	ENSMUSG00000005958	3.37168e-06	6641	Ephb3
5.70366	0.323397	0.661669	0.999992	Bmp2_1h_vs_NT	ENSMUSG00000082013	3.37168e-06	591	Gm13216
16.1118	0.32338	0.517473	0.999992	Bmp2_1h_vs_NT	ENSMUSG00000113664	3.37168e-06	498	Gm47184
3.75479	0.32323	0.705978	0.999992	Bmp2_1h_vs_NT	ENSMUSG00000101571	3.37168e-06	960	Gm6187
18.8964	0.322963	0.729106	0.999992	Bmp2_1h_vs_NT	ENSMUSG00000110895	3.37168e-06	2371	Gm48822
18.3338	0.322551	0.543659	0.999992	Bmp2_1h_vs_NT	ENSMUSG00000037139	3.37168e-06	6038	Myom3
14.8341	0.322485	0.617694	0.999992	Bmp2_1h_vs_NT	ENSMUSG00000023918	3.37168e-06	3060	Adgrf4
48.6055	0.322277	0.277316	0.999992	Bmp2_1h_vs_NT	ENSMUSG00000027886	3.37168e-06	1452	1700013F07Rik
38.5617	0.322238	0.517059	0.999992	Bmp2_1h_vs_NT	ENSMUSG00000034205	3.37168e-06	5405	Loxl2
53.381	0.3222	0.43912	0.999992	Bmp2_1h_vs_NT	ENSMUSG00000018362	3.37168e-06	2873	Kpna2
3.64747	0.322019	0.728317	0.999992	Bmp2_1h_vs_NT	ENSMUSG00000028177	3.37168e-06	2121	1810013D15Rik
4.34544	0.321872	0.719384	0.999992	Bmp2_1h_vs_NT	ENSMUSG00000065448	3.37168e-06	66	Mir154
3.94813	0.321825	0.76401	0.999992	Bmp2_1h_vs_NT	ENSMUSG00000098223	3.37168e-06	912	Gm4891
6.89775	0.3218	0.826787	0.999992	Bmp2_1h_vs_NT	ENSMUSG00000113519	3.37168e-06	401	Gm47541
32.5125	0.32118	0.476433	0.999992	Bmp2_1h_vs_NT	ENSMUSG00000117629	3.37168e-06	393	Gm49990
3.74172	0.320666	0.747506	0.999992	Bmp2_1h_vs_NT	ENSMUSG00000104528	3.37168e-06	2231	Gm43314
4.06968	0.319853	0.699608	0.999992	Bmp2_1h_vs_NT	ENSMUSG00000039321	3.37168e-06	1703	Uts2r
61.0995	0.319514	0.288711	0.999992	Bmp2_1h_vs_NT	ENSMUSG00000029771	3.37168e-06	2905	Irf5
4.33527	0.31941	0.730107	0.999992	Bmp2_1h_vs_NT	ENSMUSG00000113862	3.37168e-06	1414	Gm7537
62.7345	0.319386	0.188585	0.999992	Bmp2_1h_vs_NT	ENSMUSG00000081718	3.37168e-06	1208	Gm8261
12.3644	0.31937	0.58668	0.999992	Bmp2_1h_vs_NT	ENSMUSG00000114854	3.37168e-06	15212	Gm34354
6.43638	0.319152	0.699074	0.999992	Bmp2_1h_vs_NT	ENSMUSG00000082377	3.37168e-06	1578	Gm14415
6.2037	0.319113	0.64051	0.999992	Bmp2_1h_vs_NT	ENSMUSG00000098065	3.37168e-06	3785	Gm5177
12.1676	0.318836	0.580282	0.999992	Bmp2_1h_vs_NT	ENSMUSG00000102298	3.37168e-06	569	Gm33707
5.31999	0.318617	0.694802	0.999992	Bmp2_1h_vs_NT	ENSMUSG00000065470	3.37168e-06	66	Mir149
4.43034	0.318167	0.694277	0.999992	Bmp2_1h_vs_NT	ENSMUSG00000112167	3.37168e-06	157	Gm47053
9.46614	0.318122	0.592293	0.999992	Bmp2_1h_vs_NT	ENSMUSG00000113647	3.37168e-06	1245	Gm47210
7.67512	0.318088	0.614167	0.999992	Bmp2_1h_vs_NT	ENSMUSG00000019178	3.37168e-06	1770	Styxl1
6.08396	0.317513	0.679297	0.999992	Bmp2_1h_vs_NT	ENSMUSG00000053161	3.37168e-06	2140	Daw1
11.9867	0.316804	0.63	0.999992	Bmp2_1h_vs_NT	ENSMUSG00000034000	3.37168e-06	4637	Neu4
7.47055	0.31677	0.622249	0.999992	Bmp2_1h_vs_NT	ENSMUSG00000112429	3.37168e-06	1736	Gm47093
9.70392	0.316767	0.560577	0.999992	Bmp2_1h_vs_NT	ENSMUSG00000058741	3.37168e-06	1240	Prr19
19.6281	0.316693	0.471208	0.999992	Bmp2_1h_vs_NT	ENSMUSG00000026435	3.37168e-06	3563	Slc45a3
35.7404	0.316669	0.385183	0.999992	Bmp2_1h_vs_NT	ENSMUSG00000055148	3.37168e-06	1847	Klf2
26.2578	0.31665	0.376269	0.999992	Bmp2_1h_vs_NT	ENSMUSG00000062154	3.37168e-06	1241	Tex33
45.2085	0.31663	0.375023	0.999992	Bmp2_1h_vs_NT	ENSMUSG00000106791	3.37168e-06	1659	4930553P18Rik
11.3097	0.316161	0.576885	0.999992	Bmp2_1h_vs_NT	ENSMUSG00000061126	3.37168e-06	2856	Cyp4f39
220.652	0.315646	0.0414907	0.999992	Bmp2_1h_vs_NT	ENSMUSG00000051246	3.37168e-06	2905	Msantd1
4.79858	0.315607	0.75755	0.999992	Bmp2_1h_vs_NT	ENSMUSG00000101612	3.37168e-06	2255	Gm7933
11.6306	0.315483	0.675291	0.999992	Bmp2_1h_vs_NT	ENSMUSG00000038543	3.37168e-06	1402	BC028528
23.9384	0.315187	0.383552	0.999992	Bmp2_1h_vs_NT	ENSMUSG00000114833	3.37168e-06	637	Gm41192
9.132	0.314582	0.634219	0.999992	Bmp2_1h_vs_NT	ENSMUSG00000108732	3.37168e-06	3881	2310043P16Rik
6.26663	0.314392	0.708929	0.999992	Bmp2_1h_vs_NT	ENSMUSG00000054892	3.37168e-06	10955	Txk
3.78264	0.31382	0.86439	0.999992	Bmp2_1h_vs_NT	ENSMUSG00000099924	3.37168e-06	2273	Gm28320
628.322	0.313772	0.0182841	0.999992	Bmp2_1h_vs_NT	ENSMUSG00000036120	3.37168e-06	3967	Rfxank
4.19046	0.31327	0.748685	0.999992	Bmp2_1h_vs_NT	ENSMUSG00000026011	3.37168e-06	2330	Ctla4
57.2276	0.312981	0.217602	0.999992	Bmp2_1h_vs_NT	ENSMUSG00000000766	3.37168e-06	8037	Oprm1
1456.56	0.312892	0.388029	0.999992	Bmp2_1h_vs_NT	ENSMUSG00000033088	3.37168e-06	12302	Triobp
22.688	0.312891	0.553144	0.999992	Bmp2_1h_vs_NT	ENSMUSG00000097079	3.37168e-06	3619	Gm26604
68.8584	0.312735	0.296954	0.999992	Bmp2_1h_vs_NT	ENSMUSG00000057054	3.37168e-06	1377	Inca1
8.77265	0.312518	0.581864	0.999992	Bmp2_1h_vs_NT	ENSMUSG00000030402	3.37168e-06	2234	Ppm1n
29.167	0.312145	0.358426	0.999992	Bmp2_1h_vs_NT	ENSMUSG00000075225	3.37168e-06	10197	Ccdc162
35.7302	0.311932	0.307595	0.999992	Bmp2_1h_vs_NT	ENSMUSG00000108446	3.37168e-06	3917	Gm44997
8.51114	0.311872	0.635665	0.999992	Bmp2_1h_vs_NT	ENSMUSG00000097628	3.37168e-06	807	Gm2383
33.5052	0.310603	0.320754	0.999992	Bmp2_1h_vs_NT	ENSMUSG00000026894	3.37168e-06	714	Morn5
167.293	0.310578	0.169287	0.999992	Bmp2_1h_vs_NT	ENSMUSG00000056501	3.37168e-06	1504	Cebpb
7.92855	0.310197	0.608862	0.999992	Bmp2_1h_vs_NT	ENSMUSG00000045915	3.37168e-06	1483	Ccdc42
31.1422	0.309989	0.346631	0.999992	Bmp2_1h_vs_NT	ENSMUSG00000097586	3.37168e-06	283	Gm26528
104.273	0.309742	0.223249	0.999992	Bmp2_1h_vs_NT	ENSMUSG00000007594	3.37168e-06	3924	Hapln4
6.95053	0.30965	0.694642	0.999992	Bmp2_1h_vs_NT	ENSMUSG00000109216	3.37168e-06	1633	Gm44907
38.9922	0.309587	0.289697	0.999992	Bmp2_1h_vs_NT	ENSMUSG00000084183	3.37168e-06	1100	Gm12009
9.7457	0.309445	0.577416	0.999992	Bmp2_1h_vs_NT	ENSMUSG00000100913	3.37168e-06	835	Gm8392
9.25723	0.309426	0.631896	0.999992	Bmp2_1h_vs_NT	ENSMUSG00000117556	3.37168e-06	595	Gm18948
21.195	0.309303	0.435565	0.999992	Bmp2_1h_vs_NT	ENSMUSG00000024210	3.37168e-06	2342	Ip6k3
26.0492	0.309261	0.411915	0.999992	Bmp2_1h_vs_NT	ENSMUSG00000079491	3.37168e-06	3419	H2-T10
26.1247	0.309046	0.360148	0.999992	Bmp2_1h_vs_NT	ENSMUSG00000000686	3.37168e-06	3035	Abhd15
6.30268	0.308629	0.685797	0.999992	Bmp2_1h_vs_NT	ENSMUSG00000087347	3.37168e-06	886	1700047K16Rik
78.7778	0.308471	0.350903	0.999992	Bmp2_1h_vs_NT	ENSMUSG00000032202	3.37168e-06	3879	Rab27a
5.25079	0.30843	0.731918	0.999992	Bmp2_1h_vs_NT	ENSMUSG00000104181	3.37168e-06	588	Gm8850
27.0431	0.308301	0.386173	0.999992	Bmp2_1h_vs_NT	ENSMUSG00000115100	3.37168e-06	4686	Gm34934
19.412	0.307793	0.474617	0.999992	Bmp2_1h_vs_NT	ENSMUSG00000050105	3.37168e-06	1275	Grrp1
16.2845	0.30777	0.485913	0.999992	Bmp2_1h_vs_NT	ENSMUSG00000078601	3.37168e-06	554	Gm12525
16.4472	0.307729	0.610602	0.999992	Bmp2_1h_vs_NT	ENSMUSG00000118295	3.37168e-06	3375	Gm8437
13.9272	0.307553	0.562673	0.999992	Bmp2_1h_vs_NT	ENSMUSG00000081742	3.37168e-06	1035	Gm9051
22.9568	0.307478	0.465096	0.999992	Bmp2_1h_vs_NT	ENSMUSG00000058488	3.37168e-06	9328	Kl
4154.08	0.30732	0.159448	0.999992	Bmp2_1h_vs_NT	ENSMUSG00000038894	3.37168e-06	6323	Irs2
42.5384	0.307096	0.354448	0.999992	Bmp2_1h_vs_NT	ENSMUSG00000029206	3.37168e-06	5388	Nsun7
109.8	0.307041	0.0982074	0.999992	Bmp2_1h_vs_NT	ENSMUSG00000027947	3.37168e-06	8642	Il6ra
5.22672	0.307013	0.694114	0.999992	Bmp2_1h_vs_NT	ENSMUSG00000036944	3.37168e-06	2988	Tmem71
6.70032	0.306703	0.717758	0.999992	Bmp2_1h_vs_NT	ENSMUSG00000087881	3.37168e-06	144	Gm22442
156.446	0.306551	0.246985	0.999992	Bmp2_1h_vs_NT	ENSMUSG00000031387	3.37168e-06	2494	Renbp
8.99377	0.305975	0.597292	0.999992	Bmp2_1h_vs_NT	ENSMUSG00000104157	3.37168e-06	3557	Gm38101
179.509	0.305959	0.0449302	0.999992	Bmp2_1h_vs_NT	ENSMUSG00000050628	3.37168e-06	1532	Ubald2
6.91049	0.305957	0.694068	0.999992	Bmp2_1h_vs_NT	ENSMUSG00000080186	3.37168e-06	210	Gm14448
3.46852	0.305938	0.800974	0.999992	Bmp2_1h_vs_NT	ENSMUSG00000089026	3.37168e-06	103	Gm25014
35.8838	0.305864	0.386873	0.999992	Bmp2_1h_vs_NT	ENSMUSG00000038782	3.37168e-06	2471	1700028J19Rik
3.87944	0.305621	0.785764	0.999992	Bmp2_1h_vs_NT	ENSMUSG00000103867	3.37168e-06	2703	9630010A21Rik
13.6142	0.30529	0.574133	0.999992	Bmp2_1h_vs_NT	ENSMUSG00000025588	3.37168e-06	1442	Nat1
7.00911	0.304943	0.647485	0.999992	Bmp2_1h_vs_NT	ENSMUSG00000044165	3.37168e-06	2714	Bcl2l15
21.0034	0.304878	0.485656	0.999992	Bmp2_1h_vs_NT	ENSMUSG00000032717	3.37168e-06	3092	Mdfi
4.9196	0.304649	0.716347	0.999992	Bmp2_1h_vs_NT	ENSMUSG00000110983	3.37168e-06	213	Gm47679
6.86949	0.304649	0.639731	0.999992	Bmp2_1h_vs_NT	ENSMUSG00000081278	3.37168e-06	316	Gm13186
17.4785	0.303728	0.450844	0.999992	Bmp2_1h_vs_NT	ENSMUSG00000109177	3.37168e-06	1223	Pafah1b1-ps2
3.69523	0.303587	0.730426	0.999992	Bmp2_1h_vs_NT	ENSMUSG00000104040	3.37168e-06	1513	Gm37563
16.7626	0.303409	0.55615	0.999992	Bmp2_1h_vs_NT	ENSMUSG00000060550	3.37168e-06	4265	H2-Q7
24.8077	0.303073	0.542969	0.999992	Bmp2_1h_vs_NT	ENSMUSG00000106889	3.37168e-06	547	Gm7463
93.6912	0.303034	0.251078	0.999992	Bmp2_1h_vs_NT	ENSMUSG00000116610	3.37168e-06	434	Gm49678
60.771	0.302883	0.524514	0.999992	Bmp2_1h_vs_NT	ENSMUSG00000026535	3.37168e-06	1697	Ifi202b
4.6078	0.30283	0.753244	0.999992	Bmp2_1h_vs_NT	ENSMUSG00000110363	3.37168e-06	1322	Gm45576
4205.91	0.302678	0.208514	0.999992	Bmp2_1h_vs_NT	ENSMUSG00000034168	3.37168e-06	4098	Irf2bpl
35.6311	0.302466	0.351673	0.999992	Bmp2_1h_vs_NT	ENSMUSG00000105677	3.37168e-06	1434	Gm43328
132.871	0.302405	0.107293	0.999992	Bmp2_1h_vs_NT	ENSMUSG00000024014	3.37168e-06	3362	Pim1
24.7054	0.302361	0.460197	0.999992	Bmp2_1h_vs_NT	ENSMUSG00000084771	3.37168e-06	6252	A230072E10Rik
8.31281	0.301908	0.695217	0.999992	Bmp2_1h_vs_NT	ENSMUSG00000058163	3.37168e-06	3862	Gm5431
17.6564	0.301831	0.472773	0.999992	Bmp2_1h_vs_NT	ENSMUSG00000039563	3.37168e-06	2472	2210406O10Rik
2640.45	0.301823	0.0503038	0.999992	Bmp2_1h_vs_NT	ENSMUSG00000017418	3.37168e-06	10428	Arl5b
16.2025	0.301105	0.554742	0.999992	Bmp2_1h_vs_NT	ENSMUSG00000035493	3.37168e-06	3771	Tgfbi
32.264	0.300409	0.325123	0.999992	Bmp2_1h_vs_NT	ENSMUSG00000025557	3.37168e-06	4885	Slc15a1
39.6021	0.300392	0.27648	0.999992	Bmp2_1h_vs_NT	ENSMUSG00000034664	3.37168e-06	5454	Itga2b
29.493	0.300297	0.346209	0.999992	Bmp2_1h_vs_NT	ENSMUSG00000026062	3.37168e-06	6984	Slc9a2
32.3615	0.300157	0.436282	0.999992	Bmp2_1h_vs_NT	ENSMUSG00000102270	3.37168e-06	756	Gm8388
20.3269	0.29949	0.47232	0.999992	Bmp2_1h_vs_NT	ENSMUSG00000042190	3.37168e-06	3408	Cmklr1
15.7479	0.299481	0.560443	0.999992	Bmp2_1h_vs_NT	ENSMUSG00000107191	3.37168e-06	1307	Gm43579
27.4264	0.299307	0.44185	0.999992	Bmp2_1h_vs_NT	ENSMUSG00000110701	3.37168e-06	699	Gm6013
14.3303	0.299207	0.52822	0.999992	Bmp2_1h_vs_NT	ENSMUSG00000043719	3.37168e-06	9166	Col6a6
237.235	0.299123	0.35293	0.999992	Bmp2_1h_vs_NT	ENSMUSG00000068263	3.37168e-06	4053	Efcc1
6.83746	0.299123	0.685305	0.999992	Bmp2_1h_vs_NT	ENSMUSG00000110216	3.37168e-06	2885	Gm36325
15.0077	0.298935	0.584531	0.999992	Bmp2_1h_vs_NT	ENSMUSG00000097309	3.37168e-06	3500	Gm17249
13.3493	0.298693	0.630444	0.999992	Bmp2_1h_vs_NT	ENSMUSG00000118074	3.37168e-06	1656	Gm31907
8.51563	0.298638	0.671083	0.999992	Bmp2_1h_vs_NT	ENSMUSG00000114871	3.37168e-06	709	Gm21370
121.689	0.298464	0.15573	0.999992	Bmp2_1h_vs_NT	ENSMUSG00000054556	3.37168e-06	3058	Gm4876
111.278	0.298296	0.226631	0.999992	Bmp2_1h_vs_NT	ENSMUSG00000050926	3.37168e-06	2885	Dcaf12l2
66.8474	0.298276	0.44018	0.999992	Bmp2_1h_vs_NT	ENSMUSG00000028125	3.37168e-06	12022	Abca4
51.2674	0.298063	0.520384	0.999992	Bmp2_1h_vs_NT	ENSMUSG00000108802	3.37168e-06	2809	Gm44769
16.1075	0.297746	0.508888	0.999992	Bmp2_1h_vs_NT	ENSMUSG00000040680	3.37168e-06	2123	Kremen2
7.14678	0.297549	0.681222	0.999992	Bmp2_1h_vs_NT	ENSMUSG00000115422	3.37168e-06	2981	4930452G13Rik
28.103	0.297517	0.511177	0.999992	Bmp2_1h_vs_NT	ENSMUSG00000075245	3.37168e-06	492	Gm6043
5.01604	0.297494	0.725739	0.999992	Bmp2_1h_vs_NT	ENSMUSG00000080716	3.37168e-06	446	Gm13503
3.71487	0.297341	0.747014	0.999992	Bmp2_1h_vs_NT	ENSMUSG00000104266	3.37168e-06	1140	Gm37748
8.15908	0.296545	0.620661	0.999992	Bmp2_1h_vs_NT	ENSMUSG00000046634	3.37168e-06	7640	Pkd1l1
7.49701	0.296496	0.723889	0.999992	Bmp2_1h_vs_NT	ENSMUSG00000007107	3.37168e-06	3667	Atp1a4
8.10459	0.296483	0.683479	0.999992	Bmp2_1h_vs_NT	ENSMUSG00000081921	3.37168e-06	208	Gm12858
33.6286	0.296479	0.320757	0.999992	Bmp2_1h_vs_NT	ENSMUSG00000072387	3.37168e-06	1258	Gm10356
357.994	0.296116	0.0483719	0.999992	Bmp2_1h_vs_NT	ENSMUSG00000070972	3.37168e-06	4542	Dnajc25
30.4986	0.296051	0.54761	0.999992	Bmp2_1h_vs_NT	ENSMUSG00000024696	3.37168e-06	1790	Lpxn
22.9608	0.295767	0.513785	0.999992	Bmp2_1h_vs_NT	ENSMUSG00000083900	3.37168e-06	1330	Gm13294
11.0824	0.295672	0.577377	0.999992	Bmp2_1h_vs_NT	ENSMUSG00000089808	3.37168e-06	357	Gm7241
10.8667	0.295671	0.597071	0.999992	Bmp2_1h_vs_NT	ENSMUSG00000074006	3.37168e-06	2144	Omp
23.8333	0.29565	0.416779	0.999992	Bmp2_1h_vs_NT	ENSMUSG00000021223	3.37168e-06	5635	Papln
44.4252	0.295459	0.375491	0.999992	Bmp2_1h_vs_NT	ENSMUSG00000105892	3.37168e-06	832	Gm35013
12.3651	0.295047	0.649973	0.999992	Bmp2_1h_vs_NT	ENSMUSG00000097788	3.37168e-06	708	Gm16596
1356.6	0.29471	0.0818396	0.999992	Bmp2_1h_vs_NT	ENSMUSG00000015605	3.37168e-06	2893	Srf
49.3582	0.294573	0.277429	0.999992	Bmp2_1h_vs_NT	ENSMUSG00000039891	3.37168e-06	5504	Txlnb
5.60255	0.294544	0.694102	0.999992	Bmp2_1h_vs_NT	ENSMUSG00000050553	3.37168e-06	1880	Gk2
27.784	0.294507	0.388132	0.999992	Bmp2_1h_vs_NT	ENSMUSG00000010651	3.37168e-06	1962	Acaa1b
265.6	0.294433	0.140996	0.999992	Bmp2_1h_vs_NT	ENSMUSG00000061524	3.37168e-06	2880	Zic2
435.013	0.294342	0.443367	0.999992	Bmp2_1h_vs_NT	ENSMUSG00000030607	3.37168e-06	7469	Acan
3202.95	0.294207	0.122619	0.999992	Bmp2_1h_vs_NT	ENSMUSG00000070576	3.37168e-06	6940	Mn1
32.1865	0.294015	0.675098	0.999992	Bmp2_1h_vs_NT	ENSMUSG00000116908	3.37168e-06	5095	Gm49599
16.6627	0.293949	0.573331	0.999992	Bmp2_1h_vs_NT	ENSMUSG00000114835	3.37168e-06	517	Gm48194
15.3722	0.29386	0.518735	0.999992	Bmp2_1h_vs_NT	ENSMUSG00000100033	3.37168e-06	1938	Gm8337
29.7198	0.293779	0.62473	0.999992	Bmp2_1h_vs_NT	ENSMUSG00000110077	3.37168e-06	1888	Gm45632
6.28485	0.293736	0.688066	0.999992	Bmp2_1h_vs_NT	ENSMUSG00000080932	3.37168e-06	615	Gm10224
13.0315	0.293606	0.585703	0.999992	Bmp2_1h_vs_NT	ENSMUSG00000036553	3.37168e-06	5735	Sh3tc1
171.251	0.293106	0.23842	0.999992	Bmp2_1h_vs_NT	ENSMUSG00000104649	3.37168e-06	291	Gm43712
5.58772	0.292952	0.742732	0.999992	Bmp2_1h_vs_NT	ENSMUSG00000038188	3.37168e-06	2887	Scarf1
89.4037	0.292943	0.220314	0.999992	Bmp2_1h_vs_NT	ENSMUSG00000013701	3.37168e-06	1786	Timm23
4.79252	0.292868	0.733655	0.999992	Bmp2_1h_vs_NT	ENSMUSG00000030825	3.37168e-06	2046	Hsd17b14
15.4367	0.292824	0.561391	0.999992	Bmp2_1h_vs_NT	ENSMUSG00000018543	3.37168e-06	624	1700001P01Rik
101.352	0.292749	0.39075	0.999992	Bmp2_1h_vs_NT	ENSMUSG00000020218	3.37168e-06	2427	Wif1
767.994	0.292742	0.0385262	0.999992	Bmp2_1h_vs_NT	ENSMUSG00000033006	3.37168e-06	3051	Sox10
189.94	0.29259	0.396367	0.999992	Bmp2_1h_vs_NT	ENSMUSG00000028212	3.37168e-06	3495	Ccne2
7.16549	0.292501	0.713863	0.999992	Bmp2_1h_vs_NT	ENSMUSG00000093537	3.37168e-06	940	Gm7584
15.8253	0.292392	0.51733	0.999992	Bmp2_1h_vs_NT	ENSMUSG00000001333	3.37168e-06	2862	Sync
25.9556	0.292363	0.552689	0.999992	Bmp2_1h_vs_NT	ENSMUSG00000113174	3.37168e-06	710	Gm9292
4.48839	0.291555	0.735731	0.999992	Bmp2_1h_vs_NT	ENSMUSG00000083822	3.37168e-06	557	Hmgb1-ps5
55.8943	0.291432	0.398393	0.999992	Bmp2_1h_vs_NT	ENSMUSG00000043168	3.37168e-06	3001	4930426D05Rik
8.96558	0.291252	0.62726	0.999992	Bmp2_1h_vs_NT	ENSMUSG00000086526	3.37168e-06	483	Gm12762
14.2044	0.291138	0.521479	0.999992	Bmp2_1h_vs_NT	ENSMUSG00000113432	3.37168e-06	1070	8430406P12Rik
17.1596	0.290733	0.486228	0.999992	Bmp2_1h_vs_NT	ENSMUSG00000111600	3.37168e-06	1782	Gm8049
33.9831	0.29055	0.413328	0.999992	Bmp2_1h_vs_NT	ENSMUSG00000109690	3.37168e-06	580	Gm6376
310.98	0.290489	0.038593	0.999992	Bmp2_1h_vs_NT	ENSMUSG00000049521	3.37168e-06	2560	Cdc42ep1
9.19503	0.290471	0.627861	0.999992	Bmp2_1h_vs_NT	ENSMUSG00000082623	3.37168e-06	528	Gm15493
4.87116	0.290465	0.702923	0.999992	Bmp2_1h_vs_NT	ENSMUSG00000087968	3.37168e-06	272	Gm25395
290.292	0.290362	0.0869518	0.999992	Bmp2_1h_vs_NT	ENSMUSG00000109326	3.37168e-06	2044	Gm9165
17.7296	0.290359	0.523042	0.999992	Bmp2_1h_vs_NT	ENSMUSG00000020323	3.37168e-06	2843	Prss57
70.0269	0.290172	0.335211	0.999992	Bmp2_1h_vs_NT	ENSMUSG00000085875	3.37168e-06	3206	Gm12905
125.694	0.290112	0.158463	0.999992	Bmp2_1h_vs_NT	ENSMUSG00000086596	3.37168e-06	4083	Susd5
1787.27	0.289884	0.132571	0.999992	Bmp2_1h_vs_NT	ENSMUSG00000032531	3.37168e-06	6289	Amotl2
6.01712	0.289318	0.687309	0.999992	Bmp2_1h_vs_NT	ENSMUSG00000084835	3.37168e-06	760	Gm12352
36.8765	0.28927	0.312294	0.999992	Bmp2_1h_vs_NT	ENSMUSG00000043648	3.37168e-06	1757	Pld6
4.53732	0.289238	0.703023	0.999992	Bmp2_1h_vs_NT	ENSMUSG00000085246	3.37168e-06	1559	Gm15893
5.68036	0.287799	0.705275	0.999992	Bmp2_1h_vs_NT	ENSMUSG00000044854	3.37168e-06	1272	1700056E22Rik
86.7135	0.287791	0.254927	0.999992	Bmp2_1h_vs_NT	ENSMUSG00000021732	3.37168e-06	4601	Fgf10
16.784	0.287745	0.567342	0.999992	Bmp2_1h_vs_NT	ENSMUSG00000084968	3.37168e-06	3700	Gm12743
8.17334	0.287607	0.664752	0.999992	Bmp2_1h_vs_NT	ENSMUSG00000024205	3.37168e-06	311	Rpl36-ps2
99.2284	0.287398	0.18104	0.999992	Bmp2_1h_vs_NT	ENSMUSG00000079259	3.37168e-06	9332	Trim71
21.1084	0.286945	0.671684	0.999992	Bmp2_1h_vs_NT	ENSMUSG00000059898	3.37168e-06	5403	Dsc3
75.5533	0.286802	0.428062	0.999992	Bmp2_1h_vs_NT	ENSMUSG00000082308	3.37168e-06	584	Gm15770
3.50959	0.28676	0.780717	0.999992	Bmp2_1h_vs_NT	ENSMUSG00000103334	3.37168e-06	1423	Gm29771
8.30776	0.285982	0.627885	0.999992	Bmp2_1h_vs_NT	ENSMUSG00000115515	3.37168e-06	934	Gm5672
17.8685	0.285627	0.471912	0.999992	Bmp2_1h_vs_NT	ENSMUSG00000048540	3.37168e-06	5417	Nhlh2
18.9528	0.285554	0.519017	0.999992	Bmp2_1h_vs_NT	ENSMUSG00000082002	3.37168e-06	697	Gm6568
4.41272	0.284921	0.715696	0.999992	Bmp2_1h_vs_NT	ENSMUSG00000017817	3.37168e-06	4255	Jph2
11.0475	0.284794	0.62488	0.999992	Bmp2_1h_vs_NT	ENSMUSG00000001504	3.37168e-06	3282	Irx2
41.5188	0.284606	0.384081	0.999992	Bmp2_1h_vs_NT	ENSMUSG00000083554	3.37168e-06	2726	Gm6645
21.7601	0.284569	0.650013	0.999992	Bmp2_1h_vs_NT	ENSMUSG00000030263	3.37168e-06	4070	Lrmp
6.03556	0.284535	0.706437	0.999992	Bmp2_1h_vs_NT	ENSMUSG00000085980	3.37168e-06	2444	Gm12408
354.375	0.28449	0.105509	0.999992	Bmp2_1h_vs_NT	ENSMUSG00000059325	3.37168e-06	1516	Hopx
10.8359	0.284489	0.651699	0.999992	Bmp2_1h_vs_NT	ENSMUSG00000105686	3.37168e-06	3252	Gm35394
12.9533	0.284385	0.565508	0.999992	Bmp2_1h_vs_NT	ENSMUSG00000090084	3.37168e-06	2652	Srpx
771.265	0.284026	0.167469	0.999992	Bmp2_1h_vs_NT	ENSMUSG00000031994	3.37168e-06	4613	Adamts8
42.6888	0.283976	0.507129	0.999992	Bmp2_1h_vs_NT	ENSMUSG00000046223	3.37168e-06	2617	Plaur
58.2403	0.283926	0.362265	0.999992	Bmp2_1h_vs_NT	ENSMUSG00000072324	3.37168e-06	598	Gm8420
28.6651	0.283582	0.393148	0.999992	Bmp2_1h_vs_NT	ENSMUSG00000056904	3.37168e-06	1348	Gm5620
27.1009	0.283521	0.414618	0.999992	Bmp2_1h_vs_NT	ENSMUSG00000086794	3.37168e-06	440	Gm11642
5.9641	0.283479	0.778061	0.999992	Bmp2_1h_vs_NT	ENSMUSG00000106757	3.37168e-06	1861	Gm43482
903.456	0.283362	0.0470236	0.999992	Bmp2_1h_vs_NT	ENSMUSG00000038132	3.37168e-06	3491	Rbm24
12.2497	0.283286	0.576797	0.999992	Bmp2_1h_vs_NT	ENSMUSG00000097130	3.37168e-06	996	Gm5262
65.4791	0.283169	0.296749	0.999992	Bmp2_1h_vs_NT	ENSMUSG00000097467	3.37168e-06	2292	Gm26737
104.606	0.282936	0.266929	0.999992	Bmp2_1h_vs_NT	ENSMUSG00000037003	3.37168e-06	5452	Tns2
22.9372	0.282537	0.479502	0.999992	Bmp2_1h_vs_NT	ENSMUSG00000086328	3.37168e-06	721	2700033N17Rik
6.83492	0.282528	0.733254	0.999992	Bmp2_1h_vs_NT	ENSMUSG00000092397	3.37168e-06	2586	C130080G10Rik
22.3504	0.28251	0.515267	0.999992	Bmp2_1h_vs_NT	ENSMUSG00000022952	3.37168e-06	12025	Runx1
12.6041	0.282303	0.658441	0.999992	Bmp2_1h_vs_NT	ENSMUSG00000117942	3.37168e-06	2235	Maskbp3
772.666	0.282208	0.121974	0.999992	Bmp2_1h_vs_NT	ENSMUSG00000085148	3.37168e-06	1924	Mir22hg
10.182	0.281319	0.638835	0.999992	Bmp2_1h_vs_NT	ENSMUSG00000004371	3.37168e-06	2081	Il11
30.7155	0.281275	0.466659	0.999992	Bmp2_1h_vs_NT	ENSMUSG00000074071	3.37168e-06	7027	Fam169b
16.3447	0.281069	0.636368	0.999992	Bmp2_1h_vs_NT	ENSMUSG00000045662	3.37168e-06	2476	Henmt1
205.104	0.281018	0.219089	0.999992	Bmp2_1h_vs_NT	ENSMUSG00000029394	3.37168e-06	2078	Cdk2ap1
49.3992	0.280932	0.365408	0.999992	Bmp2_1h_vs_NT	ENSMUSG00000045259	3.37168e-06	1558	Klhdc9
16.0953	0.2809	0.866373	0.999992	Bmp2_1h_vs_NT	ENSMUSG00000108275	3.37168e-06	871	Gm7880
8716.99	0.280624	0.21333	0.999992	Bmp2_1h_vs_NT	ENSMUSG00000021701	3.37168e-06	4491	Plk2
132.124	0.280407	0.353353	0.999992	Bmp2_1h_vs_NT	ENSMUSG00000081669	3.37168e-06	528	Npm3-ps1
68.5936	0.280376	0.263869	0.999992	Bmp2_1h_vs_NT	ENSMUSG00000108540	3.37168e-06	686	Gm4768
114.655	0.28019	0.183585	0.999992	Bmp2_1h_vs_NT	ENSMUSG00000039452	3.37168e-06	2891	Snx22
65.2991	0.2799	0.498087	0.999992	Bmp2_1h_vs_NT	ENSMUSG00000083482	3.37168e-06	255	Gm14706
33.8242	0.279793	0.502476	0.999992	Bmp2_1h_vs_NT	ENSMUSG00000096935	3.37168e-06	1095	1700113A16Rik
73.7412	0.279769	0.252073	0.999992	Bmp2_1h_vs_NT	ENSMUSG00000090475	3.37168e-06	768	Gm6245
8.77906	0.279462	0.666581	0.999992	Bmp2_1h_vs_NT	ENSMUSG00000048992	3.37168e-06	1836	Prss32
16.0472	0.27938	0.555444	0.999992	Bmp2_1h_vs_NT	ENSMUSG00000031027	3.37168e-06	2654	Stk33
12.2441	0.279303	0.700109	0.999992	Bmp2_1h_vs_NT	ENSMUSG00000111620	3.37168e-06	1217	Gm31848
8.78933	0.279255	0.628896	0.999992	Bmp2_1h_vs_NT	ENSMUSG00000084334	3.37168e-06	1096	Gm13494
5.85336	0.279246	0.737429	0.999992	Bmp2_1h_vs_NT	ENSMUSG00000027219	3.37168e-06	4208	Slc28a2
25.5401	0.278934	0.476816	0.999992	Bmp2_1h_vs_NT	ENSMUSG00000094628	3.37168e-06	1956	Gm3252
8.26028	0.278828	0.65346	0.999992	Bmp2_1h_vs_NT	ENSMUSG00000113710	3.37168e-06	4545	Gm38577
24.5601	0.278121	0.487236	0.999992	Bmp2_1h_vs_NT	ENSMUSG00000037681	3.37168e-06	7138	Esyt3
3328.72	0.278089	0.160716	0.999992	Bmp2_1h_vs_NT	ENSMUSG00000043496	3.37168e-06	5363	Tril
18.1211	0.278058	0.625623	0.999992	Bmp2_1h_vs_NT	ENSMUSG00000051435	3.37168e-06	6141	Fhad1
20.8008	0.277919	0.510648	0.999992	Bmp2_1h_vs_NT	ENSMUSG00000071398	3.37168e-06	3537	2410004P03Rik
5.21277	0.277704	0.723246	0.999992	Bmp2_1h_vs_NT	ENSMUSG00000019102	3.37168e-06	1942	Aldh3a1
5.71832	0.277385	0.734999	0.999992	Bmp2_1h_vs_NT	ENSMUSG00000094852	3.37168e-06	1005	Gm9034
10.3778	0.277195	0.683281	0.999992	Bmp2_1h_vs_NT	ENSMUSG00000028417	3.37168e-06	2971	Tal2
746.877	0.276735	0.263957	0.999992	Bmp2_1h_vs_NT	ENSMUSG00000079470	3.37168e-06	7679	Utp14b
13.072	0.276221	0.56428	0.999992	Bmp2_1h_vs_NT	ENSMUSG00000020673	3.37168e-06	3915	Tpo
5.3092	0.276002	0.716324	0.999992	Bmp2_1h_vs_NT	ENSMUSG00000009654	3.37168e-06	2788	Oit3
94.3892	0.275989	0.264178	0.999992	Bmp2_1h_vs_NT	ENSMUSG00000044645	3.37168e-06	756	Gm7334
52.2814	0.275852	0.34174	0.999992	Bmp2_1h_vs_NT	ENSMUSG00000004665	3.37168e-06	2460	Cnn2
6.00714	0.275536	0.729663	0.999992	Bmp2_1h_vs_NT	ENSMUSG00000021636	3.37168e-06	3382	Marveld2
37.5238	0.275402	0.332065	0.999992	Bmp2_1h_vs_NT	ENSMUSG00000047228	3.37168e-06	7753	A2ml1
5.75048	0.275282	0.786679	0.999992	Bmp2_1h_vs_NT	ENSMUSG00000098269	3.37168e-06	117	Mir8094
17.5786	0.274968	0.583648	0.999992	Bmp2_1h_vs_NT	ENSMUSG00000001166	3.37168e-06	2405	Oas1c
1049.64	0.274875	0.0520018	0.999992	Bmp2_1h_vs_NT	ENSMUSG00000097023	3.37168e-06	4365	Mir9-3hg
4.0451	0.274684	0.757969	0.999992	Bmp2_1h_vs_NT	ENSMUSG00000118061	3.37168e-06	2708	Rbfaos
5.46808	0.274485	0.7206	0.999992	Bmp2_1h_vs_NT	ENSMUSG00000084686	3.37168e-06	127	Gm22027
45.026	0.27446	0.447819	0.999992	Bmp2_1h_vs_NT	ENSMUSG00000091383	3.37168e-06	339	Hist1h2al
14.8793	0.274335	0.58122	0.999992	Bmp2_1h_vs_NT	ENSMUSG00000066170	3.37168e-06	2679	E230001N04Rik
3.36113	0.274269	0.797128	0.999992	Bmp2_1h_vs_NT	ENSMUSG00000076498	3.37168e-06	692	Trbc2
12.6841	0.27416	0.606192	0.999992	Bmp2_1h_vs_NT	ENSMUSG00000030732	3.37168e-06	3660	Chrdl2
1057.83	0.274142	0.108772	0.999992	Bmp2_1h_vs_NT	ENSMUSG00000035095	3.37168e-06	4274	Fam167a
11.9986	0.273979	0.576736	0.999992	Bmp2_1h_vs_NT	ENSMUSG00000097876	3.37168e-06	1726	Gm16892
197.565	0.273787	0.335215	0.999992	Bmp2_1h_vs_NT	ENSMUSG00000068523	3.37168e-06	2765	Gng5
22.6654	0.273742	0.450158	0.999992	Bmp2_1h_vs_NT	ENSMUSG00000081705	3.37168e-06	697	Gm12582
26.0152	0.273643	0.432174	0.999992	Bmp2_1h_vs_NT	ENSMUSG00000117720	3.37168e-06	545	Gm5249
5.64976	0.273255	0.741034	0.999992	Bmp2_1h_vs_NT	ENSMUSG00000098813	3.37168e-06	95	Gm27326
23.1048	0.273206	0.438776	0.999992	Bmp2_1h_vs_NT	ENSMUSG00000112269	3.37168e-06	569	Gm6906
30.4263	0.273163	0.427002	0.999992	Bmp2_1h_vs_NT	ENSMUSG00000104204	3.37168e-06	2842	Gm37397
4.72459	0.273046	0.777222	0.999992	Bmp2_1h_vs_NT	ENSMUSG00000029102	3.37168e-06	3410	Hgfac
38.9325	0.273041	0.411307	0.999992	Bmp2_1h_vs_NT	ENSMUSG00000062083	3.37168e-06	612	Rpl13a-ps1
5.16512	0.272967	0.721992	0.999992	Bmp2_1h_vs_NT	ENSMUSG00000079497	3.37168e-06	1091	Gm13420
23.446	0.272835	0.489607	0.999992	Bmp2_1h_vs_NT	ENSMUSG00000082420	3.37168e-06	511	Gm6517
5.7642	0.27237	0.73804	0.999992	Bmp2_1h_vs_NT	ENSMUSG00000112481	3.37168e-06	1982	Gm29684
19.1029	0.272289	0.70398	0.999992	Bmp2_1h_vs_NT	ENSMUSG00000018920	3.37168e-06	3021	Cxcl16
39.7069	0.272271	0.337668	0.999992	Bmp2_1h_vs_NT	ENSMUSG00000008028	3.37168e-06	3675	1700008O03Rik
6.26852	0.271877	0.715589	0.999992	Bmp2_1h_vs_NT	ENSMUSG00000058625	3.37168e-06	1355	Gm17383
11.4968	0.271783	0.600234	0.999992	Bmp2_1h_vs_NT	ENSMUSG00000005251	3.37168e-06	3591	Ripk4
10.5363	0.271746	0.626444	0.999992	Bmp2_1h_vs_NT	ENSMUSG00000102254	3.37168e-06	1034	Gm7496
25.1209	0.271688	0.67674	0.999992	Bmp2_1h_vs_NT	ENSMUSG00000115263	3.37168e-06	1284	Gm5089
42.0769	0.271423	0.551987	0.999992	Bmp2_1h_vs_NT	ENSMUSG00000058099	3.37168e-06	7970	Nfam1
54.0996	0.271332	0.363287	0.999992	Bmp2_1h_vs_NT	ENSMUSG00000035594	3.37168e-06	3126	Chrna5
56.7797	0.271161	0.368061	0.999992	Bmp2_1h_vs_NT	ENSMUSG00000081629	3.37168e-06	470	Eif3s6-ps1
1292.55	0.271063	0.341695	0.999992	Bmp2_1h_vs_NT	ENSMUSG00000021587	3.37168e-06	5604	Pcsk1
19.7454	0.270887	0.533132	0.999992	Bmp2_1h_vs_NT	ENSMUSG00000081884	3.37168e-06	979	Gm11821
35.7854	0.270599	0.431738	0.999992	Bmp2_1h_vs_NT	ENSMUSG00000108723	3.37168e-06	717	Gm44837
13.5376	0.270516	0.566709	0.999992	Bmp2_1h_vs_NT	ENSMUSG00000039774	3.37168e-06	2288	Galnt12
23.9311	0.27031	0.545711	0.999992	Bmp2_1h_vs_NT	ENSMUSG00000045114	3.37168e-06	3159	Prrt2
4.59851	0.27015	0.733594	0.999992	Bmp2_1h_vs_NT	ENSMUSG00000110273	3.37168e-06	449	Gm41231
27.5646	0.270067	0.722967	0.999992	Bmp2_1h_vs_NT	ENSMUSG00000028072	3.37168e-06	2588	Ntrk1
7.89678	0.269864	0.732717	0.999992	Bmp2_1h_vs_NT	ENSMUSG00000044471	3.37168e-06	7378	Lncpint
9.71846	0.269738	0.696148	0.999992	Bmp2_1h_vs_NT	ENSMUSG00000091534	3.37168e-06	428	Gm17195
3.79476	0.26969	0.78307	0.999992	Bmp2_1h_vs_NT	ENSMUSG00000109877	3.37168e-06	2167	Gm45609
11.9451	0.269635	0.609092	0.999992	Bmp2_1h_vs_NT	ENSMUSG00000073532	3.37168e-06	2095	Gm7276
7.11473	0.269566	0.699629	0.999992	Bmp2_1h_vs_NT	ENSMUSG00000105558	3.37168e-06	1305	Gm5855
15.2221	0.269549	0.583799	0.999992	Bmp2_1h_vs_NT	ENSMUSG00000064647	3.37168e-06	65	Gm23301
14.717	0.269407	0.59758	0.999992	Bmp2_1h_vs_NT	ENSMUSG00000087455	3.37168e-06	1813	5330411J11Rik
41.3432	0.269352	0.584012	0.999992	Bmp2_1h_vs_NT	ENSMUSG00000087165	3.37168e-06	714	2010001A14Rik
46.8691	0.269271	0.31578	0.999992	Bmp2_1h_vs_NT	ENSMUSG00000048758	3.37168e-06	1126	Rpl29
277.912	0.269148	0.472243	0.999992	Bmp2_1h_vs_NT	ENSMUSG00000026241	3.37168e-06	1042	Nppc
404.774	0.268906	0.18742	0.999992	Bmp2_1h_vs_NT	ENSMUSG00000091475	3.37168e-06	2124	Cerox1
16.0364	0.268715	0.60759	0.999992	Bmp2_1h_vs_NT	ENSMUSG00000114066	3.37168e-06	437	Gm9202
19.0595	0.26841	0.567239	0.999992	Bmp2_1h_vs_NT	ENSMUSG00000031880	3.37168e-06	1577	Rrad
31.3487	0.268402	0.411824	0.999992	Bmp2_1h_vs_NT	ENSMUSG00000107921	3.37168e-06	934	Gm6423
15.4373	0.268163	0.606135	0.999992	Bmp2_1h_vs_NT	ENSMUSG00000026589	3.37168e-06	5410	Sec16b
7.1963	0.267798	0.710248	0.999992	Bmp2_1h_vs_NT	ENSMUSG00000058914	3.37168e-06	2557	C1qtnf3
1484.56	0.267735	0.0915618	0.999992	Bmp2_1h_vs_NT	ENSMUSG00000057706	3.37168e-06	3355	Mex3b
15.0993	0.267651	0.602071	0.999992	Bmp2_1h_vs_NT	ENSMUSG00000104491	3.37168e-06	259	Gm32340
12.7407	0.267478	0.610137	0.999992	Bmp2_1h_vs_NT	ENSMUSG00000037661	3.37168e-06	4227	Gpr160
8.64966	0.26747	0.753157	0.999992	Bmp2_1h_vs_NT	ENSMUSG00000030157	3.37168e-06	1213	Clec2d
418.819	0.267406	0.333532	0.999992	Bmp2_1h_vs_NT	ENSMUSG00000008136	3.37168e-06	1897	Fhl2
5.22986	0.267337	0.749561	0.999992	Bmp2_1h_vs_NT	ENSMUSG00000104877	3.37168e-06	1339	Gm42651
16.3873	0.267231	0.59679	0.999992	Bmp2_1h_vs_NT	ENSMUSG00000102929	3.37168e-06	1290	Gm37154
5.45084	0.267176	0.739051	0.999992	Bmp2_1h_vs_NT	ENSMUSG00000089812	3.37168e-06	388	Gm15867
15.2113	0.267046	0.68589	0.999992	Bmp2_1h_vs_NT	ENSMUSG00000034486	3.37168e-06	2177	Gbx2
62.8335	0.267028	0.274203	0.999992	Bmp2_1h_vs_NT	ENSMUSG00000091952	3.37168e-06	1096	Gm17709
14.3889	0.266964	0.617951	0.999992	Bmp2_1h_vs_NT	ENSMUSG00000060639	3.37168e-06	727	H4c9
714.306	0.266145	0.00805432	0.999992	Bmp2_1h_vs_NT	ENSMUSG00000034998	3.37168e-06	7357	Foxn2
296.206	0.265779	0.081746	0.999992	Bmp2_1h_vs_NT	ENSMUSG00000033016	3.37168e-06	7469	Nfatc1
7.37663	0.265701	0.72684	0.999992	Bmp2_1h_vs_NT	ENSMUSG00000086425	3.37168e-06	6880	F730016J06Rik
14.7513	0.265439	0.579752	0.999992	Bmp2_1h_vs_NT	ENSMUSG00000106895	3.37168e-06	809	Gm4754
16.8322	0.265416	0.529916	0.999992	Bmp2_1h_vs_NT	ENSMUSG00000034224	3.37168e-06	3499	Slc38a8
100.762	0.265365	0.199348	0.999992	Bmp2_1h_vs_NT	ENSMUSG00000027654	3.37168e-06	3991	Fam83d
11.5098	0.264984	0.612935	0.999992	Bmp2_1h_vs_NT	ENSMUSG00000025496	3.37168e-06	3381	Drd4
4.72614	0.264483	0.759617	0.999992	Bmp2_1h_vs_NT	ENSMUSG00000115569	3.37168e-06	1466	Gm49169
21.832	0.263931	0.650912	0.999992	Bmp2_1h_vs_NT	ENSMUSG00000085511	3.37168e-06	2158	Gm11738
212.148	0.263797	0.327659	0.999992	Bmp2_1h_vs_NT	ENSMUSG00000027358	3.37168e-06	3555	Bmp2
5.29282	0.263723	0.728787	0.999992	Bmp2_1h_vs_NT	ENSMUSG00000032818	3.37168e-06	8899	Loxhd1
450.393	0.263584	0.086299	0.999992	Bmp2_1h_vs_NT	ENSMUSG00000073542	3.37168e-06	3789	Cep76
46.9275	0.263406	0.297083	0.999992	Bmp2_1h_vs_NT	ENSMUSG00000047642	3.37168e-06	3622	D930020B18Rik
6.78343	0.263193	0.715028	0.999992	Bmp2_1h_vs_NT	ENSMUSG00000110368	3.37168e-06	2583	Gm45518
29.1528	0.263087	0.435764	0.999992	Bmp2_1h_vs_NT	ENSMUSG00000082066	3.37168e-06	837	Gm13904
5.32797	0.262936	0.714937	0.999992	Bmp2_1h_vs_NT	ENSMUSG00000080726	3.37168e-06	1019	Gm15366
14.348	0.262896	0.606999	0.999992	Bmp2_1h_vs_NT	ENSMUSG00000097558	3.37168e-06	3702	Gm26902
50.4745	0.262472	0.310692	0.999992	Bmp2_1h_vs_NT	ENSMUSG00000082163	3.37168e-06	720	Gm14276
2929.93	0.262379	0.0873359	0.999992	Bmp2_1h_vs_NT	ENSMUSG00000070348	3.37168e-06	4709	Ccnd1
13.2079	0.26184	0.609542	0.999992	Bmp2_1h_vs_NT	ENSMUSG00000113859	3.37168e-06	1025	Gm7979
454.78	0.261746	0.251943	0.999992	Bmp2_1h_vs_NT	ENSMUSG00000022176	3.37168e-06	2251	Rem2
13.9576	0.261452	0.650771	0.999992	Bmp2_1h_vs_NT	ENSMUSG00000105643	3.37168e-06	3407	Gm42611
141.486	0.26138	0.186241	0.999992	Bmp2_1h_vs_NT	ENSMUSG00000104103	3.37168e-06	874	Gm9517
134.302	0.261092	0.14235	0.999992	Bmp2_1h_vs_NT	ENSMUSG00000032394	3.37168e-06	3604	Igdcc3
37.3255	0.260918	0.469529	0.999992	Bmp2_1h_vs_NT	ENSMUSG00000111966	3.37168e-06	443	Gm5781
814.567	0.260584	0.485254	0.999992	Bmp2_1h_vs_NT	ENSMUSG00000031530	3.37168e-06	2740	Dusp4
8.75275	0.260404	0.655895	0.999992	Bmp2_1h_vs_NT	ENSMUSG00000025094	3.37168e-06	5225	Slc18a2
74.8719	0.260369	0.443443	0.999992	Bmp2_1h_vs_NT	ENSMUSG00000022483	3.37168e-06	9243	Col2a1
45.2746	0.260351	0.3805	0.999992	Bmp2_1h_vs_NT	ENSMUSG00000019732	3.37168e-06	1962	Calr3
13.1562	0.260204	0.66926	0.999992	Bmp2_1h_vs_NT	ENSMUSG00000093908	3.37168e-06	4144	Gm5784
23.8436	0.260146	0.574638	0.999992	Bmp2_1h_vs_NT	ENSMUSG00000032323	3.37168e-06	4804	Cyp11a1
32.1848	0.260121	0.558733	0.999992	Bmp2_1h_vs_NT	ENSMUSG00000064090	3.37168e-06	6591	Vrk2
137.154	0.259874	0.209642	0.999992	Bmp2_1h_vs_NT	ENSMUSG00000105189	3.37168e-06	533	Gm7774
59.871	0.259298	0.247108	0.999992	Bmp2_1h_vs_NT	ENSMUSG00000101225	3.37168e-06	2432	1700008J07Rik
47.9249	0.259112	0.626587	0.999992	Bmp2_1h_vs_NT	ENSMUSG00000002111	3.37168e-06	2695	Spi1
3.70759	0.259094	0.800738	0.999992	Bmp2_1h_vs_NT	ENSMUSG00000027315	3.37168e-06	2767	Spint1
53.2734	0.259073	0.325575	0.999992	Bmp2_1h_vs_NT	ENSMUSG00000082815	3.37168e-06	939	Gm5678
80.5034	0.259027	0.36186	0.999992	Bmp2_1h_vs_NT	ENSMUSG00000047370	3.37168e-06	492	Gm7367
76.8381	0.258996	0.248844	0.999992	Bmp2_1h_vs_NT	ENSMUSG00000042385	3.37168e-06	1389	Gzmk
30.5895	0.258735	0.402338	0.999992	Bmp2_1h_vs_NT	ENSMUSG00000108701	3.37168e-06	1732	Gm44616
15.0677	0.258366	0.58929	0.999992	Bmp2_1h_vs_NT	ENSMUSG00000104264	3.37168e-06	1257	Gm18529
4.91485	0.258303	0.728745	0.999992	Bmp2_1h_vs_NT	ENSMUSG00000109932	3.37168e-06	778	Gm7319
13.3021	0.258169	0.614333	0.999992	Bmp2_1h_vs_NT	ENSMUSG00000056656	3.37168e-06	2962	Apol8
31.3566	0.258056	0.480699	0.999992	Bmp2_1h_vs_NT	ENSMUSG00000047363	3.37168e-06	1229	Cstad
17.6996	0.257767	0.626207	0.999992	Bmp2_1h_vs_NT	ENSMUSG00000068417	3.37168e-06	1587	Pnp2
16.6856	0.257614	0.661453	0.999992	Bmp2_1h_vs_NT	ENSMUSG00000111264	3.37168e-06	2766	E030022I16Rik
17.0042	0.257469	0.572834	0.999992	Bmp2_1h_vs_NT	ENSMUSG00000034768	3.37168e-06	2843	Asb16
16.6862	0.257392	0.555697	0.999992	Bmp2_1h_vs_NT	ENSMUSG00000057262	3.37168e-06	612	Rpl15-ps6
5.64209	0.257293	0.744333	0.999992	Bmp2_1h_vs_NT	ENSMUSG00000089769	3.37168e-06	745	Gm16574
49.5353	0.257264	0.312956	0.999992	Bmp2_1h_vs_NT	ENSMUSG00000083849	3.37168e-06	2687	Gm13477
13.9817	0.257234	0.619313	0.999992	Bmp2_1h_vs_NT	ENSMUSG00000003559	3.37168e-06	3212	As3mt
33.3898	0.257192	0.450307	0.999992	Bmp2_1h_vs_NT	ENSMUSG00000096370	3.37168e-06	5780	Gm21992
3.56358	0.25671	0.790568	0.999992	Bmp2_1h_vs_NT	ENSMUSG00000108436	3.37168e-06	2309	Gm44851
50.6006	0.256693	0.361077	0.999992	Bmp2_1h_vs_NT	ENSMUSG00000103260	3.37168e-06	1847	Gm8146
23.0836	0.256666	0.5583	0.999992	Bmp2_1h_vs_NT	ENSMUSG00000086213	3.37168e-06	2323	A330040F15Rik
8.39216	0.256665	0.750489	0.999992	Bmp2_1h_vs_NT	ENSMUSG00000114158	3.37168e-06	470	Gm49372
5.45605	0.256466	0.757347	0.999992	Bmp2_1h_vs_NT	ENSMUSG00000031383	3.37168e-06	2722	Dusp9
37.4355	0.255978	0.480087	0.999992	Bmp2_1h_vs_NT	ENSMUSG00000032892	3.37168e-06	1269	Rangrf
21.0734	0.255827	0.539766	0.999992	Bmp2_1h_vs_NT	ENSMUSG00000090215	3.37168e-06	1850	Trim34b
12.6482	0.255631	0.607177	0.999992	Bmp2_1h_vs_NT	ENSMUSG00000096938	3.37168e-06	1849	9530052E02Rik
99.5221	0.255514	0.206669	0.999992	Bmp2_1h_vs_NT	ENSMUSG00000112980	3.37168e-06	2941	D430020J02Rik
14.0318	0.255107	0.677579	0.999992	Bmp2_1h_vs_NT	ENSMUSG00000022676	3.37168e-06	2021	Snai2
7.92065	0.255071	0.660844	0.999992	Bmp2_1h_vs_NT	ENSMUSG00000110458	3.37168e-06	111	Gm21769
41.6901	0.254861	0.613779	0.999992	Bmp2_1h_vs_NT	ENSMUSG00000105950	3.37168e-06	3677	Gm43679
1312.68	0.254847	0.014758	0.999992	Bmp2_1h_vs_NT	ENSMUSG00000018648	3.37168e-06	1945	Dusp14
501.868	0.254736	0.00824206	0.999992	Bmp2_1h_vs_NT	ENSMUSG00000046010	3.37168e-06	1591	Zfp830
43.9604	0.254694	0.338285	0.999992	Bmp2_1h_vs_NT	ENSMUSG00000040158	3.37168e-06	2989	Tax1bp3
15.8579	0.254673	NA	NA	Bmp2_1h_vs_NT	ENSMUSG00000082725	NA	633	Gm12451
20.3396	0.254579	0.525918	0.999992	Bmp2_1h_vs_NT	ENSMUSG00000091577	3.37168e-06	4275	Gm6211
3.35519	0.254481	0.811206	0.999992	Bmp2_1h_vs_NT	ENSMUSG00000093622	3.37168e-06	385	Gm20703
5.52824	0.254476	0.725064	0.999992	Bmp2_1h_vs_NT	ENSMUSG00000031845	3.37168e-06	2543	Bco1
10.9823	0.254474	0.680839	0.999992	Bmp2_1h_vs_NT	ENSMUSG00000080962	3.37168e-06	1007	Gm11453
26.0822	0.254301	0.483693	0.999992	Bmp2_1h_vs_NT	ENSMUSG00000091510	3.37168e-06	827	Mtag2
4.94691	0.254205	0.730122	0.999992	Bmp2_1h_vs_NT	ENSMUSG00000100444	3.37168e-06	3970	C530043A13Rik
16.5317	0.254128	0.585412	0.999992	Bmp2_1h_vs_NT	ENSMUSG00000082241	3.37168e-06	205	Gng5-ps
7.76321	0.25399	0.693323	0.999992	Bmp2_1h_vs_NT	ENSMUSG00000033590	3.37168e-06	9697	Myo5c
52.2663	0.25361	0.28385	0.999992	Bmp2_1h_vs_NT	ENSMUSG00000085953	3.37168e-06	2507	Gm15496
74.7393	0.253351	0.506647	0.999992	Bmp2_1h_vs_NT	ENSMUSG00000032303	3.37168e-06	5265	Chrna3
11.8154	0.253318	0.674576	0.999992	Bmp2_1h_vs_NT	ENSMUSG00000109669	3.37168e-06	1426	Gm45472
34.0839	0.253255	0.394857	0.999992	Bmp2_1h_vs_NT	ENSMUSG00000092470	3.37168e-06	3811	Gm20518
72.1326	0.252766	0.409486	0.999992	Bmp2_1h_vs_NT	ENSMUSG00000030344	3.37168e-06	3153	Akap3
27.9718	0.252461	0.504276	0.999992	Bmp2_1h_vs_NT	ENSMUSG00000112054	3.37168e-06	7020	Gm33680
51.6213	0.252128	0.384779	0.999992	Bmp2_1h_vs_NT	ENSMUSG00000100222	3.37168e-06	705	Psmb6-ps2
29.0855	0.252097	0.545303	0.999992	Bmp2_1h_vs_NT	ENSMUSG00000026064	3.37168e-06	5541	Ptp4a1
27.3622	0.2517	0.564602	0.999992	Bmp2_1h_vs_NT	ENSMUSG00000118071	3.37168e-06	2911	Gm50455
196.135	0.251696	0.0760864	0.999992	Bmp2_1h_vs_NT	ENSMUSG00000026399	3.37168e-06	4853	Cd55
17.9217	0.251486	0.563673	0.999992	Bmp2_1h_vs_NT	ENSMUSG00000086882	3.37168e-06	262	Gm13352
11.3359	0.251299	0.665583	0.999992	Bmp2_1h_vs_NT	ENSMUSG00000097271	3.37168e-06	1747	Gm9903
1394.38	0.251167	0.0283269	0.999992	Bmp2_1h_vs_NT	ENSMUSG00000020023	3.37168e-06	7153	Tmcc3
61.4978	0.251037	0.461112	0.999992	Bmp2_1h_vs_NT	ENSMUSG00000083177	3.37168e-06	1052	Gm7820
1303.99	0.250984	0.032431	0.999992	Bmp2_1h_vs_NT	ENSMUSG00000037573	3.37168e-06	2288	Tob1
43.5842	0.250929	0.42075	0.999992	Bmp2_1h_vs_NT	ENSMUSG00000087200	3.37168e-06	1770	Lrp8os3
21.7028	0.250741	0.530435	0.999992	Bmp2_1h_vs_NT	ENSMUSG00000021879	3.37168e-06	12009	Dnah12
1840.52	0.250597	0.133946	0.999992	Bmp2_1h_vs_NT	ENSMUSG00000040435	3.37168e-06	2937	Ppp1r15a
104.448	0.250421	0.234352	0.999992	Bmp2_1h_vs_NT	ENSMUSG00000032593	3.37168e-06	2543	Amigo3
683.747	0.249749	0.156063	0.999992	Bmp2_1h_vs_NT	ENSMUSG00000027796	3.37168e-06	5368	Smad9
16.5262	0.24969	0.572798	0.999992	Bmp2_1h_vs_NT	ENSMUSG00000097403	3.37168e-06	3589	9230116N13Rik
62.1409	0.249287	0.356675	0.999992	Bmp2_1h_vs_NT	ENSMUSG00000062175	3.37168e-06	3832	Tgif2
23.6271	0.249087	0.655527	0.999992	Bmp2_1h_vs_NT	ENSMUSG00000106547	3.37168e-06	3645	B230303O12Rik
6.49849	0.248909	0.838229	0.999992	Bmp2_1h_vs_NT	ENSMUSG00000110499	3.37168e-06	1915	Gm45873
1958.35	0.248747	0.00644535	0.999992	Bmp2_1h_vs_NT	ENSMUSG00000005483	3.37168e-06	3204	Dnajb1
27.6416	0.248556	0.595665	0.999992	Bmp2_1h_vs_NT	ENSMUSG00000105923	3.37168e-06	3550	A830019L24Rik
606.156	0.248509	0.318026	0.999992	Bmp2_1h_vs_NT	ENSMUSG00000046215	3.37168e-06	1010	Rprml
238.349	0.248508	0.555868	0.999992	Bmp2_1h_vs_NT	ENSMUSG00000000120	3.37168e-06	3446	Ngfr
22.6959	0.248396	0.574539	0.999992	Bmp2_1h_vs_NT	ENSMUSG00000066382	3.37168e-06	551	Iqcf5
7.88488	0.248233	0.666731	0.999992	Bmp2_1h_vs_NT	ENSMUSG00000098006	3.37168e-06	1014	Gm8565
5.39983	0.248023	0.827305	0.999992	Bmp2_1h_vs_NT	ENSMUSG00000106022	3.37168e-06	1286	Gm42929
15.8585	0.247789	0.619716	0.999992	Bmp2_1h_vs_NT	ENSMUSG00000106836	3.37168e-06	459	Gm43578
9.92839	0.247777	0.688154	0.999992	Bmp2_1h_vs_NT	ENSMUSG00000042436	3.37168e-06	1922	Mfap4
15.4377	0.247056	0.670123	0.999992	Bmp2_1h_vs_NT	ENSMUSG00000035407	3.37168e-06	4795	Kank4
67.6082	0.247029	0.460842	0.999992	Bmp2_1h_vs_NT	ENSMUSG00000001134	3.37168e-06	1639	Uxt
69.2764	0.246971	0.339485	0.999992	Bmp2_1h_vs_NT	ENSMUSG00000025723	3.37168e-06	793	Nmb
24.2229	0.24687	0.538811	0.999992	Bmp2_1h_vs_NT	ENSMUSG00000113121	3.37168e-06	1093	Gm35161
6.10986	0.246752	0.740689	0.999992	Bmp2_1h_vs_NT	ENSMUSG00000091423	3.37168e-06	2375	Gm17509
48.6458	0.246587	0.365459	0.999992	Bmp2_1h_vs_NT	ENSMUSG00000035429	3.37168e-06	4187	Ptprh
22.6529	0.246517	0.6292	0.999992	Bmp2_1h_vs_NT	ENSMUSG00000090336	3.37168e-06	4799	Cfap97d2
69.975	0.246474	0.421983	0.999992	Bmp2_1h_vs_NT	ENSMUSG00000117003	3.37168e-06	2746	Gm49937
5.5173	0.246422	0.851964	0.999992	Bmp2_1h_vs_NT	ENSMUSG00000023979	3.37168e-06	2441	Guca1b
23.8826	0.246107	0.502933	0.999992	Bmp2_1h_vs_NT	ENSMUSG00000004655	3.37168e-06	2627	Aqp1
45.8918	0.245837	0.594471	0.999992	Bmp2_1h_vs_NT	ENSMUSG00000112596	3.37168e-06	3041	Gm48804
84.2114	0.245757	0.614728	0.999992	Bmp2_1h_vs_NT	ENSMUSG00000010830	3.37168e-06	1411	Kdelr3
4.16702	0.245714	0.78077	0.999992	Bmp2_1h_vs_NT	ENSMUSG00000083533	3.37168e-06	167	Gm13450
36.9127	0.245712	0.52445	0.999992	Bmp2_1h_vs_NT	ENSMUSG00000112035	3.37168e-06	1686	Gm49335
14.4757	0.245699	0.626799	0.999992	Bmp2_1h_vs_NT	ENSMUSG00000075267	3.37168e-06	1364	Pjvk
5.87371	0.245443	0.726154	0.999992	Bmp2_1h_vs_NT	ENSMUSG00000115326	3.37168e-06	2265	Gm35019
14.7551	0.245418	0.633422	0.999992	Bmp2_1h_vs_NT	ENSMUSG00000105359	3.37168e-06	480	Rpl21-ps10
28.8131	0.245317	0.759285	0.999992	Bmp2_1h_vs_NT	ENSMUSG00000097583	3.37168e-06	4487	6430590A07Rik
164.494	0.2453	0.126421	0.999992	Bmp2_1h_vs_NT	ENSMUSG00000037466	3.37168e-06	4299	Tedc1
5.50077	0.245214	0.745597	0.999992	Bmp2_1h_vs_NT	ENSMUSG00000118161	3.37168e-06	882	Rps2-ps8
20.3291	0.245214	0.752452	0.999992	Bmp2_1h_vs_NT	ENSMUSG00000046338	3.37168e-06	2628	Gpat2
43.7553	0.245021	0.376284	0.999992	Bmp2_1h_vs_NT	ENSMUSG00000114375	3.37168e-06	441	Gm31544
89.2373	0.244908	0.686361	0.999992	Bmp2_1h_vs_NT	ENSMUSG00000024679	3.37168e-06	1735	Ms4a6d
10.3358	0.244801	0.646056	0.999992	Bmp2_1h_vs_NT	ENSMUSG00000086662	3.37168e-06	3653	BC046251
9.77551	0.244773	0.748324	0.999992	Bmp2_1h_vs_NT	ENSMUSG00000113411	3.37168e-06	370	Gm48643
33.5917	0.244615	0.619027	0.999992	Bmp2_1h_vs_NT	ENSMUSG00000031340	3.37168e-06	4736	Gabre
10.1788	0.244543	0.679236	0.999992	Bmp2_1h_vs_NT	ENSMUSG00000081691	3.37168e-06	277	Gm11965
420.927	0.244327	0.174971	0.999992	Bmp2_1h_vs_NT	ENSMUSG00000023905	3.37168e-06	1932	Tnfrsf12a
900.328	0.244298	0.0274748	0.999992	Bmp2_1h_vs_NT	ENSMUSG00000096014	3.37168e-06	4832	Sox1
18.3415	0.244205	0.539288	0.999992	Bmp2_1h_vs_NT	ENSMUSG00000115643	3.37168e-06	171	Gm49011
11.4376	0.24392	0.723964	0.999992	Bmp2_1h_vs_NT	ENSMUSG00000075463	3.37168e-06	4342	4930594M22Rik
135.667	0.243831	0.605393	0.999992	Bmp2_1h_vs_NT	ENSMUSG00000033491	3.37168e-06	3444	Prss35
39.3305	0.24379	0.379599	0.999992	Bmp2_1h_vs_NT	ENSMUSG00000027956	3.37168e-06	3487	Tmem144
13.8104	0.243112	0.731265	0.999992	Bmp2_1h_vs_NT	ENSMUSG00000022901	3.37168e-06	3661	Cd86
10.1803	0.242853	0.709063	0.999992	Bmp2_1h_vs_NT	ENSMUSG00000109549	3.37168e-06	529	Gm38941
4.73037	0.24259	0.816121	0.999992	Bmp2_1h_vs_NT	ENSMUSG00000027985	3.37168e-06	8788	Lef1
379.38	0.242478	0.715464	0.999992	Bmp2_1h_vs_NT	ENSMUSG00000019929	3.37168e-06	5838	Dcn
17.3761	0.242215	0.603561	0.999992	Bmp2_1h_vs_NT	ENSMUSG00000085071	3.37168e-06	2057	Gm14066
6.43199	0.241943	0.733481	0.999992	Bmp2_1h_vs_NT	ENSMUSG00000094958	3.37168e-06	1812	3110021N24Rik
44.6075	0.241912	0.393009	0.999992	Bmp2_1h_vs_NT	ENSMUSG00000055494	3.37168e-06	2197	Gm14168
289.148	0.241822	0.203873	0.999992	Bmp2_1h_vs_NT	ENSMUSG00000026475	3.37168e-06	2339	Rgs16
10.6022	0.241718	0.640387	0.999992	Bmp2_1h_vs_NT	ENSMUSG00000118351	3.37168e-06	430	Gm50447
13.1909	0.241695	0.63222	0.999992	Bmp2_1h_vs_NT	ENSMUSG00000109599	3.37168e-06	1170	Gm31812
226.319	0.241687	0.177658	0.999992	Bmp2_1h_vs_NT	ENSMUSG00000019851	3.37168e-06	1952	Perp
6.42878	0.241624	0.719928	0.999992	Bmp2_1h_vs_NT	ENSMUSG00000075405	3.37168e-06	1501	9430097D07Rik
19.634	0.241501	0.546112	0.999992	Bmp2_1h_vs_NT	ENSMUSG00000085347	3.37168e-06	1556	Hk1os
132.272	0.2414	0.243665	0.999992	Bmp2_1h_vs_NT	ENSMUSG00000078154	3.37168e-06	1310	Gm12184
3.36894	0.241381	0.840565	0.999992	Bmp2_1h_vs_NT	ENSMUSG00000084146	3.37168e-06	979	Gm12104
65.0045	0.241148	0.305571	0.999992	Bmp2_1h_vs_NT	ENSMUSG00000082195	3.37168e-06	3177	Gm13034
112.9	0.241084	0.285966	0.999992	Bmp2_1h_vs_NT	ENSMUSG00000062619	3.37168e-06	762	2310039H08Rik
72.221	0.240842	0.398041	0.999992	Bmp2_1h_vs_NT	ENSMUSG00000111465	3.37168e-06	9507	Gm47113
14.5923	0.240826	0.64529	0.999992	Bmp2_1h_vs_NT	ENSMUSG00000098760	3.37168e-06	424	Gm2164
65.653	0.240765	0.378724	0.999992	Bmp2_1h_vs_NT	ENSMUSG00000039813	3.37168e-06	5425	Tbc1d2
149.535	0.240734	0.235715	0.999992	Bmp2_1h_vs_NT	ENSMUSG00000111151	3.37168e-06	2414	Gm5120
18.8494	0.240714	0.552509	0.999992	Bmp2_1h_vs_NT	ENSMUSG00000048574	3.37168e-06	1287	Ccnb1-ps
76.088	0.240699	0.460478	0.999992	Bmp2_1h_vs_NT	ENSMUSG00000022831	3.37168e-06	2525	Hcls1
10.088	0.240334	0.709282	0.999992	Bmp2_1h_vs_NT	ENSMUSG00000084828	3.37168e-06	2526	Gm12367
5.82248	0.240102	0.74594	0.999992	Bmp2_1h_vs_NT	ENSMUSG00000027536	3.37168e-06	10087	Chmp4c
10.9186	0.240096	0.688882	0.999992	Bmp2_1h_vs_NT	ENSMUSG00000008438	3.37168e-06	2911	Adam21
97.8396	0.240086	0.330624	0.999992	Bmp2_1h_vs_NT	ENSMUSG00000109448	3.37168e-06	414	Gm45224
18.6689	0.239994	0.571236	0.999992	Bmp2_1h_vs_NT	ENSMUSG00000097276	3.37168e-06	2987	4930525G20Rik
39.3154	0.239972	0.456607	0.999992	Bmp2_1h_vs_NT	ENSMUSG00000074039	3.37168e-06	3745	4930520O04Rik
9.16034	0.239787	0.702081	0.999992	Bmp2_1h_vs_NT	ENSMUSG00000041538	3.37168e-06	5380	H2-Ob
54.5962	0.239775	0.495593	0.999992	Bmp2_1h_vs_NT	ENSMUSG00000086782	3.37168e-06	918	E130102H24Rik
43.6336	0.239618	0.488268	0.999992	Bmp2_1h_vs_NT	ENSMUSG00000091345	3.37168e-06	9413	Col6a5
19.2789	0.2395	0.693979	0.999992	Bmp2_1h_vs_NT	ENSMUSG00000074252	3.37168e-06	1633	Gm10654
349.119	0.239484	0.187556	0.999992	Bmp2_1h_vs_NT	ENSMUSG00000087298	3.37168e-06	554	Gm9392
1906.09	0.238704	0.239142	0.999992	Bmp2_1h_vs_NT	ENSMUSG00000053716	3.37168e-06	3356	Dusp7
56.9143	0.238687	0.456473	0.999992	Bmp2_1h_vs_NT	ENSMUSG00000074269	3.37168e-06	1277	Rec114
197.711	0.238685	0.503145	0.999992	Bmp2_1h_vs_NT	ENSMUSG00000033061	3.37168e-06	1032	Resp18
256.354	0.238684	0.372784	0.999992	Bmp2_1h_vs_NT	ENSMUSG00000075609	3.37168e-06	1278	Gm7935
239.388	0.238501	NA	NA	Bmp2_1h_vs_NT	ENSMUSG00000015854	NA	2036	Cd5l
392.224	0.238369	0.120337	0.999992	Bmp2_1h_vs_NT	ENSMUSG00000031425	3.37168e-06	5551	Plp1
5.25455	0.238367	0.727819	0.999992	Bmp2_1h_vs_NT	ENSMUSG00000059483	3.37168e-06	480	Gm5528
6.15955	0.238297	0.75987	0.999992	Bmp2_1h_vs_NT	ENSMUSG00000000386	3.37168e-06	3785	Mx1
30.5749	0.23822	0.498578	0.999992	Bmp2_1h_vs_NT	ENSMUSG00000024227	3.37168e-06	4434	Pdzph1
54.0261	0.237948	0.389078	0.999992	Bmp2_1h_vs_NT	ENSMUSG00000041460	3.37168e-06	9478	Cacna2d4
2873.02	0.237927	0.141461	0.999992	Bmp2_1h_vs_NT	ENSMUSG00000041000	3.37168e-06	5015	Trim62
52.0004	0.237921	0.552195	0.999992	Bmp2_1h_vs_NT	ENSMUSG00000115125	3.37168e-06	907	Gm6852
90.6653	0.237732	0.402702	0.999992	Bmp2_1h_vs_NT	ENSMUSG00000026650	3.37168e-06	1102	Meig1
11.1302	0.237684	0.677681	0.999992	Bmp2_1h_vs_NT	ENSMUSG00000113109	3.37168e-06	1832	Gm7712
12.97	0.237174	0.689854	0.999992	Bmp2_1h_vs_NT	ENSMUSG00000074981	3.37168e-06	9014	Dcdc5
20.6175	0.237112	0.581118	0.999992	Bmp2_1h_vs_NT	ENSMUSG00000043003	3.37168e-06	5746	Rasef
59.0871	0.236985	0.37402	0.999992	Bmp2_1h_vs_NT	ENSMUSG00000085829	3.37168e-06	902	Gm4285
9.56459	0.236839	0.717668	0.999992	Bmp2_1h_vs_NT	ENSMUSG00000045055	3.37168e-06	880	Rpsa-ps2
9.75713	0.236642	0.726856	0.999992	Bmp2_1h_vs_NT	ENSMUSG00000112545	3.37168e-06	1337	1300014J16Rik
130.571	0.236514	0.315109	0.999992	Bmp2_1h_vs_NT	ENSMUSG00000107092	3.37168e-06	1384	Gm7993
29.7593	0.236493	0.48183	0.999992	Bmp2_1h_vs_NT	ENSMUSG00000028139	3.37168e-06	813	Riiad1
39.1934	0.236197	0.517377	0.999992	Bmp2_1h_vs_NT	ENSMUSG00000037563	3.37168e-06	1266	Rps16
26.9431	0.236187	0.505979	0.999992	Bmp2_1h_vs_NT	ENSMUSG00000058064	3.37168e-06	534	Gm10036
9.8174	0.236096	0.690266	0.999992	Bmp2_1h_vs_NT	ENSMUSG00000097619	3.37168e-06	5720	4833422M21Rik
65.5212	0.236066	0.386605	0.999992	Bmp2_1h_vs_NT	ENSMUSG00000113332	3.37168e-06	575	Gm9259
4.24846	0.235785	0.783479	0.999992	Bmp2_1h_vs_NT	ENSMUSG00000105789	3.37168e-06	1342	Gm42997
5.27522	0.235739	0.786118	0.999992	Bmp2_1h_vs_NT	ENSMUSG00000013974	3.37168e-06	1494	Mcemp1
97.9298	0.235719	0.519364	0.999992	Bmp2_1h_vs_NT	ENSMUSG00000001025	3.37168e-06	1367	S100a6
258.987	0.235357	0.139488	0.999992	Bmp2_1h_vs_NT	ENSMUSG00000024048	3.37168e-06	3360	Myl12a
83.9148	0.235123	0.463376	0.999992	Bmp2_1h_vs_NT	ENSMUSG00000118537	3.37168e-06	1609	Shld3
108.108	0.235121	0.618516	0.999992	Bmp2_1h_vs_NT	ENSMUSG00000104033	3.37168e-06	2120	Gm37773
9.85027	0.235024	0.68785	0.999992	Bmp2_1h_vs_NT	ENSMUSG00000069376	3.37168e-06	1008	Gm5507
41.733	0.234668	0.594222	0.999992	Bmp2_1h_vs_NT	ENSMUSG00000092458	3.37168e-06	937	Gm18737
141.955	0.233913	0.265693	0.999992	Bmp2_1h_vs_NT	ENSMUSG00000031821	3.37168e-06	4097	Gins2
278.588	0.233904	0.700874	0.999992	Bmp2_1h_vs_NT	ENSMUSG00000102692	3.37168e-06	10783	Dchs2
16.8645	0.233837	0.638336	0.999992	Bmp2_1h_vs_NT	ENSMUSG00000074527	3.37168e-06	9870	Gm14296
13.2569	0.233767	0.628181	0.999992	Bmp2_1h_vs_NT	ENSMUSG00000086006	3.37168e-06	1615	Gm13293
19.3958	0.233728	0.585868	0.999992	Bmp2_1h_vs_NT	ENSMUSG00000101365	3.37168e-06	3382	Gm19325
8.26736	0.233714	0.758431	0.999992	Bmp2_1h_vs_NT	ENSMUSG00000108353	3.37168e-06	3330	Gm45205
73.7645	0.233707	0.303503	0.999992	Bmp2_1h_vs_NT	ENSMUSG00000069996	3.37168e-06	1489	Gm7125
3.65696	0.233512	0.811695	0.999992	Bmp2_1h_vs_NT	ENSMUSG00000103843	3.37168e-06	656	Gm31266
12.2682	0.233453	0.640863	0.999992	Bmp2_1h_vs_NT	ENSMUSG00000021675	3.37168e-06	2502	F2rl2
65.5929	0.233424	0.419784	0.999992	Bmp2_1h_vs_NT	ENSMUSG00000030340	3.37168e-06	4132	Scnn1a
22.788	0.233103	0.781431	0.999992	Bmp2_1h_vs_NT	ENSMUSG00000020887	3.37168e-06	2302	A230052G05Rik
33.0239	0.232778	0.518834	0.999992	Bmp2_1h_vs_NT	ENSMUSG00000111847	3.37168e-06	1332	Gm8899
3.65377	0.232771	0.812597	0.999992	Bmp2_1h_vs_NT	ENSMUSG00000109295	3.37168e-06	1703	Gm5739
59.6789	0.232675	0.506054	0.999992	Bmp2_1h_vs_NT	ENSMUSG00000006715	3.37168e-06	1465	Gmnn
1128.63	0.232644	0.149904	0.999992	Bmp2_1h_vs_NT	ENSMUSG00000055866	3.37168e-06	5856	Per2
388.209	0.232599	0.153512	0.999992	Bmp2_1h_vs_NT	ENSMUSG00000028413	3.37168e-06	4234	B4galt1
20.8428	0.232535	0.620938	0.999992	Bmp2_1h_vs_NT	ENSMUSG00000063816	3.37168e-06	408	Gm4987
14.773	0.232515	0.667864	0.999992	Bmp2_1h_vs_NT	ENSMUSG00000109765	3.37168e-06	1468	Gm18227
6.65115	0.232481	0.757366	0.999992	Bmp2_1h_vs_NT	ENSMUSG00000004552	3.37168e-06	3170	Ctse
13.017	0.232409	0.644442	0.999992	Bmp2_1h_vs_NT	ENSMUSG00000097516	3.37168e-06	2913	4930467D21Rik
8.08676	0.231633	0.757057	0.999992	Bmp2_1h_vs_NT	ENSMUSG00000097899	3.37168e-06	842	Gm16894
3.92795	0.231554	0.85087	0.999992	Bmp2_1h_vs_NT	ENSMUSG00000098160	3.37168e-06	2418	Gm26974
26.1211	0.2314	0.536089	0.999992	Bmp2_1h_vs_NT	ENSMUSG00000083307	3.37168e-06	1257	AA414768
38.9693	0.231372	0.489989	0.999992	Bmp2_1h_vs_NT	ENSMUSG00000042644	3.37168e-06	9019	Itpr3
4.58613	0.231357	0.782405	0.999992	Bmp2_1h_vs_NT	ENSMUSG00000094886	3.37168e-06	238	Gm10784
34.1007	0.231052	0.483634	0.999992	Bmp2_1h_vs_NT	ENSMUSG00000100690	3.37168e-06	336	Gm4322
228.114	0.230988	0.474304	0.999992	Bmp2_1h_vs_NT	ENSMUSG00000018339	3.37168e-06	1813	Gpx3
62.9193	0.230888	0.605779	0.999992	Bmp2_1h_vs_NT	ENSMUSG00000037295	3.37168e-06	7010	Ldlrap1
27.7353	0.230884	0.516779	0.999992	Bmp2_1h_vs_NT	ENSMUSG00000045087	3.37168e-06	2500	S1pr5
6.67663	0.230852	0.752214	0.999992	Bmp2_1h_vs_NT	ENSMUSG00000097603	3.37168e-06	4379	A430010J10Rik
3.91221	0.230705	0.813509	0.999992	Bmp2_1h_vs_NT	ENSMUSG00000076433	3.37168e-06	1944	Cep295nl
19.2599	0.230668	0.611689	0.999992	Bmp2_1h_vs_NT	ENSMUSG00000098208	3.37168e-06	1003	Gm8349
20.4316	0.230438	0.598881	0.999992	Bmp2_1h_vs_NT	ENSMUSG00000057816	3.37168e-06	1448	Cfap299
37.5716	0.230311	0.506399	0.999992	Bmp2_1h_vs_NT	ENSMUSG00000042918	3.37168e-06	4877	Mamstr
5.70558	0.230304	0.742427	0.999992	Bmp2_1h_vs_NT	ENSMUSG00000056947	3.37168e-06	2492	Mab21l1
176.357	0.230122	0.403615	0.999992	Bmp2_1h_vs_NT	ENSMUSG00000016624	3.37168e-06	4264	Phf21b
66.3824	0.229799	0.401111	0.999992	Bmp2_1h_vs_NT	ENSMUSG00000079033	3.37168e-06	1404	Mef2b
30.7698	0.229799	0.531228	0.999992	Bmp2_1h_vs_NT	ENSMUSG00000026029	3.37168e-06	2893	Casp8
225.636	0.229791	0.429976	0.999992	Bmp2_1h_vs_NT	ENSMUSG00000034463	3.37168e-06	3597	Scara3
10.4813	0.229724	0.746469	0.999992	Bmp2_1h_vs_NT	ENSMUSG00000038527	3.37168e-06	3010	C1rl
12.4794	0.229703	0.655234	0.999992	Bmp2_1h_vs_NT	ENSMUSG00000102416	3.37168e-06	1744	4933424G06Rik
124.684	0.229697	0.534155	0.999992	Bmp2_1h_vs_NT	ENSMUSG00000026950	3.37168e-06	26675	Neb
25.9689	0.229648	0.52008	0.999992	Bmp2_1h_vs_NT	ENSMUSG00000106246	3.37168e-06	1179	Gm18867
6.37931	0.229532	0.752322	0.999992	Bmp2_1h_vs_NT	ENSMUSG00000093006	3.37168e-06	111	Gm24157
169.276	0.229385	0.176431	0.999992	Bmp2_1h_vs_NT	ENSMUSG00000074673	3.37168e-06	3491	Ttll9
44.2776	0.229357	0.602997	0.999992	Bmp2_1h_vs_NT	ENSMUSG00000043091	3.37168e-06	2287	Tuba1c
11.8517	0.228768	0.644597	0.999992	Bmp2_1h_vs_NT	ENSMUSG00000104195	3.37168e-06	1364	B230377A18Rik
30.0823	0.228306	0.594005	0.999992	Bmp2_1h_vs_NT	ENSMUSG00000087466	3.37168e-06	1825	A330041J22Rik
3.27609	0.228275	0.815138	0.999992	Bmp2_1h_vs_NT	ENSMUSG00000107498	3.37168e-06	2654	Gm44240
20.545	0.228224	0.572731	0.999992	Bmp2_1h_vs_NT	ENSMUSG00000080778	3.37168e-06	1485	Gm7199
13.0687	0.22819	0.753859	0.999992	Bmp2_1h_vs_NT	ENSMUSG00000041165	3.37168e-06	1041	Spem1
39.528	0.227976	0.509741	0.999992	Bmp2_1h_vs_NT	ENSMUSG00000097736	3.37168e-06	6620	9530059O14Rik
1208.57	0.227941	0.147095	0.999992	Bmp2_1h_vs_NT	ENSMUSG00000050271	3.37168e-06	9606	Prag1
227.685	0.227924	0.462485	0.999992	Bmp2_1h_vs_NT	ENSMUSG00000044461	3.37168e-06	3672	Shisa2
158.727	0.227917	0.224437	0.999992	Bmp2_1h_vs_NT	ENSMUSG00000004661	3.37168e-06	7976	Arid3b
46.0986	0.227773	0.404733	0.999992	Bmp2_1h_vs_NT	ENSMUSG00000109355	3.37168e-06	1696	Gm4880
15.3609	0.227665	0.659226	0.999992	Bmp2_1h_vs_NT	ENSMUSG00000027824	3.37168e-06	6860	Vmn2r1
3.32352	0.227629	0.858415	0.999992	Bmp2_1h_vs_NT	ENSMUSG00000077493	3.37168e-06	93	Snord91a
66.2778	0.226982	0.295507	0.999992	Bmp2_1h_vs_NT	ENSMUSG00000115702	3.37168e-06	786	Gm5206
3.43323	0.226932	0.807573	0.999992	Bmp2_1h_vs_NT	ENSMUSG00000082383	3.37168e-06	540	Gm9670
52.682	0.226815	0.589498	0.999992	Bmp2_1h_vs_NT	ENSMUSG00000040055	3.37168e-06	2674	Gjb6
30.201	0.226715	0.537065	0.999992	Bmp2_1h_vs_NT	ENSMUSG00000100596	3.37168e-06	3739	Gm29502
17.0771	0.226634	0.6468	0.999992	Bmp2_1h_vs_NT	ENSMUSG00000082778	3.37168e-06	1000	Gm15191
56.4667	0.226544	0.499073	0.999992	Bmp2_1h_vs_NT	ENSMUSG00000100337	3.37168e-06	822	Gm5066
44.0486	0.226384	0.411611	0.999992	Bmp2_1h_vs_NT	ENSMUSG00000016206	3.37168e-06	1438	H2-M3
738.115	0.226291	0.131153	0.999992	Bmp2_1h_vs_NT	ENSMUSG00000034271	3.37168e-06	2148	Jdp2
65.7533	0.226182	0.490704	0.999992	Bmp2_1h_vs_NT	ENSMUSG00000050234	3.37168e-06	1685	Gja4
65.624	0.226171	0.308655	0.999992	Bmp2_1h_vs_NT	ENSMUSG00000073607	3.37168e-06	2629	Gm10548
127.669	0.226133	0.798029	0.999992	Bmp2_1h_vs_NT	ENSMUSG00000085642	3.37168e-06	2205	3110053B16Rik
39.8017	0.226108	0.522543	0.999992	Bmp2_1h_vs_NT	ENSMUSG00000100362	3.37168e-06	682	Gm1833
208.205	0.226026	0.20025	0.999992	Bmp2_1h_vs_NT	ENSMUSG00000050052	3.37168e-06	4695	Tdrp
4.5813	0.225849	0.812003	0.999992	Bmp2_1h_vs_NT	ENSMUSG00000097883	3.37168e-06	1011	Gm8357
336.645	0.225634	0.388332	0.999992	Bmp2_1h_vs_NT	ENSMUSG00000084067	3.37168e-06	306	Gm14269
14.386	0.225513	0.627858	0.999992	Bmp2_1h_vs_NT	ENSMUSG00000109366	3.37168e-06	384	Gm44698
[truncated: 18,671 more rows]

## Sheet: Bmp2_6h_vs_NT
baseMean	log2FoldChange	pvalue	padj	Contrast	GeneID	log.padj	Length	gene_symbol
81.4608	6.53953	7.41022e-26	1.17794e-22	Bmp2_6h_vs_NT	ENSMUSG00000036867	21.9289	3205	Smad6
7.59763	5.0213	0.000121432	0.0114064	Bmp2_6h_vs_NT	ENSMUSG00000015053	1.94285	5398	Gata2
1165.75	4.45963	3.07491e-51	2.1181e-47	Bmp2_6h_vs_NT	ENSMUSG00000007872	46.6741	1791	Id3
243.011	4.10451	3.24839e-35	8.391e-32	Bmp2_6h_vs_NT	ENSMUSG00000037621	31.0762	2507	Atoh8
11.0513	3.99079	2.39899e-07	4.72145e-05	Bmp2_6h_vs_NT	ENSMUSG00000038224	4.32592	2324	Serpinf2
3.8695	3.95844	0.00317345	0.174138	Bmp2_6h_vs_NT	ENSMUSG00000018604	0.759107	6624	Tbx3
7.16022	3.86025	0.000216048	0.018373	Bmp2_6h_vs_NT	ENSMUSG00000032744	1.73582	5113	Heyl
3.6368	3.84238	0.00429332	0.222359	Bmp2_6h_vs_NT	ENSMUSG00000100320	0.652945	571	Gm29417
1154.18	3.73492	1.40559e-83	2.90466e-79	Bmp2_6h_vs_NT	ENSMUSG00000048616	78.5369	1695	Nog
35.1925	3.26139	3.24833e-16	2.09771e-13	Bmp2_6h_vs_NT	ENSMUSG00000032085	12.6783	1988	Tagln
3.84885	3.14801	0.00825499	0.362186	Bmp2_6h_vs_NT	ENSMUSG00000038751	0.441069	3689	Ptk6
5.13481	2.82318	0.0027437	0.155339	Bmp2_6h_vs_NT	ENSMUSG00000046408	0.808721	1957	1700067K01Rik
4.09974	2.81883	0.00713785	0.327059	Bmp2_6h_vs_NT	ENSMUSG00000086904	0.485374	1960	Gm13404
701.648	2.80462	1.22387e-25	1.80652e-22	Bmp2_6h_vs_NT	ENSMUSG00000042745	21.7432	1160	Id1
14.0318	2.52141	2.97666e-06	0.000452299	Bmp2_6h_vs_NT	ENSMUSG00000022676	3.34457	2021	Snai2
450.569	2.51018	1.94952e-24	2.51792e-21	Bmp2_6h_vs_NT	ENSMUSG00000024899	20.599	3721	Papss2
2397.02	2.48677	6.22802e-47	3.21755e-43	Bmp2_6h_vs_NT	ENSMUSG00000046668	42.4925	3008	Cxxc5
17.9359	2.46564	2.77207e-05	0.00314752	Bmp2_6h_vs_NT	ENSMUSG00000028310	2.50203	3026	Ppp3r2
5.58747	2.32571	0.00990532	0.412689	Bmp2_6h_vs_NT	ENSMUSG00000117712	0.384378	985	Gm19159
19.4806	2.31883	1.45223e-05	0.00180785	Bmp2_6h_vs_NT	ENSMUSG00000042988	2.74284	2408	Notum
20.0971	2.31763	1.22966e-07	2.54108e-05	Bmp2_6h_vs_NT	ENSMUSG00000037962	4.59498	1940	Rflna
2448.83	2.23855	4.1325e-45	1.70796e-41	Bmp2_6h_vs_NT	ENSMUSG00000041544	40.7675	5450	Disp3
3.46878	2.21733	0.0961611	0.999991	Bmp2_6h_vs_NT	ENSMUSG00000104479	3.72102e-06	2475	Gm10305
99.9258	2.14474	2.57726e-11	1.13317e-08	Bmp2_6h_vs_NT	ENSMUSG00000021070	7.9457	3792	Bdkrb2
11.7241	2.13604	0.00104856	0.0703522	Bmp2_6h_vs_NT	ENSMUSG00000102737	1.15272	835	1700016A09Rik
5.5895	2.12997	0.0143817	0.543322	Bmp2_6h_vs_NT	ENSMUSG00000036832	0.264943	2464	Lpar3
101.352	2.10174	1.57184e-10	5.60037e-08	Bmp2_6h_vs_NT	ENSMUSG00000020218	7.25178	2427	Wif1
3341.67	2.09195	7.7667e-34	1.60499e-30	Bmp2_6h_vs_NT	ENSMUSG00000040289	29.7945	3265	Hey1
1057.83	2.08189	4.78849e-35	1.09949e-31	Bmp2_6h_vs_NT	ENSMUSG00000035095	30.9588	4274	Fam167a
49.634	2.07449	0.00500861	0.252446	Bmp2_6h_vs_NT	ENSMUSG00000113650	0.597831	3139	Gm47826
4.87453	2.06288	0.15179	0.999991	Bmp2_6h_vs_NT	ENSMUSG00000026686	3.72102e-06	3396	Lmx1a
3.84756	2.0287	0.0373295	0.999991	Bmp2_6h_vs_NT	ENSMUSG00000025317	3.72102e-06	1339	Car5a
3.86874	1.99835	0.0808406	0.999991	Bmp2_6h_vs_NT	ENSMUSG00000093675	3.72102e-06	1455	Gm20618
60.8902	1.94689	2.86598e-10	9.70908e-08	Bmp2_6h_vs_NT	ENSMUSG00000048582	7.01282	2963	Gja3
61.8576	1.93285	7.71315e-07	0.000133943	Bmp2_6h_vs_NT	ENSMUSG00000032334	3.87308	3297	Loxl1
585.117	1.90954	9.56764e-20	8.59632e-17	Bmp2_6h_vs_NT	ENSMUSG00000089762	16.0657	2683	Ier5l
844.576	1.88037	2.11158e-28	3.96689e-25	Bmp2_6h_vs_NT	ENSMUSG00000041075	24.4015	4532	Fzd7
187.913	1.87432	6.03743e-07	0.000108809	Bmp2_6h_vs_NT	ENSMUSG00000108049	3.96333	3539	Gm44168
4.36294	1.86174	0.0737598	0.999991	Bmp2_6h_vs_NT	ENSMUSG00000086029	3.72102e-06	1619	Pax6os1
4.0069	1.85867	0.0517706	0.999991	Bmp2_6h_vs_NT	ENSMUSG00000113840	3.72102e-06	649	Gm18955
3.86986	1.84325	0.0741826	0.999991	Bmp2_6h_vs_NT	ENSMUSG00000107215	3.72102e-06	2583	Gm43197
66.3179	1.82633	1.18035e-09	3.43549e-07	Bmp2_6h_vs_NT	ENSMUSG00000035237	6.46401	1342	Lcat
3.55788	1.80099	0.164688	0.999991	Bmp2_6h_vs_NT	ENSMUSG00000096449	3.72102e-06	965	Gm4076
3.7485	1.77457	0.0913177	0.999991	Bmp2_6h_vs_NT	ENSMUSG00000049691	3.72102e-06	1718	Nkx3-2
3.3837	1.77056	0.13782	0.999991	Bmp2_6h_vs_NT	ENSMUSG00000097017	3.72102e-06	3902	Gm26707
6.81276	1.76904	0.0231391	0.776249	Bmp2_6h_vs_NT	ENSMUSG00000116494	0.109999	1116	Gm49449
868.229	1.76165	9.65946e-45	3.32688e-41	Bmp2_6h_vs_NT	ENSMUSG00000025880	40.478	4521	Smad7
4.63216	1.75974	0.0382282	0.999991	Bmp2_6h_vs_NT	ENSMUSG00000112756	3.72102e-06	1300	Gm48014
10.8668	1.72054	0.00456954	0.234899	Bmp2_6h_vs_NT	ENSMUSG00000042821	0.629118	1621	Snai1
3.46852	1.7188	0.13069	0.999991	Bmp2_6h_vs_NT	ENSMUSG00000089026	3.72102e-06	103	Gm25014
4.19355	1.69807	0.075412	0.999991	Bmp2_6h_vs_NT	ENSMUSG00000117782	3.72102e-06	1570	Gm18999
6.75177	1.65714	0.0735405	0.999991	Bmp2_6h_vs_NT	ENSMUSG00000110296	3.72102e-06	165	Gm45533
186.267	1.61879	7.85694e-10	2.3531e-07	Bmp2_6h_vs_NT	ENSMUSG00000039646	6.62836	3007	Vasn
3.60075	1.61696	0.120041	0.999991	Bmp2_6h_vs_NT	ENSMUSG00000084849	3.72102e-06	697	Gm16105
4.26919	1.61284	0.0647772	0.999991	Bmp2_6h_vs_NT	ENSMUSG00000085482	3.72102e-06	572	A230083N12Rik
6.35158	1.6081	0.040568	0.999991	Bmp2_6h_vs_NT	ENSMUSG00000103957	3.72102e-06	606	Gm10766
683.747	1.58829	5.81956e-20	5.46642e-17	Bmp2_6h_vs_NT	ENSMUSG00000027796	16.2623	5368	Smad9
3.54564	1.58789	0.270933	0.999991	Bmp2_6h_vs_NT	ENSMUSG00000118292	3.72102e-06	3369	Gm10549
341.231	1.58671	3.66211e-10	1.18246e-07	Bmp2_6h_vs_NT	ENSMUSG00000027276	6.92721	5827	Jag1
178.166	1.58441	2.69134e-05	0.00307274	Bmp2_6h_vs_NT	ENSMUSG00000084950	2.51247	2100	Gm5577
7.00748	1.58114	0.0287618	0.90055	Bmp2_6h_vs_NT	ENSMUSG00000082362	0.0454923	991	Gm5187
32.9198	1.57619	2.25428e-05	0.00264686	Bmp2_6h_vs_NT	ENSMUSG00000038195	2.57727	1583	Rilp
1465.16	1.56409	1.85849e-78	1.92028e-74	Bmp2_6h_vs_NT	ENSMUSG00000045333	73.7166	5608	Zfp423
4.77396	1.56327	0.122941	0.999991	Bmp2_6h_vs_NT	ENSMUSG00000058816	3.72102e-06	618	Ppp1r2-ps3
3.49576	1.54986	0.209514	0.999991	Bmp2_6h_vs_NT	ENSMUSG00000068008	3.72102e-06	1873	Bpifb3
3.46386	1.54413	0.140095	0.999991	Bmp2_6h_vs_NT	ENSMUSG00000068252	3.72102e-06	2437	Apol7b
983.896	1.54208	1.09247e-18	9.03033e-16	Bmp2_6h_vs_NT	ENSMUSG00000044164	15.0443	3609	Rnf182
4.64911	1.53866	0.0601171	0.999991	Bmp2_6h_vs_NT	ENSMUSG00000070291	3.72102e-06	2207	Ddx43
4.73037	1.52508	0.121679	0.999991	Bmp2_6h_vs_NT	ENSMUSG00000027985	3.72102e-06	8788	Lef1
3.81331	1.51078	0.172606	0.999991	Bmp2_6h_vs_NT	ENSMUSG00000094462	3.72102e-06	123	Gm21028
4.86623	1.50787	0.118358	0.999991	Bmp2_6h_vs_NT	ENSMUSG00000117916	3.72102e-06	2665	9630028I04Rik
3.87411	1.48707	0.143141	0.999991	Bmp2_6h_vs_NT	ENSMUSG00000097411	3.72102e-06	1495	B430218F22Rik
73.7944	1.47353	8.65033e-05	0.00859419	Bmp2_6h_vs_NT	ENSMUSG00000024526	2.0658	1115	Cidea
6.26663	1.47031	0.0642664	0.999991	Bmp2_6h_vs_NT	ENSMUSG00000054892	3.72102e-06	10955	Txk
22.4471	1.46598	0.0130984	0.504308	Bmp2_6h_vs_NT	ENSMUSG00000046167	0.297304	4658	Gldn
37.2744	1.46597	0.000292358	0.0237857	Bmp2_6h_vs_NT	ENSMUSG00000062960	1.62368	9030	Kdr
4.39264	1.45498	0.0932576	0.999991	Bmp2_6h_vs_NT	ENSMUSG00000109936	3.72102e-06	3408	Gm45889
5.65474	1.44981	0.0650354	0.999991	Bmp2_6h_vs_NT	ENSMUSG00000026774	3.72102e-06	2004	Potegl
4.25886	1.44501	0.151828	0.999991	Bmp2_6h_vs_NT	ENSMUSG00000087131	3.72102e-06	1853	Gm16152
4.73326	1.4333	0.0905755	0.999991	Bmp2_6h_vs_NT	ENSMUSG00000101671	3.72102e-06	347	Gm28221
65.4558	1.4315	0.0149097	0.561052	Bmp2_6h_vs_NT	ENSMUSG00000031375	0.250997	6099	Bgn
7.06856	1.42863	0.0857237	0.999991	Bmp2_6h_vs_NT	ENSMUSG00000103238	3.72102e-06	3029	Gm36527
16.5158	1.42815	0.00359076	0.190793	Bmp2_6h_vs_NT	ENSMUSG00000001076	0.719437	1474	C1ql4
4.27305	1.42582	0.145333	0.999991	Bmp2_6h_vs_NT	ENSMUSG00000074388	3.72102e-06	891	Gm5544
4.48718	1.42319	0.0922257	0.999991	Bmp2_6h_vs_NT	ENSMUSG00000106802	3.72102e-06	4214	Gm42885
12.599	1.41819	0.00891346	0.384624	Bmp2_6h_vs_NT	ENSMUSG00000031074	0.414964	2326	Fgf3
3.40441	1.41779	0.1962	0.999991	Bmp2_6h_vs_NT	ENSMUSG00000069554	3.72102e-06	2755	I830134H01Rik
4.88759	1.40966	0.221939	0.999991	Bmp2_6h_vs_NT	ENSMUSG00000105970	3.72102e-06	2887	Gm43360
63.6119	1.40545	2.93232e-08	7.129e-06	Bmp2_6h_vs_NT	ENSMUSG00000028977	5.14697	12524	Casz1
4.19118	1.39386	0.193341	0.999991	Bmp2_6h_vs_NT	ENSMUSG00000037406	3.72102e-06	2404	Htra4
4.29232	1.38345	0.12047	0.999991	Bmp2_6h_vs_NT	ENSMUSG00000026043	3.72102e-06	9816	Col3a1
57.9863	1.38081	1.2719e-07	2.57684e-05	Bmp2_6h_vs_NT	ENSMUSG00000034762	4.58891	3645	Glis1
5.8165	1.37814	0.108612	0.999991	Bmp2_6h_vs_NT	ENSMUSG00000099907	3.72102e-06	3617	Gm10421
3.50959	1.37785	0.153214	0.999991	Bmp2_6h_vs_NT	ENSMUSG00000103334	3.72102e-06	1423	Gm29771
9.74733	1.37595	0.0372573	0.999991	Bmp2_6h_vs_NT	ENSMUSG00000030792	3.72102e-06	1576	Dkkl1
5.85023	1.36719	0.128103	0.999991	Bmp2_6h_vs_NT	ENSMUSG00000110730	3.72102e-06	1813	Gm19385
25.1498	1.36669	0.00149224	0.094303	Bmp2_6h_vs_NT	ENSMUSG00000106239	1.02547	1380	Gm9260
643.497	1.36436	5.20539e-22	5.66154e-19	Bmp2_6h_vs_NT	ENSMUSG00000030513	18.2471	5190	Pcsk6
5.90314	1.36334	0.0914553	0.999991	Bmp2_6h_vs_NT	ENSMUSG00000107428	3.72102e-06	2724	Gm44154
5.18399	1.36224	0.1086	0.999991	Bmp2_6h_vs_NT	ENSMUSG00000117070	3.72102e-06	464	Gm41541
4.05786	1.36122	0.138193	0.999991	Bmp2_6h_vs_NT	ENSMUSG00000108310	3.72102e-06	1076	Gm44712
4.18964	1.36109	0.137253	0.999991	Bmp2_6h_vs_NT	ENSMUSG00000114121	3.72102e-06	746	Gm47728
4.24426	1.35896	0.143451	0.999991	Bmp2_6h_vs_NT	ENSMUSG00000115928	3.72102e-06	1763	Gm18930
7.13736	1.35079	0.0588333	0.999991	Bmp2_6h_vs_NT	ENSMUSG00000086286	3.72102e-06	379	Gm15138
56.7535	1.34598	0.000126315	0.0118113	Bmp2_6h_vs_NT	ENSMUSG00000034394	1.9277	4350	Lif
3.37666	1.33714	0.235768	0.999991	Bmp2_6h_vs_NT	ENSMUSG00000026729	3.72102e-06	897	4930562F07Rik
482.479	1.33347	1.20015e-13	6.52662e-11	Bmp2_6h_vs_NT	ENSMUSG00000069763	10.1853	1767	Tmem100
11.2063	1.33091	0.0374307	0.999991	Bmp2_6h_vs_NT	ENSMUSG00000116763	3.72102e-06	2155	Gm41492
8.33478	1.32703	0.0613503	0.999991	Bmp2_6h_vs_NT	ENSMUSG00000000385	3.72102e-06	7302	Tmprss2
4.97767	1.32374	0.0885211	0.999991	Bmp2_6h_vs_NT	ENSMUSG00000103543	3.72102e-06	820	Gm37669
2019.95	1.32233	1.24341e-27	2.14125e-24	Bmp2_6h_vs_NT	ENSMUSG00000020427	23.6693	3130	Igfbp3
130.999	1.31067	1.87421e-06	0.000291207	Bmp2_6h_vs_NT	ENSMUSG00000037664	3.5358	2039	Cdkn1c
8.57252	1.30861	0.0935613	0.999991	Bmp2_6h_vs_NT	ENSMUSG00000102577	3.72102e-06	3409	Gm37969
279.93	1.30527	3.9836e-22	4.5734e-19	Bmp2_6h_vs_NT	ENSMUSG00000047632	18.3398	1772	Fgfbp3
6.73599	1.2998	0.128807	0.999991	Bmp2_6h_vs_NT	ENSMUSG00000029661	3.72102e-06	12426	Col1a2
4.96851	1.29464	0.110545	0.999991	Bmp2_6h_vs_NT	ENSMUSG00000042345	3.72102e-06	11239	Ubash3a
3.72064	1.28787	0.187574	0.999991	Bmp2_6h_vs_NT	ENSMUSG00000098338	3.72102e-06	59	Mir6941
128.158	1.28439	9.23979e-08	1.96846e-05	Bmp2_6h_vs_NT	ENSMUSG00000045777	4.70587	4789	Ifitm10
3.50946	1.28217	0.177728	0.999991	Bmp2_6h_vs_NT	ENSMUSG00000071335	3.72102e-06	1813	Mfsd4b3-ps
5.18565	1.28176	0.300556	0.999991	Bmp2_6h_vs_NT	ENSMUSG00000115955	3.72102e-06	3290	9530056E24Rik
3.82811	1.28125	0.232421	0.999991	Bmp2_6h_vs_NT	ENSMUSG00000095847	3.72102e-06	579	Gm5451
5.20581	1.27902	0.273559	0.999991	Bmp2_6h_vs_NT	ENSMUSG00000065089	3.72102e-06	136	Gm26493
249.827	1.27684	9.30973e-16	5.82986e-13	Bmp2_6h_vs_NT	ENSMUSG00000032515	12.2343	3473	Csrnp1
5.57068	1.27342	0.162263	0.999991	Bmp2_6h_vs_NT	ENSMUSG00000030577	3.72102e-06	5042	Cd22
2533.84	1.27259	4.14602e-13	2.19686e-10	Bmp2_6h_vs_NT	ENSMUSG00000031822	9.6582	10351	Gse1
5.87329	1.27071	0.159653	0.999991	Bmp2_6h_vs_NT	ENSMUSG00000090087	3.72102e-06	2147	Gm15939
7.1963	1.26851	0.0619907	0.999991	Bmp2_6h_vs_NT	ENSMUSG00000058914	3.72102e-06	2557	C1qtnf3
3.91861	1.25973	0.217877	0.999991	Bmp2_6h_vs_NT	ENSMUSG00000103006	3.72102e-06	1874	4933417C20Rik
234.101	1.25965	4.87589e-08	1.07192e-05	Bmp2_6h_vs_NT	ENSMUSG00000004098	4.96984	6809	Col5a3
3.79476	1.25669	0.173435	0.999991	Bmp2_6h_vs_NT	ENSMUSG00000109877	3.72102e-06	2167	Gm45609
3.55474	1.25652	0.228655	0.999991	Bmp2_6h_vs_NT	ENSMUSG00000114321	3.72102e-06	349	Gm8971
66.3824	1.25404	1.64181e-06	0.000257217	Bmp2_6h_vs_NT	ENSMUSG00000079033	3.5897	1404	Mef2b
5.62555	1.25388	0.0933835	0.999991	Bmp2_6h_vs_NT	ENSMUSG00000040231	3.72102e-06	1001	Syngr4
17.7419	1.24245	0.00763933	0.341703	Bmp2_6h_vs_NT	ENSMUSG00000032006	0.466352	3154	Pdgfd
5.12112	1.2356	0.165916	0.999991	Bmp2_6h_vs_NT	ENSMUSG00000026065	3.72102e-06	4562	Slc9a4
5.6189	1.23253	0.169119	0.999991	Bmp2_6h_vs_NT	ENSMUSG00000099631	3.72102e-06	826	Gm8641
6.1693	1.22976	0.0811556	0.999991	Bmp2_6h_vs_NT	ENSMUSG00000039481	3.72102e-06	1023	Nrtn
5.53723	1.22593	0.315942	0.999991	Bmp2_6h_vs_NT	ENSMUSG00000113405	3.72102e-06	1198	Gm4935
7.55127	1.22234	0.0824163	0.999991	Bmp2_6h_vs_NT	ENSMUSG00000086682	3.72102e-06	2770	Gm16023
664.387	1.22112	1.95001e-05	0.00238444	Bmp2_6h_vs_NT	ENSMUSG00000021943	2.62261	5210	Gdf10
8.41222	1.21927	0.0763313	0.999991	Bmp2_6h_vs_NT	ENSMUSG00000032013	3.72102e-06	3473	Trim29
5.92318	1.20908	0.145229	0.999991	Bmp2_6h_vs_NT	ENSMUSG00000108806	3.72102e-06	2052	Gm44729
5.70707	1.20604	0.293549	0.999991	Bmp2_6h_vs_NT	ENSMUSG00000103493	3.72102e-06	2282	Gm37411
797.895	1.20531	1.35049e-10	4.89614e-08	Bmp2_6h_vs_NT	ENSMUSG00000032702	7.31015	6166	Kank1
13.09	1.20411	0.0226673	0.7679	Bmp2_6h_vs_NT	ENSMUSG00000057098	0.114695	9756	Ebf1
3.40731	1.20298	0.230271	0.999991	Bmp2_6h_vs_NT	ENSMUSG00000102452	3.72102e-06	1353	Gm38344
4.39911	1.19771	0.231608	0.999991	Bmp2_6h_vs_NT	ENSMUSG00000117950	3.72102e-06	1123	Gm50376
6.58	1.19687	0.112342	0.999991	Bmp2_6h_vs_NT	ENSMUSG00000106115	3.72102e-06	1857	Gm43420
3.61728	1.19496	0.29208	0.999991	Bmp2_6h_vs_NT	ENSMUSG00000102151	3.72102e-06	4052	Gm37472
3.73109	1.19247	0.328632	0.999991	Bmp2_6h_vs_NT	ENSMUSG00000077394	3.72102e-06	76	Gm24339
4.5481	1.19129	0.196551	0.999991	Bmp2_6h_vs_NT	ENSMUSG00000110235	3.72102e-06	2157	Gm5086
4.27621	1.18726	0.217555	0.999991	Bmp2_6h_vs_NT	ENSMUSG00000115497	3.72102e-06	279	Gm49207
4.93193	1.18662	0.228841	0.999991	Bmp2_6h_vs_NT	ENSMUSG00000093921	3.72102e-06	107	Gm23864
4.99419	1.18503	0.156869	0.999991	Bmp2_6h_vs_NT	ENSMUSG00000020264	3.72102e-06	3255	Slc36a2
5.62814	1.18443	0.119053	0.999991	Bmp2_6h_vs_NT	ENSMUSG00000117375	3.72102e-06	426	Gm33373
4.96564	1.18267	0.141679	0.999991	Bmp2_6h_vs_NT	ENSMUSG00000110109	3.72102e-06	788	Gm5599
10.1228	1.18186	0.0443875	0.999991	Bmp2_6h_vs_NT	ENSMUSG00000079467	3.72102e-06	802	Gm14966
3.70759	1.18083	0.226162	0.999991	Bmp2_6h_vs_NT	ENSMUSG00000027315	3.72102e-06	2767	Spint1
3.60555	1.1802	0.211352	0.999991	Bmp2_6h_vs_NT	ENSMUSG00000097981	3.72102e-06	1005	Gm7583
4.16702	1.1795	0.15474	0.999991	Bmp2_6h_vs_NT	ENSMUSG00000083533	3.72102e-06	167	Gm13450
4.58613	1.17401	0.134994	0.999991	Bmp2_6h_vs_NT	ENSMUSG00000094886	3.72102e-06	238	Gm10784
420.927	1.17281	4.00254e-11	1.59063e-08	Bmp2_6h_vs_NT	ENSMUSG00000023905	7.79843	1932	Tnfrsf12a
3.80354	1.17103	0.220946	0.999991	Bmp2_6h_vs_NT	ENSMUSG00000100621	3.72102e-06	728	Gm28374
6.97022	1.17004	0.172312	0.999991	Bmp2_6h_vs_NT	ENSMUSG00000106164	3.72102e-06	1178	9430085M18Rik
8.7115	1.16945	0.0673414	0.999991	Bmp2_6h_vs_NT	ENSMUSG00000103409	3.72102e-06	1653	Lsmem2
3.54989	1.16451	0.290604	0.999991	Bmp2_6h_vs_NT	ENSMUSG00000085636	3.72102e-06	1657	Gm11769
6.58035	1.16195	0.117594	0.999991	Bmp2_6h_vs_NT	ENSMUSG00000043924	3.72102e-06	2227	Ncmap
102.489	1.16178	6.48133e-06	0.000917374	Bmp2_6h_vs_NT	ENSMUSG00000032265	3.03745	5703	Tent5a
316.026	1.15995	6.37162e-10	1.99499e-07	Bmp2_6h_vs_NT	ENSMUSG00000055799	6.70006	3924	Tcf7l1
3.33974	1.15829	0.254768	0.999991	Bmp2_6h_vs_NT	ENSMUSG00000110653	3.72102e-06	309	Gm34418
4.52884	1.15664	0.228102	0.999991	Bmp2_6h_vs_NT	ENSMUSG00000117888	3.72102e-06	700	Gm50351
6.84096	1.15647	0.187898	0.999991	Bmp2_6h_vs_NT	ENSMUSG00000106311	3.72102e-06	408	Gm43755
12.0465	1.1526	0.0240217	0.795526	Bmp2_6h_vs_NT	ENSMUSG00000045231	0.0993459	4145	BC106179
14.581	1.15256	0.0304585	0.939439	Bmp2_6h_vs_NT	ENSMUSG00000041669	0.0271313	1253	Prima1
3.52815	1.14756	0.316897	0.999991	Bmp2_6h_vs_NT	ENSMUSG00000047990	3.72102e-06	1395	C2cd4a
9.90689	1.14661	0.0508042	0.999991	Bmp2_6h_vs_NT	ENSMUSG00000050304	3.72102e-06	1369	Slc25a2
7.53077	1.13776	0.118399	0.999991	Bmp2_6h_vs_NT	ENSMUSG00000024175	3.72102e-06	1997	Tekt4
4.68054	1.13148	0.262103	0.999991	Bmp2_6h_vs_NT	ENSMUSG00000117578	3.72102e-06	858	Rpsa-ps8
5488.79	1.12948	1.70239e-12	8.37619e-10	Bmp2_6h_vs_NT	ENSMUSG00000020644	9.07695	2438	Id2
156.185	1.12854	7.00744e-07	0.000122719	Bmp2_6h_vs_NT	ENSMUSG00000032135	3.91109	3350	Mcam
5.74691	1.12539	0.139239	0.999991	Bmp2_6h_vs_NT	ENSMUSG00000083022	3.72102e-06	393	Rps15a-ps6
3.75836	1.12389	0.229953	0.999991	Bmp2_6h_vs_NT	ENSMUSG00000087361	3.72102e-06	770	0610043K17Rik
3.42309	1.12341	0.410241	0.999991	Bmp2_6h_vs_NT	ENSMUSG00000048538	3.72102e-06	1299	Gm9826
6.75737	1.12237	0.113844	0.999991	Bmp2_6h_vs_NT	ENSMUSG00000076928	3.72102e-06	935	Trac
5.42198	1.12045	0.19701	0.999991	Bmp2_6h_vs_NT	ENSMUSG00000077380	3.72102e-06	132	Gm22661
244.366	1.11862	9.87096e-07	0.00016584	Bmp2_6h_vs_NT	ENSMUSG00000008384	3.78031	1344	Sertad1
3.74558	1.11419	0.219627	0.999991	Bmp2_6h_vs_NT	ENSMUSG00000096474	3.72102e-06	480	Gm5561
58735.5	1.11278	3.93248e-08	9.13087e-06	Bmp2_6h_vs_NT	ENSMUSG00000002341	5.03949	7195	Ncan
119	1.11151	3.66098e-09	9.8252e-07	Bmp2_6h_vs_NT	ENSMUSG00000020439	6.00766	4380	Smtn
6.29038	1.11094	0.161311	0.999991	Bmp2_6h_vs_NT	ENSMUSG00000111149	3.72102e-06	378	Gm26564
6.26717	1.11093	0.115105	0.999991	Bmp2_6h_vs_NT	ENSMUSG00000115195	3.72102e-06	905	Gm5671
5.94819	1.11027	0.207082	0.999991	Bmp2_6h_vs_NT	ENSMUSG00000052131	3.72102e-06	1281	Akr1b7
206.013	1.11016	0.000407475	0.0322624	Bmp2_6h_vs_NT	ENSMUSG00000046169	1.4913	7798	Adamts6
6.47372	1.11005	0.177035	0.999991	Bmp2_6h_vs_NT	ENSMUSG00000112937	3.72102e-06	3772	Gm17746
3.96345	1.10998	0.203483	0.999991	Bmp2_6h_vs_NT	ENSMUSG00000085957	3.72102e-06	2026	Syna
3.50016	1.10944	0.216031	0.999991	Bmp2_6h_vs_NT	ENSMUSG00000101395	3.72102e-06	816	Gm8241
4.71845	1.10931	0.193217	0.999991	Bmp2_6h_vs_NT	ENSMUSG00000110166	3.72102e-06	452	Gm45641
64.262	1.10796	1.98525e-05	0.00240456	Bmp2_6h_vs_NT	ENSMUSG00000074737	2.61896	3304	C530025M09Rik
4.51305	1.10766	0.385362	0.999991	Bmp2_6h_vs_NT	ENSMUSG00000102136	3.72102e-06	2552	Gm37107
16.9944	1.10732	0.0325016	0.96846	Bmp2_6h_vs_NT	ENSMUSG00000022715	0.0139183	1407	Tmem114
5.45183	1.10426	0.308858	0.999991	Bmp2_6h_vs_NT	ENSMUSG00000101049	3.72102e-06	1144	Gm8856
4.90678	1.10264	0.178817	0.999991	Bmp2_6h_vs_NT	ENSMUSG00000008461	3.72102e-06	2786	Fut1
4.60391	1.09753	0.267684	0.999991	Bmp2_6h_vs_NT	ENSMUSG00000103373	3.72102e-06	2390	Gm37238
4.9504	1.09459	0.259566	0.999991	Bmp2_6h_vs_NT	ENSMUSG00000085407	3.72102e-06	1808	1700095J03Rik
9.56232	1.09331	0.0737735	0.999991	Bmp2_6h_vs_NT	ENSMUSG00000031737	3.72102e-06	3127	Irx5
6.11377	1.09158	0.165972	0.999991	Bmp2_6h_vs_NT	ENSMUSG00000004837	3.72102e-06	1793	Grap
4284.63	1.09106	2.04381e-25	2.81569e-22	Bmp2_6h_vs_NT	ENSMUSG00000020044	21.5504	8144	Timp3
3.94166	1.09084	0.23526	0.999991	Bmp2_6h_vs_NT	ENSMUSG00000084301	3.72102e-06	1493	Gm7856
5.23052	1.09067	0.222703	0.999991	Bmp2_6h_vs_NT	ENSMUSG00000111596	3.72102e-06	587	Gm8058
11.9853	1.08991	0.105392	0.999991	Bmp2_6h_vs_NT	ENSMUSG00000110390	3.72102e-06	1704	Gm45869
3.81926	1.08772	0.270818	0.999991	Bmp2_6h_vs_NT	ENSMUSG00000102234	3.72102e-06	1985	Gm37885
4.25534	1.0808	0.311071	0.999991	Bmp2_6h_vs_NT	ENSMUSG00000114830	3.72102e-06	2146	Gm47400
8.19779	1.08025	0.136493	0.999991	Bmp2_6h_vs_NT	ENSMUSG00000023802	3.72102e-06	1792	Nox3
42.5704	1.07977	0.000483411	0.0368623	Bmp2_6h_vs_NT	ENSMUSG00000000782	1.43342	3019	Tcf7
3.56358	1.07904	0.239475	0.999991	Bmp2_6h_vs_NT	ENSMUSG00000108436	3.72102e-06	2309	Gm44851
4.02247	1.07677	0.207285	0.999991	Bmp2_6h_vs_NT	ENSMUSG00000032278	3.72102e-06	3954	Paqr5
4.23437	1.07648	0.219565	0.999991	Bmp2_6h_vs_NT	ENSMUSG00000105127	3.72102e-06	251	Gm42470
13.6539	1.07596	0.0353911	0.999991	Bmp2_6h_vs_NT	ENSMUSG00000030549	3.72102e-06	2232	Rhcg
11.6763	1.07494	0.235672	0.999991	Bmp2_6h_vs_NT	ENSMUSG00000079049	3.72102e-06	1633	Serpinb1c
3.66378	1.07106	0.279504	0.999991	Bmp2_6h_vs_NT	ENSMUSG00000071230	3.72102e-06	638	Npw
6.2292	1.07062	0.169783	0.999991	Bmp2_6h_vs_NT	ENSMUSG00000022357	3.72102e-06	2212	Klhl38
4.53183	1.06963	0.252585	0.999991	Bmp2_6h_vs_NT	ENSMUSG00000106268	3.72102e-06	1018	Gm18492
13.7191	1.06642	0.0231281	0.776249	Bmp2_6h_vs_NT	ENSMUSG00000037686	0.109999	3521	Aspg
477.15	1.06307	2.34369e-10	8.20888e-08	Bmp2_6h_vs_NT	ENSMUSG00000022500	7.08572	5156	Litaf
4.43192	1.06206	0.311255	0.999991	Bmp2_6h_vs_NT	ENSMUSG00000100041	3.72102e-06	2469	Gm5702
7.26717	1.06054	0.123394	0.999991	Bmp2_6h_vs_NT	ENSMUSG00000082252	3.72102e-06	147	Gm11204
8.51563	1.05751	0.118623	0.999991	Bmp2_6h_vs_NT	ENSMUSG00000114871	3.72102e-06	709	Gm21370
10.7059	1.05726	0.0591931	0.999991	Bmp2_6h_vs_NT	ENSMUSG00000113934	3.72102e-06	415	Gm48609
7.51685	1.05706	0.178022	0.999991	Bmp2_6h_vs_NT	ENSMUSG00000064201	3.72102e-06	2613	Krt2
290.921	1.05308	4.03359e-08	9.26157e-06	Bmp2_6h_vs_NT	ENSMUSG00000074766	5.03332	2965	Ism1
16.3579	1.04996	0.0746446	0.999991	Bmp2_6h_vs_NT	ENSMUSG00000102324	3.72102e-06	1764	Gm19721
571.1	1.0466	3.0075e-06	0.000453649	Bmp2_6h_vs_NT	ENSMUSG00000041548	3.34328	1950	Hspb8
3.88263	1.04573	0.310105	0.999991	Bmp2_6h_vs_NT	ENSMUSG00000081746	3.72102e-06	243	Gm13925
22.688	1.04197	0.0432401	0.999991	Bmp2_6h_vs_NT	ENSMUSG00000097079	3.72102e-06	3619	Gm26604
20.6172	1.04069	0.0427242	0.999991	Bmp2_6h_vs_NT	ENSMUSG00000060470	3.72102e-06	6905	Adgrg3
3.48487	1.04001	0.372382	0.999991	Bmp2_6h_vs_NT	ENSMUSG00000113570	3.72102e-06	2616	Gm5953
6.88522	1.0398	0.125353	0.999991	Bmp2_6h_vs_NT	ENSMUSG00000048655	3.72102e-06	3334	Ccdc169
6.74717	1.03795	0.132515	0.999991	Bmp2_6h_vs_NT	ENSMUSG00000106767	3.72102e-06	2823	Gm42727
6.83019	1.03485	0.131959	0.999991	Bmp2_6h_vs_NT	ENSMUSG00000116280	3.72102e-06	996	Gm49435
561.986	1.0335	3.10035e-07	5.82443e-05	Bmp2_6h_vs_NT	ENSMUSG00000025912	4.23475	5402	Mybl1
374.3	1.03294	4.59462e-11	1.79057e-08	Bmp2_6h_vs_NT	ENSMUSG00000039911	7.74701	4396	Spsb1
6.43754	1.03035	0.165765	0.999991	Bmp2_6h_vs_NT	ENSMUSG00000102272	3.72102e-06	1170	Gm7512
4.60012	1.02907	0.281241	0.999991	Bmp2_6h_vs_NT	ENSMUSG00000021799	3.72102e-06	2961	Opn4
4.77771	1.0282	0.225881	0.999991	Bmp2_6h_vs_NT	ENSMUSG00000033688	3.72102e-06	4508	1300017J02Rik
204.547	1.02611	2.2499e-05	0.00264686	Bmp2_6h_vs_NT	ENSMUSG00000102752	2.57727	3827	Gm7694
3.74407	1.01791	0.516113	0.999991	Bmp2_6h_vs_NT	ENSMUSG00000102277	3.72102e-06	3023	A130050O07Rik
4.37929	1.01573	0.242615	0.999991	Bmp2_6h_vs_NT	ENSMUSG00000109957	3.72102e-06	252	Gm45353
3.41481	1.01368	0.410954	0.999991	Bmp2_6h_vs_NT	ENSMUSG00000108388	3.72102e-06	996	Gm44673
11.2271	1.01344	0.05781	0.999991	Bmp2_6h_vs_NT	ENSMUSG00000104810	3.72102e-06	961	Gm5684
823.041	1.00892	4.62629e-13	2.39006e-10	Bmp2_6h_vs_NT	ENSMUSG00000031661	9.62159	4558	Nkd1
4.68198	1.00638	0.227251	0.999991	Bmp2_6h_vs_NT	ENSMUSG00000001349	3.72102e-06	2736	Cnn1
4.87086	1.00455	0.244379	0.999991	Bmp2_6h_vs_NT	ENSMUSG00000093405	3.72102e-06	380	Gm20684
3.45795	1.004	0.260232	0.999991	Bmp2_6h_vs_NT	ENSMUSG00000113571	3.72102e-06	2239	Gm48137
5.31999	1.00384	0.198351	0.999991	Bmp2_6h_vs_NT	ENSMUSG00000065470	3.72102e-06	66	Mir149
10.0412	1.00235	0.120887	0.999991	Bmp2_6h_vs_NT	ENSMUSG00000074357	3.72102e-06	2407	AA386476
4.79953	1.00147	0.297831	0.999991	Bmp2_6h_vs_NT	ENSMUSG00000074824	3.72102e-06	8039	Rslcan18
62.0828	1.0001	0.000771182	0.0543907	Bmp2_6h_vs_NT	ENSMUSG00000079330	1.26448	5526	Lemd1
4.22577	0.9981	0.244881	0.999991	Bmp2_6h_vs_NT	ENSMUSG00000035498	3.72102e-06	6765	Cdcp1
5.32688	0.997995	0.335661	0.999991	Bmp2_6h_vs_NT	ENSMUSG00000102212	3.72102e-06	4327	C230085N15Rik
4.16809	0.997858	0.307512	0.999991	Bmp2_6h_vs_NT	ENSMUSG00000089996	3.72102e-06	550	Tmsb15b2
9.73182	0.996756	0.163965	0.999991	Bmp2_6h_vs_NT	ENSMUSG00000026979	3.72102e-06	11786	Psd4
9.53241	0.994084	0.13069	0.999991	Bmp2_6h_vs_NT	ENSMUSG00000104212	3.72102e-06	383	Gm37986
8.95477	0.990548	0.123588	0.999991	Bmp2_6h_vs_NT	ENSMUSG00000051054	3.72102e-06	3281	1700014D04Rik
3.92795	0.98945	0.409544	0.999991	Bmp2_6h_vs_NT	ENSMUSG00000098160	3.72102e-06	2418	Gm26974
4.83054	0.983635	0.2645	0.999991	Bmp2_6h_vs_NT	ENSMUSG00000020081	3.72102e-06	2258	Tacr2
8.8151	0.983146	0.168235	0.999991	Bmp2_6h_vs_NT	ENSMUSG00000040280	3.72102e-06	1095	Ndufa4l2
6.28588	0.981999	0.182038	0.999991	Bmp2_6h_vs_NT	ENSMUSG00000074472	3.72102e-06	3036	Zfp872
13.741	0.981637	0.0440605	0.999991	Bmp2_6h_vs_NT	ENSMUSG00000037188	3.72102e-06	2789	Grhl3
3.90941	0.98146	0.488838	0.999991	Bmp2_6h_vs_NT	ENSMUSG00000088769	3.72102e-06	283	Gm22637
4.81994	0.97906	0.206867	0.999991	Bmp2_6h_vs_NT	ENSMUSG00000097740	3.72102e-06	2504	E030044B06Rik
5.78768	0.975998	0.188069	0.999991	Bmp2_6h_vs_NT	ENSMUSG00000116760	3.72102e-06	3991	Gm1604a
5.74229	0.972786	0.237029	0.999991	Bmp2_6h_vs_NT	ENSMUSG00000048484	3.72102e-06	827	Gm7461
17.456	0.972524	0.0709982	0.999991	Bmp2_6h_vs_NT	ENSMUSG00000090785	3.72102e-06	1013	Gm17116
3.3817	0.971651	0.349374	0.999991	Bmp2_6h_vs_NT	ENSMUSG00000110673	3.72102e-06	2730	Gm45833
13.6124	0.970457	0.0768207	0.999991	Bmp2_6h_vs_NT	ENSMUSG00000085763	3.72102e-06	626	Smc2os
7.13736	0.970105	0.302435	0.999991	Bmp2_6h_vs_NT	ENSMUSG00000041596	3.72102e-06	4335	Nlrp5-ps
3.81351	0.969288	0.417218	0.999991	Bmp2_6h_vs_NT	ENSMUSG00000106154	3.72102e-06	74	Mir7232
104.273	0.968565	0.000103274	0.00997273	Bmp2_6h_vs_NT	ENSMUSG00000007594	2.00119	3924	Hapln4
4753.66	0.966938	1.12076e-13	6.25962e-11	Bmp2_6h_vs_NT	ENSMUSG00000021796	10.2035	6351	Bmpr1a
16.3071	0.964428	0.0473764	0.999991	Bmp2_6h_vs_NT	ENSMUSG00000085655	3.72102e-06	956	Gm15952
3.61921	0.963898	0.367038	0.999991	Bmp2_6h_vs_NT	ENSMUSG00000078192	3.72102e-06	617	Gm7290
40.8792	0.962624	0.0203385	0.705192	Bmp2_6h_vs_NT	ENSMUSG00000092569	0.151693	690	Gm20544
88.8416	0.956662	0.000439409	0.0342656	Bmp2_6h_vs_NT	ENSMUSG00000091387	1.46514	5087	Gcnt4
4.06019	0.956016	0.317764	0.999991	Bmp2_6h_vs_NT	ENSMUSG00000072679	3.72102e-06	2509	D6Ertd474e
3.3355	0.953603	0.328478	0.999991	Bmp2_6h_vs_NT	ENSMUSG00000070980	3.72102e-06	1439	Actl7b
3.7748	0.952204	0.481608	0.999991	Bmp2_6h_vs_NT	ENSMUSG00000094251	3.72102e-06	85	Gm25632
6.05264	0.950129	0.309868	0.999991	Bmp2_6h_vs_NT	ENSMUSG00000108943	3.72102e-06	1012	Gm44559
8.81146	0.949865	0.101229	0.999991	Bmp2_6h_vs_NT	ENSMUSG00000020490	3.72102e-06	4807	Btnl10
4.95025	0.94599	0.283721	0.999991	Bmp2_6h_vs_NT	ENSMUSG00000108678	3.72102e-06	2068	Gm44758
6.60698	0.944734	0.194325	0.999991	Bmp2_6h_vs_NT	ENSMUSG00000091686	3.72102e-06	865	4930471C04Rik
1023.74	0.944646	2.7223e-11	1.17201e-08	Bmp2_6h_vs_NT	ENSMUSG00000021453	7.93107	1173	Gadd45g
3.72	0.943441	0.336734	0.999991	Bmp2_6h_vs_NT	ENSMUSG00000104765	3.72102e-06	625	Gm43058
3.73882	0.943123	0.467154	0.999991	Bmp2_6h_vs_NT	ENSMUSG00000110455	3.72102e-06	2330	Gm45904
4.24846	0.941749	0.250045	0.999991	Bmp2_6h_vs_NT	ENSMUSG00000105789	3.72102e-06	1342	Gm42997
4.14751	0.941749	0.24754	0.999991	Bmp2_6h_vs_NT	ENSMUSG00000073867	3.72102e-06	3339	AA474408
3.62122	0.941309	0.400731	0.999991	Bmp2_6h_vs_NT	ENSMUSG00000029204	3.72102e-06	10341	Rhoh
4.14593	0.93681	0.301688	0.999991	Bmp2_6h_vs_NT	ENSMUSG00000115590	3.72102e-06	340	Gm49219
8.4428	0.936482	0.127673	0.999991	Bmp2_6h_vs_NT	ENSMUSG00000102923	3.72102e-06	435	Gm31728
5.1625	0.936355	0.271013	0.999991	Bmp2_6h_vs_NT	ENSMUSG00000118440	3.72102e-06	408	Gm50483
5.75252	0.934737	0.382337	0.999991	Bmp2_6h_vs_NT	ENSMUSG00000086017	3.72102e-06	2219	Gm11872
6.03998	0.932929	0.198344	0.999991	Bmp2_6h_vs_NT	ENSMUSG00000038580	3.72102e-06	645	Sct
12.3002	0.931725	0.0883814	0.999991	Bmp2_6h_vs_NT	ENSMUSG00000024184	3.72102e-06	1721	Pdia2
3220.37	0.930574	7.49115e-05	0.00747848	Bmp2_6h_vs_NT	ENSMUSG00000026923	2.12619	14232	Notch1
5.1349	0.930043	0.214643	0.999991	Bmp2_6h_vs_NT	ENSMUSG00000108503	3.72102e-06	952	Gm20949
8.60085	0.929928	0.107442	0.999991	Bmp2_6h_vs_NT	ENSMUSG00000110615	3.72102e-06	1863	Gm45890
88.7314	0.929054	1.03941e-05	0.00135945	Bmp2_6h_vs_NT	ENSMUSG00000070469	2.86664	7744	Adamtsl3
354.375	0.927398	9.39855e-08	1.98185e-05	Bmp2_6h_vs_NT	ENSMUSG00000059325	4.70293	1516	Hopx
4.07208	0.92633	0.402381	0.999991	Bmp2_6h_vs_NT	ENSMUSG00000062518	3.72102e-06	2885	Zfp534
12.634	0.926187	0.0528954	0.999991	Bmp2_6h_vs_NT	ENSMUSG00000117926	3.72102e-06	1671	C030004G16Rik
81.8992	0.926169	0.00761117	0.341182	Bmp2_6h_vs_NT	ENSMUSG00000004105	0.467014	6286	Angptl2
4795.79	0.924802	0.00341374	0.184191	Bmp2_6h_vs_NT	ENSMUSG00000070047	0.734732	15655	Fat1
5.39652	0.924394	0.209277	0.999991	Bmp2_6h_vs_NT	ENSMUSG00000086680	3.72102e-06	637	Gm11592
5.83852	0.924067	0.210821	0.999991	Bmp2_6h_vs_NT	ENSMUSG00000037542	3.72102e-06	4389	Aldh8a1
1286.13	0.923409	5.12225e-05	0.00537316	Bmp2_6h_vs_NT	ENSMUSG00000044646	2.26977	4732	Zbtb7c
13.0687	0.921115	0.196521	0.999991	Bmp2_6h_vs_NT	ENSMUSG00000041165	3.72102e-06	1041	Spem1
22.1174	0.920346	0.021744	0.744736	Bmp2_6h_vs_NT	ENSMUSG00000059901	0.127998	5197	Adamts14
4.25307	0.919688	0.284224	0.999991	Bmp2_6h_vs_NT	ENSMUSG00000114551	3.72102e-06	1217	Gm6035
3332.27	0.918729	1.00075e-06	0.000166778	Bmp2_6h_vs_NT	ENSMUSG00000044708	3.77786	5407	Kcnj10
12.2865	0.917053	0.198296	0.999991	Bmp2_6h_vs_NT	ENSMUSG00000081809	3.72102e-06	566	Gm15539
6.78343	0.916822	0.18668	0.999991	Bmp2_6h_vs_NT	ENSMUSG00000110368	3.72102e-06	2583	Gm45518
3.9192	0.916348	0.339286	0.999991	Bmp2_6h_vs_NT	ENSMUSG00000104646	3.72102e-06	400	Gm9173
5.91882	0.914347	0.223636	0.999991	Bmp2_6h_vs_NT	ENSMUSG00000040919	3.72102e-06	990	4930505A04Rik
2046.61	0.914297	8.84173e-12	3.97205e-09	Bmp2_6h_vs_NT	ENSMUSG00000031885	8.40099	3480	Cbfb
5.36347	0.912475	0.256484	0.999991	Bmp2_6h_vs_NT	ENSMUSG00000021239	3.72102e-06	3327	Vsx2
15.869	0.911946	0.0324456	0.96846	Bmp2_6h_vs_NT	ENSMUSG00000035041	0.0139183	3016	Creb3l3
5.24684	0.909919	0.222601	0.999991	Bmp2_6h_vs_NT	ENSMUSG00000040600	3.72102e-06	2271	Eps8l3
4.85266	0.9092	0.282783	0.999991	Bmp2_6h_vs_NT	ENSMUSG00000009876	3.72102e-06	788	Cox4i2
983.942	0.908954	2.01235e-17	1.43397e-14	Bmp2_6h_vs_NT	ENSMUSG00000032501	13.8435	6248	Trib1
4.2354	0.90826	0.351992	0.999991	Bmp2_6h_vs_NT	ENSMUSG00000112652	3.72102e-06	4560	4921516A02Rik
9.52408	0.907639	0.144531	0.999991	Bmp2_6h_vs_NT	ENSMUSG00000072487	3.72102e-06	8105	Mroh5
8.10967	0.907118	0.208296	0.999991	Bmp2_6h_vs_NT	ENSMUSG00000044787	3.72102e-06	1112	Spata32
50.3943	0.906818	0.00101592	0.0686077	Bmp2_6h_vs_NT	ENSMUSG00000040258	1.16363	1675	Nxph4
1091.39	0.906156	1.2523e-05	0.00156841	Bmp2_6h_vs_NT	ENSMUSG00000020282	2.80454	5433	Rhbdf1
220.258	0.906061	0.000759867	0.0537762	Bmp2_6h_vs_NT	ENSMUSG00000090122	1.26941	1543	Kcne1l
3.73991	0.904591	0.287341	0.999991	Bmp2_6h_vs_NT	ENSMUSG00000087623	3.72102e-06	1661	Gm12404
5.67425	0.903862	0.303769	0.999991	Bmp2_6h_vs_NT	ENSMUSG00000113687	3.72102e-06	2069	Gm49703
3.95271	0.902201	0.320033	0.999991	Bmp2_6h_vs_NT	ENSMUSG00000107319	3.72102e-06	1292	Gm42670
14.0746	0.902014	0.134857	0.999991	Bmp2_6h_vs_NT	ENSMUSG00000105851	3.72102e-06	956	9130604C24Rik
2470.72	0.901897	0.000112799	0.0106926	Bmp2_6h_vs_NT	ENSMUSG00000025582	1.97092	5217	Nptx1
11.0881	0.898825	0.120711	0.999991	Bmp2_6h_vs_NT	ENSMUSG00000072660	3.72102e-06	1821	Gm6288
4.24386	0.898127	0.381053	0.999991	Bmp2_6h_vs_NT	ENSMUSG00000112294	3.72102e-06	625	Gm4129
7.39101	0.896447	0.171214	0.999991	Bmp2_6h_vs_NT	ENSMUSG00000114742	3.72102e-06	584	Gm47936
4.26499	0.89619	0.350586	0.999991	Bmp2_6h_vs_NT	ENSMUSG00000035085	3.72102e-06	1050	1700020L24Rik
7.42107	0.893086	0.161516	0.999991	Bmp2_6h_vs_NT	ENSMUSG00000050503	3.72102e-06	4035	Fbxl22
4.15061	0.892948	0.31419	0.999991	Bmp2_6h_vs_NT	ENSMUSG00000102461	3.72102e-06	2474	Gm37166
1643	0.892686	1.30913e-09	3.75739e-07	Bmp2_6h_vs_NT	ENSMUSG00000020961	6.42511	12448	Ston2
5.60996	0.88928	0.246976	0.999991	Bmp2_6h_vs_NT	ENSMUSG00000041559	3.72102e-06	3306	Fmod
12.6841	0.889271	0.0835395	0.999991	Bmp2_6h_vs_NT	ENSMUSG00000030732	3.72102e-06	3660	Chrdl2
6.42038	0.884159	0.277561	0.999991	Bmp2_6h_vs_NT	ENSMUSG00000104693	3.72102e-06	1321	Gm42941
3.36113	0.88381	0.39251	0.999991	Bmp2_6h_vs_NT	ENSMUSG00000076498	3.72102e-06	692	Trbc2
2307.21	0.883151	0.00891531	0.384624	Bmp2_6h_vs_NT	ENSMUSG00000074575	0.414964	4508	Kcng1
444.029	0.882891	0.00242815	0.142146	Bmp2_6h_vs_NT	ENSMUSG00000016995	0.847264	5174	Matn4
4.5813	0.881228	0.337861	0.999991	Bmp2_6h_vs_NT	ENSMUSG00000097883	3.72102e-06	1011	Gm8357
17.7296	0.880591	0.0455445	0.999991	Bmp2_6h_vs_NT	ENSMUSG00000020323	3.72102e-06	2843	Prss57
29.7958	0.88058	0.0107568	0.440361	Bmp2_6h_vs_NT	ENSMUSG00000096883	0.356191	2776	Shisa8
11.0799	0.880509	0.0867086	0.999991	Bmp2_6h_vs_NT	ENSMUSG00000082186	3.72102e-06	959	Gm12403
3.49805	0.878462	0.501865	0.999991	Bmp2_6h_vs_NT	ENSMUSG00000064437	3.72102e-06	72	Snord49b
4.70376	0.87806	0.318141	0.999991	Bmp2_6h_vs_NT	ENSMUSG00000026354	3.72102e-06	6406	Lct
4.55957	0.877388	0.274081	0.999991	Bmp2_6h_vs_NT	ENSMUSG00000100794	3.72102e-06	490	Gm29667
210.82	0.876319	0.000345781	0.0278037	Bmp2_6h_vs_NT	ENSMUSG00000024232	1.5559	5074	Bambi
10.7105	0.876139	0.141912	0.999991	Bmp2_6h_vs_NT	ENSMUSG00000108218	3.72102e-06	9812	Olfr1372-ps1
3.62794	0.874515	0.38489	0.999991	Bmp2_6h_vs_NT	ENSMUSG00000087367	3.72102e-06	751	Gm15491
9.00419	0.873299	0.157574	0.999991	Bmp2_6h_vs_NT	ENSMUSG00000117290	3.72102e-06	1724	Gm34883
3.90316	0.87269	0.41093	0.999991	Bmp2_6h_vs_NT	ENSMUSG00000031842	3.72102e-06	5592	Pde4c
2708.41	0.872325	4.67896e-11	1.79057e-08	Bmp2_6h_vs_NT	ENSMUSG00000020607	7.74701	4308	Lratd1
1443.42	0.869934	6.72703e-10	2.07484e-07	Bmp2_6h_vs_NT	ENSMUSG00000037306	6.68302	5722	Man1c1
6.86507	0.869465	0.319328	0.999991	Bmp2_6h_vs_NT	ENSMUSG00000090272	3.72102e-06	3591	Mndal
9.94182	0.86889	0.186485	0.999991	Bmp2_6h_vs_NT	ENSMUSG00000082063	3.72102e-06	479	Gm12993
7019.86	0.866977	8.23754e-07	0.000141857	Bmp2_6h_vs_NT	ENSMUSG00000039579	3.84815	12275	Grin3a
21.0034	0.866941	0.041629	0.999991	Bmp2_6h_vs_NT	ENSMUSG00000032717	3.72102e-06	3092	Mdfi
968.49	0.865154	7.97545e-21	8.24064e-18	Bmp2_6h_vs_NT	ENSMUSG00000024486	17.084	4834	Hbegf
868.54	0.864659	2.86495e-10	9.70908e-08	Bmp2_6h_vs_NT	ENSMUSG00000024913	7.01282	9738	Lrp5
7.55289	0.864632	0.210672	0.999991	Bmp2_6h_vs_NT	ENSMUSG00000081524	3.72102e-06	1008	Gm11658
4.14327	0.863604	0.324677	0.999991	Bmp2_6h_vs_NT	ENSMUSG00000106636	3.72102e-06	5378	Gm43813
9.28151	0.863148	0.183771	0.999991	Bmp2_6h_vs_NT	ENSMUSG00000116704	3.72102e-06	608	Gm5491
3.71186	0.862125	0.379704	0.999991	Bmp2_6h_vs_NT	ENSMUSG00000026414	3.72102e-06	7752	Tnnt2
6.26852	0.860651	0.232996	0.999991	Bmp2_6h_vs_NT	ENSMUSG00000058625	3.72102e-06	1355	Gm17383
4.75407	0.860178	0.348715	0.999991	Bmp2_6h_vs_NT	ENSMUSG00000071745	3.72102e-06	2862	DXBay18
9.628	0.858027	0.141943	0.999991	Bmp2_6h_vs_NT	ENSMUSG00000006764	3.72102e-06	2879	Tph2
3.49269	0.857555	0.345325	0.999991	Bmp2_6h_vs_NT	ENSMUSG00000114886	3.72102e-06	558	Gm48432
5.27367	0.856353	0.311035	0.999991	Bmp2_6h_vs_NT	ENSMUSG00000106463	3.72102e-06	117	Mir1291
7.02184	0.856032	0.306759	0.999991	Bmp2_6h_vs_NT	ENSMUSG00000104728	3.72102e-06	1363	Gm42462
1052.87	0.855077	5.70189e-12	2.61844e-09	Bmp2_6h_vs_NT	ENSMUSG00000021365	8.58196	6376	Nedd9
27.247	0.854663	0.031906	0.961194	Bmp2_6h_vs_NT	ENSMUSG00000097049	0.017189	1033	6530411M01Rik
4.387	0.853718	0.42538	0.999991	Bmp2_6h_vs_NT	ENSMUSG00000103739	3.72102e-06	3578	Gm37653
17.8378	0.853648	0.06031	0.999991	Bmp2_6h_vs_NT	ENSMUSG00000053475	3.72102e-06	1710	Tnfaip6
113.177	0.853589	4.42968e-05	0.00471852	Bmp2_6h_vs_NT	ENSMUSG00000045404	2.32619	3112	Kcnk13
1307.58	0.85325	1.67573e-07	3.32972e-05	Bmp2_6h_vs_NT	ENSMUSG00000048001	4.47759	1363	Hes5
42.282	0.852393	0.00802054	0.352648	Bmp2_6h_vs_NT	ENSMUSG00000001506	0.452659	6563	Col1a1
6.62464	0.850671	0.375547	0.999991	Bmp2_6h_vs_NT	ENSMUSG00000031492	3.72102e-06	6369	Chrnb3
16.5583	0.849609	0.303453	0.999991	Bmp2_6h_vs_NT	ENSMUSG00000038811	3.72102e-06	1877	Gngt2
7.12021	0.848438	0.292058	0.999991	Bmp2_6h_vs_NT	ENSMUSG00000110696	3.72102e-06	2136	Gm45706
1874.16	0.847825	4.33352e-15	2.55863e-12	Bmp2_6h_vs_NT	ENSMUSG00000037465	11.592	4179	Klf10
5.12085	0.847585	0.291315	0.999991	Bmp2_6h_vs_NT	ENSMUSG00000081783	3.72102e-06	1345	Gm15599
4.88714	0.846443	0.288719	0.999991	Bmp2_6h_vs_NT	ENSMUSG00000109754	3.72102e-06	1542	Gm39214
18.0733	0.845903	0.0596251	0.999991	Bmp2_6h_vs_NT	ENSMUSG00000098720	3.72102e-06	642	Gm27239
7.17491	0.845389	0.205389	0.999991	Bmp2_6h_vs_NT	ENSMUSG00000085085	3.72102e-06	1009	1700086P04Rik
5.01429	0.845257	0.386435	0.999991	Bmp2_6h_vs_NT	ENSMUSG00000097004	3.72102e-06	2820	4731419I09Rik
39.6488	0.844994	0.0175863	0.627669	Bmp2_6h_vs_NT	ENSMUSG00000007379	0.202269	6858	Dennd2c
8.27759	0.84451	0.170982	0.999991	Bmp2_6h_vs_NT	ENSMUSG00000085576	3.72102e-06	3442	Dpy19l2
550.61	0.843636	5.77704e-06	0.000829045	Bmp2_6h_vs_NT	ENSMUSG00000039954	3.08142	8271	Stk32a
16.5957	0.842764	0.121922	0.999991	Bmp2_6h_vs_NT	ENSMUSG00000048450	3.72102e-06	3097	Msx1
1826.14	0.842401	2.86271e-12	1.37577e-09	Bmp2_6h_vs_NT	ENSMUSG00000021379	8.86146	3849	Id4
7.88615	0.841824	0.178799	0.999991	Bmp2_6h_vs_NT	ENSMUSG00000106241	3.72102e-06	2023	Gm43143
13.951	0.835657	0.643725	0.999991	Bmp2_6h_vs_NT	ENSMUSG00000033036	3.72102e-06	774	Gm7879
3.61157	0.8352	0.358602	0.999991	Bmp2_6h_vs_NT	ENSMUSG00000116620	3.72102e-06	490	Gm4828
8.26736	0.835123	0.259794	0.999991	Bmp2_6h_vs_NT	ENSMUSG00000108353	3.72102e-06	3330	Gm45205
4.2089	0.834262	0.380542	0.999991	Bmp2_6h_vs_NT	ENSMUSG00000115545	3.72102e-06	631	Gm48908
7.49305	0.834076	0.437581	0.999991	Bmp2_6h_vs_NT	ENSMUSG00000106682	3.72102e-06	2505	Gm42648
18.1664	0.833096	0.10437	0.999991	Bmp2_6h_vs_NT	ENSMUSG00000111047	3.72102e-06	2644	Gm4780
5.52099	0.829832	0.451778	0.999991	Bmp2_6h_vs_NT	ENSMUSG00000078949	3.72102e-06	1094	R3hdml
8.01417	0.829552	0.250998	0.999991	Bmp2_6h_vs_NT	ENSMUSG00000028860	3.72102e-06	2518	Sytl1
4.21747	0.827871	0.38381	0.999991	Bmp2_6h_vs_NT	ENSMUSG00000037759	3.72102e-06	5193	Ptger2
5.81408	0.827839	0.381183	0.999991	Bmp2_6h_vs_NT	ENSMUSG00000041673	3.72102e-06	3135	Lrrc18
11.2422	0.826501	0.212964	0.999991	Bmp2_6h_vs_NT	ENSMUSG00000098678	3.72102e-06	2216	Mroh6
11.9156	0.824073	0.362596	0.999991	Bmp2_6h_vs_NT	ENSMUSG00000079293	3.72102e-06	2638	Clec7a
6.23004	0.822084	0.260644	0.999991	Bmp2_6h_vs_NT	ENSMUSG00000115912	3.72102e-06	1722	Gm35569
7.96763	0.820921	0.217677	0.999991	Bmp2_6h_vs_NT	ENSMUSG00000074121	3.72102e-06	2653	Ntf5
140.564	0.819546	0.000283067	0.0231209	Bmp2_6h_vs_NT	ENSMUSG00000044361	1.636	4567	BC024139
4.48702	0.819352	0.335316	0.999991	Bmp2_6h_vs_NT	ENSMUSG00000104418	3.72102e-06	460	Gm37070
4.5794	0.818611	0.386154	0.999991	Bmp2_6h_vs_NT	ENSMUSG00000031250	3.72102e-06	1353	Tnmd
13.6878	0.817349	0.128877	0.999991	Bmp2_6h_vs_NT	ENSMUSG00000113314	3.72102e-06	1842	Gm2721
7.31986	0.8166	0.291211	0.999991	Bmp2_6h_vs_NT	ENSMUSG00000103135	3.72102e-06	712	Gm37979
4.27774	0.816108	0.313852	0.999991	Bmp2_6h_vs_NT	ENSMUSG00000049699	3.72102e-06	1155	Ucn2
3.65894	0.815785	0.456574	0.999991	Bmp2_6h_vs_NT	ENSMUSG00000113591	3.72102e-06	1033	4930447K03Rik
27.2602	0.814563	0.184716	0.999991	Bmp2_6h_vs_NT	ENSMUSG00000109206	3.72102e-06	4415	Gm45137
4.13882	0.813138	0.365168	0.999991	Bmp2_6h_vs_NT	ENSMUSG00000098046	3.72102e-06	972	Gm8254
10.0199	0.81221	0.212698	0.999991	Bmp2_6h_vs_NT	ENSMUSG00000107335	3.72102e-06	3016	Gm43372
15.8697	0.811845	0.102882	0.999991	Bmp2_6h_vs_NT	ENSMUSG00000117102	3.72102e-06	3039
3.35927	0.81139	0.397442	0.999991	Bmp2_6h_vs_NT	ENSMUSG00000105529	3.72102e-06	616	Gm9480
3455.33	0.810794	1.07015e-09	3.15925e-07	Bmp2_6h_vs_NT	ENSMUSG00000042589	6.50042	10082	Cux2
9.82016	0.810517	0.154117	0.999991	Bmp2_6h_vs_NT	ENSMUSG00000097191	3.72102e-06	1856	Mm2pr
9.00522	0.810464	0.177831	0.999991	Bmp2_6h_vs_NT	ENSMUSG00000039883	3.72102e-06	3608	Lrrc17
41.8386	0.810387	0.0050793	0.255386	Bmp2_6h_vs_NT	ENSMUSG00000040569	0.592802	5431	Slc26a7
5.83241	0.809626	0.310962	0.999991	Bmp2_6h_vs_NT	ENSMUSG00000080715	3.72102e-06	766	Gm5406
61.932	0.809397	0.00245232	0.142753	Bmp2_6h_vs_NT	ENSMUSG00000022367	0.845416	4237	Has2
4759.05	0.808442	1.00247e-05	0.00133652	Bmp2_6h_vs_NT	ENSMUSG00000028364	2.87402	7772	Tnc
44.3868	0.807942	0.0484606	0.999991	Bmp2_6h_vs_NT	ENSMUSG00000030351	3.72102e-06	5326	Tspan11
5.38882	0.807669	0.345317	0.999991	Bmp2_6h_vs_NT	ENSMUSG00000058755	3.72102e-06	2272	Osm
986.072	0.807072	2.45337e-05	0.0028166	Bmp2_6h_vs_NT	ENSMUSG00000041771	2.55027	4522	Slc24a4
9.51553	0.806662	0.139043	0.999991	Bmp2_6h_vs_NT	ENSMUSG00000108801	3.72102e-06	1169	Gm39090
439.662	0.806138	1.24458e-07	2.54645e-05	Bmp2_6h_vs_NT	ENSMUSG00000015312	4.59406	1589	Gadd45b
3.78954	0.80562	0.357497	0.999991	Bmp2_6h_vs_NT	ENSMUSG00000053375	3.72102e-06	1303	Atp6v1e2
155.075	0.805166	1.06229e-05	0.00137202	Bmp2_6h_vs_NT	ENSMUSG00000032492	2.86264	2925	Pth1r
9.90502	0.804923	0.221819	0.999991	Bmp2_6h_vs_NT	ENSMUSG00000110419	3.72102e-06	3082	AW046200
5.83771	0.804271	0.385244	0.999991	Bmp2_6h_vs_NT	ENSMUSG00000073405	3.72102e-06	1067	H2-T-ps
10.2786	0.804129	0.125868	0.999991	Bmp2_6h_vs_NT	ENSMUSG00000083072	3.72102e-06	1001	Gm13668
72.1784	0.803601	0.000201491	0.0174684	Bmp2_6h_vs_NT	ENSMUSG00000033033	1.75775	4361	Calhm2
21.6702	0.803287	0.0790987	0.999991	Bmp2_6h_vs_NT	ENSMUSG00000105514	3.72102e-06	1853	Gm42913
241.667	0.803234	6.70217e-05	0.00672332	Bmp2_6h_vs_NT	ENSMUSG00000036545	2.17242	9336	Adamts2
10.656	0.803192	0.188052	0.999991	Bmp2_6h_vs_NT	ENSMUSG00000085006	3.72102e-06	1794	BC021767
189.94	0.802182	0.0195382	0.683175	Bmp2_6h_vs_NT	ENSMUSG00000028212	0.165468	3495	Ccne2
8.33213	0.799935	0.241385	0.999991	Bmp2_6h_vs_NT	ENSMUSG00000033368	3.72102e-06	1888	Trim69
5.94567	0.799909	0.30221	0.999991	Bmp2_6h_vs_NT	ENSMUSG00000103887	3.72102e-06	319	Gm37008
11.9761	0.799807	0.158176	0.999991	Bmp2_6h_vs_NT	ENSMUSG00000022803	3.72102e-06	2360	Popdc2
4.11495	0.799469	0.401169	0.999991	Bmp2_6h_vs_NT	ENSMUSG00000004231	3.72102e-06	5409	Pax2
6.61923	0.799032	0.253921	0.999991	Bmp2_6h_vs_NT	ENSMUSG00000034057	3.72102e-06	3164	Myrfl
22.4418	0.796166	0.056143	0.999991	Bmp2_6h_vs_NT	ENSMUSG00000097855	3.72102e-06	4897	A930007I19Rik
5.1363	0.795991	0.282736	0.999991	Bmp2_6h_vs_NT	ENSMUSG00000091530	3.72102e-06	660	Cldn20
9.16513	0.793398	0.282388	0.999991	Bmp2_6h_vs_NT	ENSMUSG00000106251	3.72102e-06	1575	Gm42658
9.50587	0.790769	0.226267	0.999991	Bmp2_6h_vs_NT	ENSMUSG00000007805	3.72102e-06	3174	Twist2
3.72331	0.790659	0.466247	0.999991	Bmp2_6h_vs_NT	ENSMUSG00000112621	3.72102e-06	950	Gm5173
41.733	0.790034	0.0691515	0.999991	Bmp2_6h_vs_NT	ENSMUSG00000092458	3.72102e-06	937	Gm18737
29.1118	0.789624	0.633244	0.999991	Bmp2_6h_vs_NT	ENSMUSG00000083328	3.72102e-06	438	Gm11826
3.38013	0.78751	0.461793	0.999991	Bmp2_6h_vs_NT	ENSMUSG00000115923	3.72102e-06	600	Gm49521
200.474	0.786516	0.000377593	0.0300114	Bmp2_6h_vs_NT	ENSMUSG00000030074	1.52271	8510	Gxylt2
4.18317	0.785242	0.425448	0.999991	Bmp2_6h_vs_NT	ENSMUSG00000116238	3.72102e-06	3039	Gm49413
14.4394	0.784021	0.15309	0.999991	Bmp2_6h_vs_NT	ENSMUSG00000085501	3.72102e-06	532	Gm11772
16.2572	0.783689	0.139012	0.999991	Bmp2_6h_vs_NT	ENSMUSG00000080892	3.72102e-06	484	Gm9266
15.3469	0.782079	0.0972879	0.999991	Bmp2_6h_vs_NT	ENSMUSG00000046415	3.72102e-06	3720	B430212C06Rik
905.069	0.782047	2.27847e-05	0.00266014	Bmp2_6h_vs_NT	ENSMUSG00000025915	2.5751	14311	Sgk3
13.59	0.781508	0.19544	0.999991	Bmp2_6h_vs_NT	ENSMUSG00000040345	3.72102e-06	3787	Arhgap9
11.7053	0.781394	0.217912	0.999991	Bmp2_6h_vs_NT	ENSMUSG00000103483	3.72102e-06	871	Gm20162
13.5611	0.780841	0.104999	0.999991	Bmp2_6h_vs_NT	ENSMUSG00000090050	3.72102e-06	929	Gm16339
628.322	0.780656	3.28608e-09	8.93511e-07	Bmp2_6h_vs_NT	ENSMUSG00000036120	6.0489	3967	Rfxank
412.569	0.780531	0.000146842	0.0134867	Bmp2_6h_vs_NT	ENSMUSG00000028195	1.8701	2019	Ccn1
11.4577	0.778865	0.357223	0.999991	Bmp2_6h_vs_NT	ENSMUSG00000047641	3.72102e-06	2278	Krt87
736.212	0.778768	7.53583e-06	0.00105222	Bmp2_6h_vs_NT	ENSMUSG00000002393	2.9779	2983	Nr2f6
312.106	0.777707	2.96603e-11	1.24937e-08	Bmp2_6h_vs_NT	ENSMUSG00000044337	7.90331	3348	Ackr3
4.16965	0.777105	0.41201	0.999991	Bmp2_6h_vs_NT	ENSMUSG00000097564	3.72102e-06	4343	C430014B12Rik
15.7885	0.775704	0.182046	0.999991	Bmp2_6h_vs_NT	ENSMUSG00000054514	3.72102e-06	1549	Atad3aos
14.5923	0.775403	0.128184	0.999991	Bmp2_6h_vs_NT	ENSMUSG00000098760	3.72102e-06	424	Gm2164
19.224	0.775202	0.0519958	0.999991	Bmp2_6h_vs_NT	ENSMUSG00000031803	3.72102e-06	3055	B3gnt3
11.123	0.774797	0.154413	0.999991	Bmp2_6h_vs_NT	ENSMUSG00000083281	3.72102e-06	1398	Gm13332
3.35808	0.774175	0.425885	0.999991	Bmp2_6h_vs_NT	ENSMUSG00000115026	3.72102e-06	544	Gm49041
5.98374	0.774131	0.42067	0.999991	Bmp2_6h_vs_NT	ENSMUSG00000110713	3.72102e-06	847	Gm30606
8.17334	0.773475	0.231821	0.999991	Bmp2_6h_vs_NT	ENSMUSG00000024205	3.72102e-06	311	Rpl36-ps2
3.3661	0.771796	0.473163	0.999991	Bmp2_6h_vs_NT	ENSMUSG00000082193	3.72102e-06	894	Rpl5-ps1
3.48096	0.771636	0.371578	0.999991	Bmp2_6h_vs_NT	ENSMUSG00000058794	3.72102e-06	2988	Nfe2
3.59688	0.77098	0.40297	0.999991	Bmp2_6h_vs_NT	ENSMUSG00000113059	3.72102e-06	887	Gm46344
9.52011	0.770839	0.192466	0.999991	Bmp2_6h_vs_NT	ENSMUSG00000115593	3.72102e-06	492	Gm4824
4.81439	0.770374	0.324529	0.999991	Bmp2_6h_vs_NT	ENSMUSG00000112301	3.72102e-06	729	Gm10752
1727.98	0.770036	0.00592196	0.285928	Bmp2_6h_vs_NT	ENSMUSG00000026890	0.543743	4805	Lhx6
44.5063	0.769904	0.0251382	0.816793	Bmp2_6h_vs_NT	ENSMUSG00000040663	0.0878878	3806	Clcf1
333.279	0.769537	0.00650486	0.30831	Bmp2_6h_vs_NT	ENSMUSG00000041930	0.511013	3141	Fam222a
76.5837	0.769509	0.00677864	0.316924	Bmp2_6h_vs_NT	ENSMUSG00000019832	0.499044	2339	Rab32
3.36459	0.768489	0.439748	0.999991	Bmp2_6h_vs_NT	ENSMUSG00000086805	3.72102e-06	2827	4932443L11Rik
3.89311	0.76815	0.422594	0.999991	Bmp2_6h_vs_NT	ENSMUSG00000117788	3.72102e-06	478	Gm5517
3.5822	0.767604	0.438405	0.999991	Bmp2_6h_vs_NT	ENSMUSG00000106600	3.72102e-06	69	Mir6915
184.746	0.766667	0.0111347	0.450291	Bmp2_6h_vs_NT	ENSMUSG00000027765	0.346507	4291	P2ry1
12.5193	0.766393	0.187652	0.999991	Bmp2_6h_vs_NT	ENSMUSG00000024987	3.72102e-06	1983	Cyp26a1
9.22187	0.765962	0.377164	0.999991	Bmp2_6h_vs_NT	ENSMUSG00000055333	3.72102e-06	14528	Fat2
2648.47	0.765377	6.55805e-08	1.42655e-05	Bmp2_6h_vs_NT	ENSMUSG00000040363	4.84571	8666	Bcor
644.497	0.764305	0.00135195	0.0870345	Bmp2_6h_vs_NT	ENSMUSG00000049969	1.06031	3039	Plekhf2
4.24524	0.763091	0.348816	0.999991	Bmp2_6h_vs_NT	ENSMUSG00000109010	3.72102e-06	78	Gm45027
8.08676	0.762482	0.297527	0.999991	Bmp2_6h_vs_NT	ENSMUSG00000097899	3.72102e-06	842	Gm16894
3.69495	0.762437	0.414905	0.999991	Bmp2_6h_vs_NT	ENSMUSG00000084081	3.72102e-06	1427	Gm12057
4.46112	0.762052	0.45775	0.999991	Bmp2_6h_vs_NT	ENSMUSG00000004951	3.72102e-06	1031	Hspb1
7.91333	0.761979	0.201071	0.999991	Bmp2_6h_vs_NT	ENSMUSG00000065258	3.72102e-06	74	Gm23969
475.506	0.761845	0.00723024	0.32983	Bmp2_6h_vs_NT	ENSMUSG00000053846	0.48171	4715	Lipg
269.289	0.760886	1.70449e-08	4.29551e-06	Bmp2_6h_vs_NT	ENSMUSG00000031486	5.36699	5775	Adgra2
7.58952	0.760705	0.27956	0.999991	Bmp2_6h_vs_NT	ENSMUSG00000105510	3.72102e-06	990	Gm43815
5.68036	0.760416	0.30454	0.999991	Bmp2_6h_vs_NT	ENSMUSG00000044854	3.72102e-06	1272	1700056E22Rik
5.09853	0.759905	0.385125	0.999991	Bmp2_6h_vs_NT	ENSMUSG00000073686	3.72102e-06	3113	Gm10564
4.45764	0.758746	0.336344	0.999991	Bmp2_6h_vs_NT	ENSMUSG00000054745	3.72102e-06	309	Gm9955
4.14131	0.758062	0.382668	0.999991	Bmp2_6h_vs_NT	ENSMUSG00000051839	3.72102e-06	1848	Gypa
439.05	0.757223	0.034573	0.999991	Bmp2_6h_vs_NT	ENSMUSG00000023886	3.72102e-06	6951	Smoc2
9.73821	0.755037	0.187923	0.999991	Bmp2_6h_vs_NT	ENSMUSG00000106391	3.72102e-06	1836	Gm42690
12.4098	0.754147	0.227056	0.999991	Bmp2_6h_vs_NT	ENSMUSG00000114482	3.72102e-06	968	Gm7604
8.6453	0.753493	0.295338	0.999991	Bmp2_6h_vs_NT	ENSMUSG00000105201	3.72102e-06	2470	Gm43362
7.66807	0.752532	0.275841	0.999991	Bmp2_6h_vs_NT	ENSMUSG00000104299	3.72102e-06	2311	Gm9924
302.501	0.752486	0.00209265	0.124985	Bmp2_6h_vs_NT	ENSMUSG00000060257	0.903143	3395	Scrt2
6.00529	0.751765	0.293739	0.999991	Bmp2_6h_vs_NT	ENSMUSG00000052403	3.72102e-06	1617	Fcnaos
399.559	0.751689	0.00372226	0.195726	Bmp2_6h_vs_NT	ENSMUSG00000019768	0.708351	13661	Esr1
138.025	0.750326	0.00294542	0.163183	Bmp2_6h_vs_NT	ENSMUSG00000117901	0.787326	953
5.42462	0.749844	0.408797	0.999991	Bmp2_6h_vs_NT	ENSMUSG00000065561	3.72102e-06	79	Mir369
9.13656	0.749622	0.241142	0.999991	Bmp2_6h_vs_NT	ENSMUSG00000085828	3.72102e-06	3118	Gm15612
3.51122	0.749228	0.611447	0.999991	Bmp2_6h_vs_NT	ENSMUSG00000103869	3.72102e-06	2912	Gm37420
3.44813	0.748493	0.405876	0.999991	Bmp2_6h_vs_NT	ENSMUSG00000035373	3.72102e-06	801	Ccl7
3.65393	0.747586	0.440576	0.999991	Bmp2_6h_vs_NT	ENSMUSG00000101009	3.72102e-06	3178	1700108F19Rik
18.1211	0.747349	0.183205	0.999991	Bmp2_6h_vs_NT	ENSMUSG00000051435	3.72102e-06	6141	Fhad1
34.4387	0.747164	0.0383925	0.999991	Bmp2_6h_vs_NT	ENSMUSG00000033227	3.72102e-06	2192	Wnt6
13.7129	0.746654	0.0998091	0.999991	Bmp2_6h_vs_NT	ENSMUSG00000031662	3.72102e-06	6439	Snx20
361.216	0.745683	9.27504e-07	0.000157105	Bmp2_6h_vs_NT	ENSMUSG00000020656	3.80381	5539	Grhl1
3.6424	0.745181	0.450661	0.999991	Bmp2_6h_vs_NT	ENSMUSG00000081680	3.72102e-06	557	Gm14473
10.4006	0.744576	0.481441	0.999991	Bmp2_6h_vs_NT	ENSMUSG00000107118	3.72102e-06	3385	Gm42986
25.8439	0.744306	0.154562	0.999991	Bmp2_6h_vs_NT	ENSMUSG00000110016	3.72102e-06	1270	Gm20751
79.0949	0.743813	0.00123885	0.0807596	Bmp2_6h_vs_NT	ENSMUSG00000055200	1.09281	1329	Sertad3
7.1538	0.742106	0.325972	0.999991	Bmp2_6h_vs_NT	ENSMUSG00000018381	3.72102e-06	4153	Abi3
6249.14	0.74209	0.00070903	0.0512312	Bmp2_6h_vs_NT	ENSMUSG00000032280	1.29047	11653	Tle3
3.87569	0.741843	0.430028	0.999991	Bmp2_6h_vs_NT	ENSMUSG00000035238	3.72102e-06	2003	Kcnk15
1615.43	0.741753	2.62119e-07	5.11008e-05	Bmp2_6h_vs_NT	ENSMUSG00000036466	4.29157	11181	Megf11
239.023	0.740609	2.02366e-05	0.00243134	Bmp2_6h_vs_NT	ENSMUSG00000021411	2.61415	2914	Pxdc1
5.87424	0.740354	0.37027	0.999991	Bmp2_6h_vs_NT	ENSMUSG00000097999	3.72102e-06	1006	Gm9061
12.8382	0.739202	0.196664	0.999991	Bmp2_6h_vs_NT	ENSMUSG00000114190	3.72102e-06	1675	4930556H04Rik
18.933	0.738522	0.229601	0.999991	Bmp2_6h_vs_NT	ENSMUSG00000118310	3.72102e-06	2756	Gm50268
15.2314	0.737169	0.303602	0.999991	Bmp2_6h_vs_NT	ENSMUSG00000072962	3.72102e-06	2074	Gm16401
5.42965	0.736693	0.393723	0.999991	Bmp2_6h_vs_NT	ENSMUSG00000086443	3.72102e-06	1638	4933421A08Rik
5.49585	0.736554	0.332822	0.999991	Bmp2_6h_vs_NT	ENSMUSG00000064918	3.72102e-06	70	Gm22571
116.232	0.736409	3.60227e-05	0.00395962	Bmp2_6h_vs_NT	ENSMUSG00000085837	2.40235	2025	Kcnmb4os2
6.55866	0.735663	0.370987	0.999991	Bmp2_6h_vs_NT	ENSMUSG00000091695	3.72102e-06	442	Gm17669
23.3435	0.73564	0.0891313	0.999991	Bmp2_6h_vs_NT	ENSMUSG00000056380	3.72102e-06	3069	Gpr50
3.95723	0.734898	0.506801	0.999991	Bmp2_6h_vs_NT	ENSMUSG00000096546	3.72102e-06	4378	Smlr1
12.7392	0.734547	0.292718	0.999991	Bmp2_6h_vs_NT	ENSMUSG00000037660	3.72102e-06	1423	Gdf7
3.64682	0.733863	0.477142	0.999991	Bmp2_6h_vs_NT	ENSMUSG00000113210	3.72102e-06	1176	4930474N09Rik
4.0669	0.733769	0.447684	0.999991	Bmp2_6h_vs_NT	ENSMUSG00000073184	3.72102e-06	241	Gm49957
11.5057	0.732821	0.261443	0.999991	Bmp2_6h_vs_NT	ENSMUSG00000056219	3.72102e-06	506	Tmem229b-ps
4.91824	0.731398	0.367109	0.999991	Bmp2_6h_vs_NT	ENSMUSG00000026450	3.72102e-06	1815	Chit1
4.1435	0.731012	0.445357	0.999991	Bmp2_6h_vs_NT	ENSMUSG00000091745	3.72102e-06	628	Gm17098
6.00714	0.730751	0.34871	0.999991	Bmp2_6h_vs_NT	ENSMUSG00000021636	3.72102e-06	3382	Marveld2
4.6286	0.730086	0.425597	0.999991	Bmp2_6h_vs_NT	ENSMUSG00000100199	3.72102e-06	1118	Gm20324
5.25079	0.729859	0.409163	0.999991	Bmp2_6h_vs_NT	ENSMUSG00000104181	3.72102e-06	588	Gm8850
4.57189	0.729423	0.426485	0.999991	Bmp2_6h_vs_NT	ENSMUSG00000105044	3.72102e-06	645	Gm10416
42.0769	0.729413	0.106547	0.999991	Bmp2_6h_vs_NT	ENSMUSG00000058099	3.72102e-06	7970	Nfam1
9.02002	0.729379	0.384356	0.999991	Bmp2_6h_vs_NT	ENSMUSG00000029553	3.72102e-06	5594	Tfec
6.33834	0.728898	0.384317	0.999991	Bmp2_6h_vs_NT	ENSMUSG00000111621	3.72102e-06	262	Gm7802
5.85945	0.72879	0.376837	0.999991	Bmp2_6h_vs_NT	ENSMUSG00000110697	3.72102e-06	1827	Gm31718
8.55384	0.728583	0.270922	0.999991	Bmp2_6h_vs_NT	ENSMUSG00000020804	3.72102e-06	1663	Aanat
20.3396	0.727959	0.0623236	0.999991	Bmp2_6h_vs_NT	ENSMUSG00000091577	3.72102e-06	4275	Gm6211
8.54379	0.727309	0.225857	0.999991	Bmp2_6h_vs_NT	ENSMUSG00000083318	3.72102e-06	293	Gm15192
2172.53	0.727168	6.77492e-06	0.000952407	Bmp2_6h_vs_NT	ENSMUSG00000024176	3.02118	3118	Sox8
5.47957	0.726568	0.340712	0.999991	Bmp2_6h_vs_NT	ENSMUSG00000098187	3.72102e-06	981	Gm8927
128.605	0.726389	0.000249664	0.0208036	Bmp2_6h_vs_NT	ENSMUSG00000021464	1.68186	4242	Ror2
4.92309	0.725564	0.355835	0.999991	Bmp2_6h_vs_NT	ENSMUSG00000106392	3.72102e-06	282	Gm5870
10.5751	0.72485	0.246242	0.999991	Bmp2_6h_vs_NT	ENSMUSG00000087286	3.72102e-06	882	Gm9013
4.49779	0.724723	0.430038	0.999991	Bmp2_6h_vs_NT	ENSMUSG00000113737	3.72102e-06	2306	BB123696
6.94914	0.724555	0.321234	0.999991	Bmp2_6h_vs_NT	ENSMUSG00000108778	3.72102e-06	1183	Gm20083
4.37313	0.723841	0.406492	0.999991	Bmp2_6h_vs_NT	ENSMUSG00000097874	3.72102e-06	763	C030010L15Rik
13.8546	0.723127	0.177037	0.999991	Bmp2_6h_vs_NT	ENSMUSG00000111997	3.72102e-06	1227	Gm5176
4.02739	0.721997	0.423192	0.999991	Bmp2_6h_vs_NT	ENSMUSG00000114436	3.72102e-06	1474	Gm48283
144.959	0.721379	0.0164594	0.598828	Bmp2_6h_vs_NT	ENSMUSG00000035021	0.222698	7159	Baz1a
13.5333	0.720904	0.229017	0.999991	Bmp2_6h_vs_NT	ENSMUSG00000074782	3.72102e-06	5915	4833422C13Rik
2021.4	0.720619	1.16849e-05	0.00149054	Bmp2_6h_vs_NT	ENSMUSG00000041592	2.82666	15469	Sdk2
10.8667	0.720423	0.187541	0.999991	Bmp2_6h_vs_NT	ENSMUSG00000074006	3.72102e-06	2144	Omp
28.7531	0.719984	0.167085	0.999991	Bmp2_6h_vs_NT	ENSMUSG00000107120	3.72102e-06	1388	Gm43059
59.5363	0.719939	0.00944437	0.396683	Bmp2_6h_vs_NT	ENSMUSG00000040856	0.401557	5657	Dlk1
6.28563	0.719903	0.363711	0.999991	Bmp2_6h_vs_NT	ENSMUSG00000108849	3.72102e-06	1820	Gm35147
13.6523	0.719483	0.16982	0.999991	Bmp2_6h_vs_NT	ENSMUSG00000015957	3.72102e-06	4137	Wnt11
6.74507	0.719225	0.290374	0.999991	Bmp2_6h_vs_NT	ENSMUSG00000085838	3.72102e-06	636	Chn1os1
20.6362	0.718018	0.0711156	0.999991	Bmp2_6h_vs_NT	ENSMUSG00000056031	3.72102e-06	4057	9330154J02Rik
1747.18	0.717606	0.000231206	0.0194222	Bmp2_6h_vs_NT	ENSMUSG00000005087	1.7117	6776	Cd44
6.69819	0.717	0.374897	0.999991	Bmp2_6h_vs_NT	ENSMUSG00000028699	3.72102e-06	2329	Tspan1
31.6803	0.716515	0.115229	0.999991	Bmp2_6h_vs_NT	ENSMUSG00000017007	3.72102e-06	5732	Rbpjl
16.1075	0.716282	0.103796	0.999991	Bmp2_6h_vs_NT	ENSMUSG00000040680	3.72102e-06	2123	Kremen2
5.22672	0.716266	0.34767	0.999991	Bmp2_6h_vs_NT	ENSMUSG00000036944	3.72102e-06	2988	Tmem71
11.1091	0.715792	0.425709	0.999991	Bmp2_6h_vs_NT	ENSMUSG00000073179	3.72102e-06	396	Gm10478
4.13218	0.715595	0.381313	0.999991	Bmp2_6h_vs_NT	ENSMUSG00000090861	3.72102e-06	566	Arf4os
5.97274	0.71559	0.369611	0.999991	Bmp2_6h_vs_NT	ENSMUSG00000106491	3.72102e-06	3284	Gm42446
9.24722	0.715434	0.247595	0.999991	Bmp2_6h_vs_NT	ENSMUSG00000081259	3.72102e-06	522	Gm6893
101.527	0.71466	0.00931403	0.392005	Bmp2_6h_vs_NT	ENSMUSG00000097415	0.406708	3189	AU020206
3.89629	0.714312	0.376969	0.999991	Bmp2_6h_vs_NT	ENSMUSG00000033576	3.72102e-06	4498	Apol6
7.71454	0.714282	0.293189	0.999991	Bmp2_6h_vs_NT	ENSMUSG00000098129	3.72102e-06	504	Gm27040
23.2814	0.713659	0.153764	0.999991	Bmp2_6h_vs_NT	ENSMUSG00000085682	3.72102e-06	3153	Gm14267
66.2228	0.712974	0.000827541	0.0577741	Bmp2_6h_vs_NT	ENSMUSG00000082028	1.23827	1162	Gm1826
1275.29	0.712966	0.000120399	0.0113609	Bmp2_6h_vs_NT	ENSMUSG00000022799	1.94459	11141	Arhgap31
15.3337	0.712624	0.182342	0.999991	Bmp2_6h_vs_NT	ENSMUSG00000086600	3.72102e-06	2694	C030005K06Rik
7.04938	0.711801	0.373341	0.999991	Bmp2_6h_vs_NT	ENSMUSG00000097250	3.72102e-06	1082	Gm26771
1130.16	0.711414	1.13767e-06	0.00018808	Bmp2_6h_vs_NT	ENSMUSG00000044674	3.72566	4197	Fzd1
18.524	0.711276	0.189717	0.999991	Bmp2_6h_vs_NT	ENSMUSG00000102548	3.72102e-06	934	Gm16701
4.74682	0.710563	0.450742	0.999991	Bmp2_6h_vs_NT	ENSMUSG00000093075	3.72102e-06	112	Gm25948
4.00081	0.709603	0.422054	0.999991	Bmp2_6h_vs_NT	ENSMUSG00000087586	3.72102e-06	771	Gm6938
15.7059	0.709345	0.114529	0.999991	Bmp2_6h_vs_NT	ENSMUSG00000021278	3.72102e-06	1843	Amn
5.92719	0.709282	0.321985	0.999991	Bmp2_6h_vs_NT	ENSMUSG00000102722	3.72102e-06	982	Gm37935
129.744	0.708791	0.0781677	0.999991	Bmp2_6h_vs_NT	ENSMUSG00000027832	3.72102e-06	2682	Ptx3
3.44977	0.707952	0.464265	0.999991	Bmp2_6h_vs_NT	ENSMUSG00000045493	3.72102e-06	2520	Bhlhe23
4.03015	0.707895	0.443124	0.999991	Bmp2_6h_vs_NT	ENSMUSG00000068079	3.72102e-06	980	Tcf15
4.76824	0.70687	0.397673	0.999991	Bmp2_6h_vs_NT	ENSMUSG00000117475	3.72102e-06	943	Gm7788
3.99036	0.70669	0.518749	0.999991	Bmp2_6h_vs_NT	ENSMUSG00000117393	3.72102e-06	365	Gm36279
6.30127	0.706055	0.489869	0.999991	Bmp2_6h_vs_NT	ENSMUSG00000091037	3.72102e-06	270	Gm17661
8.71643	0.70536	0.215229	0.999991	Bmp2_6h_vs_NT	ENSMUSG00000098158	3.72102e-06	1644	Gm4804
11.9513	0.704775	0.162662	0.999991	Bmp2_6h_vs_NT	ENSMUSG00000116518	3.72102e-06	1358	Gm49494
3.35655	0.703801	0.470852	0.999991	Bmp2_6h_vs_NT	ENSMUSG00000114812	3.72102e-06	469	Gm48254
14.7313	0.703271	0.307683	0.999991	Bmp2_6h_vs_NT	ENSMUSG00000043157	3.72102e-06	2184	Arl11
36.3656	0.702812	0.0756349	0.999991	Bmp2_6h_vs_NT	ENSMUSG00000019992	3.72102e-06	2140	Mtfr2
429.272	0.70214	0.00167	0.103016	Bmp2_6h_vs_NT	ENSMUSG00000024330	0.987094	6874	Col11a2
6.45596	0.701714	0.332824	0.999991	Bmp2_6h_vs_NT	ENSMUSG00000030670	3.72102e-06	2115	Cyp2r1
4.73446	0.701569	0.428766	0.999991	Bmp2_6h_vs_NT	ENSMUSG00000113151	3.72102e-06	313	Gm48690
14.5022	0.700981	0.211261	0.999991	Bmp2_6h_vs_NT	ENSMUSG00000097745	3.72102e-06	1853	AI115009
4.64342	0.700887	0.430194	0.999991	Bmp2_6h_vs_NT	ENSMUSG00000107240	3.72102e-06	2258	Gm43231
3.77788	0.700346	0.428924	0.999991	Bmp2_6h_vs_NT	ENSMUSG00000062007	3.72102e-06	1824	Hsh2d
17.7383	0.700189	0.110201	0.999991	Bmp2_6h_vs_NT	ENSMUSG00000004043	3.72102e-06	7133	Stat5a
435.043	0.699976	3.1354e-09	8.63907e-07	Bmp2_6h_vs_NT	ENSMUSG00000029334	6.06353	5369	Prkg2
164.512	0.699868	0.00282122	0.158571	Bmp2_6h_vs_NT	ENSMUSG00000028214	0.799776	2104	Gem
35.7854	0.699791	0.0383261	0.999991	Bmp2_6h_vs_NT	ENSMUSG00000108723	3.72102e-06	717	Gm44837
12.3023	0.698224	0.32437	0.999991	Bmp2_6h_vs_NT	ENSMUSG00000103558	3.72102e-06	1447	Gm38220
1000.64	0.696009	5.64897e-07	0.000103306	Bmp2_6h_vs_NT	ENSMUSG00000036611	3.98587	2935	Eepd1
8.30917	0.695555	0.382431	0.999991	Bmp2_6h_vs_NT	ENSMUSG00000081173	3.72102e-06	824	Gm13500
15.1264	0.695452	0.120129	0.999991	Bmp2_6h_vs_NT	ENSMUSG00000071893	3.72102e-06	3740	Vmn1r4
55.8393	0.695394	0.0993083	0.999991	Bmp2_6h_vs_NT	ENSMUSG00000024793	3.72102e-06	2277	Tnfrsf25
13.3072	0.695306	0.241225	0.999991	Bmp2_6h_vs_NT	ENSMUSG00000102398	3.72102e-06	2800	Gm37580
22.0964	0.694428	0.0663432	0.999991	Bmp2_6h_vs_NT	ENSMUSG00000090790	3.72102e-06	206	Gm17377
477.084	0.694138	1.50063e-06	0.000244177	Bmp2_6h_vs_NT	ENSMUSG00000020388	3.6123	2560	Pdlim4
6.41256	0.694132	0.33094	0.999991	Bmp2_6h_vs_NT	ENSMUSG00000024986	3.72102e-06	5056	Hhex
16.1118	0.693675	0.158268	0.999991	Bmp2_6h_vs_NT	ENSMUSG00000113664	3.72102e-06	498	Gm47184
23.446	0.693326	0.0729421	0.999991	Bmp2_6h_vs_NT	ENSMUSG00000082420	3.72102e-06	511	Gm6517
132.272	0.693296	0.000677786	0.0496682	Bmp2_6h_vs_NT	ENSMUSG00000078154	1.30392	1310	Gm12184
5.58772	0.69257	0.430355	0.999991	Bmp2_6h_vs_NT	ENSMUSG00000038188	3.72102e-06	2887	Scarf1
8.38345	0.691832	0.246771	0.999991	Bmp2_6h_vs_NT	ENSMUSG00000115005	3.72102e-06	139	Gm49195
9.06117	0.691611	0.283592	0.999991	Bmp2_6h_vs_NT	ENSMUSG00000044574	3.72102e-06	3245	5031434C07Rik
3.34305	0.6914	0.474392	0.999991	Bmp2_6h_vs_NT	ENSMUSG00000113919	3.72102e-06	505	Gm34466
5.9641	0.690344	0.487212	0.999991	Bmp2_6h_vs_NT	ENSMUSG00000106757	3.72102e-06	1861	Gm43482
5.01854	0.689552	0.376291	0.999991	Bmp2_6h_vs_NT	ENSMUSG00000038523	3.72102e-06	976	1700003F12Rik
6.87156	0.689172	0.341552	0.999991	Bmp2_6h_vs_NT	ENSMUSG00000111090	3.72102e-06	3198	Gm30698
726.091	0.688647	6.9672e-07	0.000122719	Bmp2_6h_vs_NT	ENSMUSG00000075327	3.91109	7374	Zbtb2
1294.38	0.688254	0.000112584	0.0106926	Bmp2_6h_vs_NT	ENSMUSG00000068735	1.97092	3690	Trp53i11
3.74894	0.687631	0.4908	0.999991	Bmp2_6h_vs_NT	ENSMUSG00000055197	3.72102e-06	1617	Fev
4.57444	0.68748	0.388671	0.999991	Bmp2_6h_vs_NT	ENSMUSG00000038236	3.72102e-06	2876	Hoxa7
1112.4	0.687313	1.16121e-07	2.42388e-05	Bmp2_6h_vs_NT	ENSMUSG00000021025	4.61549	1610	Nfkbia
5.06788	0.686878	0.421426	0.999991	Bmp2_6h_vs_NT	ENSMUSG00000080958	3.72102e-06	270	Gm11902
4.13973	0.686303	0.398636	0.999991	Bmp2_6h_vs_NT	ENSMUSG00000103419	3.72102e-06	468	Gm29808
4.79858	0.686204	0.496577	0.999991	Bmp2_6h_vs_NT	ENSMUSG00000101612	3.72102e-06	2255	Gm7933
4.15595	0.685347	0.457973	0.999991	Bmp2_6h_vs_NT	ENSMUSG00000117244	3.72102e-06	1603	Gm9210
114.174	0.685034	0.0233169	0.780946	Bmp2_6h_vs_NT	ENSMUSG00000000753	0.107379	2359	Serpinf1
23.073	0.684902	0.165353	0.999991	Bmp2_6h_vs_NT	ENSMUSG00000109953	3.72102e-06	1630	5430430B14Rik
8.40168	0.684852	0.255607	0.999991	Bmp2_6h_vs_NT	ENSMUSG00000037705	3.72102e-06	7411	Tecta
4.60392	0.684159	0.518025	0.999991	Bmp2_6h_vs_NT	ENSMUSG00000074412	3.72102e-06	432	Gm10689
8.27848	0.683181	0.323336	0.999991	Bmp2_6h_vs_NT	ENSMUSG00000035745	3.72102e-06	3296	Grin3b
4.46602	0.682286	0.421437	0.999991	Bmp2_6h_vs_NT	ENSMUSG00000082566	3.72102e-06	1175	Gm11485
6.00582	0.681856	0.380897	0.999991	Bmp2_6h_vs_NT	ENSMUSG00000089760	3.72102e-06	1570	D030046N08Rik
18.7279	0.681756	0.205899	0.999991	Bmp2_6h_vs_NT	ENSMUSG00000109209	3.72102e-06	4350	Gm45104
5.6526	0.681298	0.429419	0.999991	Bmp2_6h_vs_NT	ENSMUSG00000097401	3.72102e-06	1731	Gm26744
16.8548	0.680558	0.394002	0.999991	Bmp2_6h_vs_NT	ENSMUSG00000054594	3.72102e-06	1847	Oscar
8.00931	0.680172	0.291687	0.999991	Bmp2_6h_vs_NT	ENSMUSG00000116852	3.72102e-06	562	1700102H20Rik
5.0908	0.678332	0.390405	0.999991	Bmp2_6h_vs_NT	ENSMUSG00000108132	3.72102e-06	4256	Gm44175
5.58447	0.677744	0.359249	0.999991	Bmp2_6h_vs_NT	ENSMUSG00000091306	3.72102e-06	234	Gm17606
4927.38	0.676872	3.0229e-11	1.24937e-08	Bmp2_6h_vs_NT	ENSMUSG00000027660	7.90331	9694	Skil
13.3673	0.675522	0.26425	0.999991	Bmp2_6h_vs_NT	ENSMUSG00000040666	3.72102e-06	1570	Sh3bgr
65.7723	0.674918	0.0090813	0.384953	Bmp2_6h_vs_NT	ENSMUSG00000071722	0.414593	4173	Spin4
3.60848	0.674304	0.486142	0.999991	Bmp2_6h_vs_NT	ENSMUSG00000087433	3.72102e-06	433	Gm14167
4.60487	0.674142	0.481278	0.999991	Bmp2_6h_vs_NT	ENSMUSG00000088108	3.72102e-06	138	Snora47
7.6154	0.673626	0.360767	0.999991	Bmp2_6h_vs_NT	ENSMUSG00000026830	3.72102e-06	3635	Ermn
13.4186	0.673339	0.16772	0.999991	Bmp2_6h_vs_NT	ENSMUSG00000107875	3.72102e-06	1229	Gm44696
4.64449	0.673325	0.466261	0.999991	Bmp2_6h_vs_NT	ENSMUSG00000108866	3.72102e-06	718	Gm35082
9.00287	0.673306	0.395192	0.999991	Bmp2_6h_vs_NT	ENSMUSG00000078956	3.72102e-06	1667	Gm14221
23.6271	0.673166	0.223104	0.999991	Bmp2_6h_vs_NT	ENSMUSG00000106547	3.72102e-06	3645	B230303O12Rik
6.00687	0.672256	0.325741	0.999991	Bmp2_6h_vs_NT	ENSMUSG00000006642	3.72102e-06	4116	Tcf23
4.1465	0.671618	0.442948	0.999991	Bmp2_6h_vs_NT	ENSMUSG00000021872	3.72102e-06	1665	Rnase10
8.80876	0.671562	0.370508	0.999991	Bmp2_6h_vs_NT	ENSMUSG00000081076	3.72102e-06	888	Rpsa-ps4
11.0405	0.671229	0.187087	0.999991	Bmp2_6h_vs_NT	ENSMUSG00000105482	3.72102e-06	1958	Gm42596
7.36273	0.671154	0.330689	0.999991	Bmp2_6h_vs_NT	ENSMUSG00000028707	3.72102e-06	5856	Dmbx1
67.8349	0.671055	0.0302631	0.934808	Bmp2_6h_vs_NT	ENSMUSG00000029084	0.0292776	3890	Cd38
20.6375	0.670969	0.201377	0.999991	Bmp2_6h_vs_NT	ENSMUSG00000103272	3.72102e-06	2679	Gm37914
556.22	0.670108	5.53892e-05	0.00575185	Bmp2_6h_vs_NT	ENSMUSG00000020599	2.24019	6390	Rgs9
8.38659	0.669626	0.358335	0.999991	Bmp2_6h_vs_NT	ENSMUSG00000021590	3.72102e-06	1677	Spata9
13.5366	0.66906	0.29451	0.999991	Bmp2_6h_vs_NT	ENSMUSG00000052241	3.72102e-06	543	A930035D04Rik
1246.55	0.668574	1.42135e-07	2.85166e-05	Bmp2_6h_vs_NT	ENSMUSG00000020902	4.5449	6277	Ntn1
3.50964	0.667946	0.532922	0.999991	Bmp2_6h_vs_NT	ENSMUSG00000054293	3.72102e-06	3465	P2ry10b
7.00876	0.667607	0.545904	0.999991	Bmp2_6h_vs_NT	ENSMUSG00000085295	3.72102e-06	1135	4930430E12Rik
6.71545	0.6675	0.402432	0.999991	Bmp2_6h_vs_NT	ENSMUSG00000099041	3.72102e-06	4238	Gm28035
4.37464	0.667202	0.446401	0.999991	Bmp2_6h_vs_NT	ENSMUSG00000033409	3.72102e-06	1164	Syce1l
20.3972	0.667109	0.12334	0.999991	Bmp2_6h_vs_NT	ENSMUSG00000085179	3.72102e-06	699	Gm13645
6.16681	0.666901	0.375949	0.999991	Bmp2_6h_vs_NT	ENSMUSG00000084772	3.72102e-06	1179	Gm15473
5.55107	0.666432	0.388065	0.999991	Bmp2_6h_vs_NT	ENSMUSG00000108472	3.72102e-06	3403	Gm45212
31.8766	0.665049	0.26649	0.999991	Bmp2_6h_vs_NT	ENSMUSG00000083207	3.72102e-06	2737	Gm14780
1012.83	0.664792	0.000207432	0.0178608	Bmp2_6h_vs_NT	ENSMUSG00000071078	1.7481	1627	Nr2c2ap
182.614	0.664695	0.0112835	0.453645	Bmp2_6h_vs_NT	ENSMUSG00000102796	0.343284	1749	Gm37711
1819.27	0.664185	2.83146e-08	6.96573e-06	Bmp2_6h_vs_NT	ENSMUSG00000079003	5.15703	2393	Samd1
3.50268	0.663802	0.630446	0.999991	Bmp2_6h_vs_NT	ENSMUSG00000104852	3.72102e-06	3416	Gm43201
10.1803	0.663709	0.299195	0.999991	Bmp2_6h_vs_NT	ENSMUSG00000109549	3.72102e-06	529	Gm38941
6.2882	0.663638	0.31766	0.999991	Bmp2_6h_vs_NT	ENSMUSG00000092592	3.72102e-06	3847	Gm20449
11.0475	0.663284	0.246323	0.999991	Bmp2_6h_vs_NT	ENSMUSG00000001504	3.72102e-06	3282	Irx2
263.208	0.662443	0.006544	0.308748	Bmp2_6h_vs_NT	ENSMUSG00000020734	0.510396	5037	Grin2c
7.46141	0.661276	0.274015	0.999991	Bmp2_6h_vs_NT	ENSMUSG00000083126	3.72102e-06	309	Gm14109
909.418	0.659427	0.000181723	0.0161867	Bmp2_6h_vs_NT	ENSMUSG00000037013	1.79084	10193	Ss18
11.1249	0.659259	0.348153	0.999991	Bmp2_6h_vs_NT	ENSMUSG00000049357	3.72102e-06	2434	Brd8dc
65.951	0.659069	0.159025	0.999991	Bmp2_6h_vs_NT	ENSMUSG00000051136	3.72102e-06	4433	Ghsr
54.8379	0.658738	0.0134585	0.515992	Bmp2_6h_vs_NT	ENSMUSG00000105076	0.287357	6639	A930003O13Rik
4.88884	0.658132	0.447099	0.999991	Bmp2_6h_vs_NT	ENSMUSG00000097548	3.72102e-06	2972	Gm26748
1393.07	0.656274	0.00317687	0.174138	Bmp2_6h_vs_NT	ENSMUSG00000047787	0.759107	5872	Flrt1
8.39837	0.656043	0.298312	0.999991	Bmp2_6h_vs_NT	ENSMUSG00000114953	3.72102e-06	2147	4930519K11Rik
32.6519	0.655345	0.0876896	0.999991	Bmp2_6h_vs_NT	ENSMUSG00000101330	3.72102e-06	231	Gm10193
6.6015	0.655078	0.341254	0.999991	Bmp2_6h_vs_NT	ENSMUSG00000116949	3.72102e-06	1640	Gm7177
14.4351	0.653921	0.267807	0.999991	Bmp2_6h_vs_NT	ENSMUSG00000097812	3.72102e-06	805	Gm26812
5.02671	0.653819	0.410435	0.999991	Bmp2_6h_vs_NT	ENSMUSG00000059033	3.72102e-06	523	Rpl18a-ps1
6212.01	0.653807	7.00386e-08	1.50765e-05	Bmp2_6h_vs_NT	ENSMUSG00000010064	4.8217	5277	Slc38a3
27.3768	0.653781	0.111334	0.999991	Bmp2_6h_vs_NT	ENSMUSG00000118577	3.72102e-06	5738	NA
249.163	0.653575	1.47568e-05	0.00182605	Bmp2_6h_vs_NT	ENSMUSG00000029359	2.73849	1591	Tesc
137.843	0.653456	0.0829083	0.999991	Bmp2_6h_vs_NT	ENSMUSG00000093460	3.72102e-06	11884	Six3os1
5.70491	0.653217	0.361546	0.999991	Bmp2_6h_vs_NT	ENSMUSG00000109853	3.72102e-06	1209	Gm33045
19.1253	0.652947	0.163364	0.999991	Bmp2_6h_vs_NT	ENSMUSG00000040723	3.72102e-06	10131	Rcsd1
384.131	0.652853	1.98974e-05	0.00240456	Bmp2_6h_vs_NT	ENSMUSG00000031963	2.61896	4833	Bmper
6.31421	0.652463	0.348989	0.999991	Bmp2_6h_vs_NT	ENSMUSG00000090891	3.72102e-06	2415	D6Ertd527e
3.60909	0.652106	0.510299	0.999991	Bmp2_6h_vs_NT	ENSMUSG00000106560	3.72102e-06	2122	Gm43119
8.34483	0.651833	0.282466	0.999991	Bmp2_6h_vs_NT	ENSMUSG00000072571	3.72102e-06	1808	Tmem253
12.0035	0.651717	0.310704	0.999991	Bmp2_6h_vs_NT	ENSMUSG00000085498	3.72102e-06	1781	Gm14023
14.2869	0.65112	0.144337	0.999991	Bmp2_6h_vs_NT	ENSMUSG00000090273	3.72102e-06	1959	Prr22
9.19965	0.650967	0.334533	0.999991	Bmp2_6h_vs_NT	ENSMUSG00000082064	3.72102e-06	891	Rpl5-ps2
12.3563	0.650207	0.284382	0.999991	Bmp2_6h_vs_NT	ENSMUSG00000096726	3.72102e-06	495	Gm5558
3.72408	0.648689	0.527992	0.999991	Bmp2_6h_vs_NT	ENSMUSG00000109568	3.72102e-06	1240	Gm45074
18.3839	0.648193	0.155564	0.999991	Bmp2_6h_vs_NT	ENSMUSG00000030353	3.72102e-06	3598	Tead4
3.46697	0.648086	0.489423	0.999991	Bmp2_6h_vs_NT	ENSMUSG00000045545	3.72102e-06	1758	Krt14
13.6459	0.6474	0.202347	0.999991	Bmp2_6h_vs_NT	ENSMUSG00000064369	3.72102e-06	69	mt-Te
15.0077	0.645835	0.231276	0.999991	Bmp2_6h_vs_NT	ENSMUSG00000097309	3.72102e-06	3500	Gm17249
7.56926	0.645138	0.331917	0.999991	Bmp2_6h_vs_NT	ENSMUSG00000074217	3.72102e-06	1413	Misp3
4.17033	0.644596	0.465873	0.999991	Bmp2_6h_vs_NT	ENSMUSG00000060198	3.72102e-06	627	Gm11353
7.39705	0.64427	0.405122	0.999991	Bmp2_6h_vs_NT	ENSMUSG00000031230	3.72102e-06	1645	Fgf16
11.2301	0.644146	0.414896	0.999991	Bmp2_6h_vs_NT	ENSMUSG00000105849	3.72102e-06	79	Mir409
14.4449	0.643736	0.201847	0.999991	Bmp2_6h_vs_NT	ENSMUSG00000097840	3.72102e-06	1294	Gm26756
17.7773	0.643287	0.143289	0.999991	Bmp2_6h_vs_NT	ENSMUSG00000031736	3.72102e-06	2017	Crnde
7.84053	0.642607	0.293719	0.999991	Bmp2_6h_vs_NT	ENSMUSG00000101320	3.72102e-06	977	Gm28529
5.79462	0.641314	0.380596	0.999991	Bmp2_6h_vs_NT	ENSMUSG00000047654	3.72102e-06	1335	Tssk6
4.04158	0.64099	0.492459	0.999991	Bmp2_6h_vs_NT	ENSMUSG00000004709	3.72102e-06	4876	Cd244a
19.3958	0.640582	0.127332	0.999991	Bmp2_6h_vs_NT	ENSMUSG00000101365	3.72102e-06	3382	Gm19325
608.939	0.640498	4.35624e-08	9.82691e-06	Bmp2_6h_vs_NT	ENSMUSG00000054074	5.00758	4927	Skida1
4.7846	0.639932	0.406702	0.999991	Bmp2_6h_vs_NT	ENSMUSG00000001020	3.72102e-06	584	S100a4
4449.17	0.639659	1.28159e-06	0.000210191	Bmp2_6h_vs_NT	ENSMUSG00000003534	3.67739	4774	Ddr1
1345.11	0.639533	1.64301e-06	0.000257217	Bmp2_6h_vs_NT	ENSMUSG00000054934	3.5897	3324	Kcnmb4
4.56526	0.639147	0.543477	0.999991	Bmp2_6h_vs_NT	ENSMUSG00000107909	3.72102e-06	1661	2610017A05Rik
6.16096	0.63911	0.404551	0.999991	Bmp2_6h_vs_NT	ENSMUSG00000041616	3.72102e-06	865	Nppa
7.16265	0.638836	0.442413	0.999991	Bmp2_6h_vs_NT	ENSMUSG00000097439	3.72102e-06	2611	Gm16754
3.93668	0.638818	0.679384	0.999991	Bmp2_6h_vs_NT	ENSMUSG00000102142	3.72102e-06	1244	Gm26930
5.14932	0.636523	0.444749	0.999991	Bmp2_6h_vs_NT	ENSMUSG00000116691	3.72102e-06	1703	Gm8363
41.3199	0.636479	0.0766756	0.999991	Bmp2_6h_vs_NT	ENSMUSG00000061878	3.72102e-06	4774	Sphk1
7.84759	0.636132	0.344874	0.999991	Bmp2_6h_vs_NT	ENSMUSG00000088819	3.72102e-06	248	Gm22388
1179.02	0.63557	6.68481e-09	1.72677e-06	Bmp2_6h_vs_NT	ENSMUSG00000027488	5.76277	3094	Snta1
7.73191	0.635076	0.806819	0.999991	Bmp2_6h_vs_NT	ENSMUSG00000068303	3.72102e-06	3437	Spr-ps1
5.25377	0.635057	0.529272	0.999991	Bmp2_6h_vs_NT	ENSMUSG00000033268	3.72102e-06	5267	Duox1
5.76247	0.634249	0.424236	0.999991	Bmp2_6h_vs_NT	ENSMUSG00000105012	3.72102e-06	615	Gm42813
1003.71	0.633534	6.34343e-07	0.000113006	Bmp2_6h_vs_NT	ENSMUSG00000108616	3.9469	5094	Gm35040
334.067	0.631049	6.39218e-05	0.00647522	Bmp2_6h_vs_NT	ENSMUSG00000006390	2.18875	2726	Elovl1
11.5004	0.630817	0.313422	0.999991	Bmp2_6h_vs_NT	ENSMUSG00000081841	3.72102e-06	522	Gm13444
6.27414	0.630375	0.410481	0.999991	Bmp2_6h_vs_NT	ENSMUSG00000057191	3.72102e-06	1447	AB124611
8.33537	0.629416	0.433616	0.999991	Bmp2_6h_vs_NT	ENSMUSG00000070101	3.72102e-06	96	Mir341
10.7055	0.629342	0.227471	0.999991	Bmp2_6h_vs_NT	ENSMUSG00000028996	3.72102e-06	718	Rbp7
33.3437	0.629269	0.0861646	0.999991	Bmp2_6h_vs_NT	ENSMUSG00000104548	3.72102e-06	3079	Gm43857
4.12454	0.629136	0.561966	0.999991	Bmp2_6h_vs_NT	ENSMUSG00000063442	3.72102e-06	387	Gm7117
5.86204	0.627353	0.430984	0.999991	Bmp2_6h_vs_NT	ENSMUSG00000019767	3.72102e-06	3792	Ccdc170
8.50871	0.627319	0.416531	0.999991	Bmp2_6h_vs_NT	ENSMUSG00000118434	3.72102e-06	843	Gm13301
5.78929	0.625247	0.67054	0.999991	Bmp2_6h_vs_NT	ENSMUSG00000110661	3.72102e-06	4031	Gm31805
7.70043	0.624366	0.376287	0.999991	Bmp2_6h_vs_NT	ENSMUSG00000117255	3.72102e-06	2130	Gm49864
8.87561	0.624176	0.342323	0.999991	Bmp2_6h_vs_NT	ENSMUSG00000056758	3.72102e-06	6772	Hmga2
4.26993	0.623166	0.594962	0.999991	Bmp2_6h_vs_NT	ENSMUSG00000105358	3.72102e-06	5241	Gm43099
7.62526	0.622204	0.329013	0.999991	Bmp2_6h_vs_NT	ENSMUSG00000089940	3.72102e-06	52997	Gm4117
14.6055	0.622099	0.198635	0.999991	Bmp2_6h_vs_NT	ENSMUSG00000100241	3.72102e-06	2413	Slc18a3
9.28079	0.622024	0.291776	0.999991	Bmp2_6h_vs_NT	ENSMUSG00000109279	3.72102e-06	2509	Gm45220
3.85153	0.621864	0.544857	0.999991	Bmp2_6h_vs_NT	ENSMUSG00000020234	3.72102e-06	1751	4930404N11Rik
6.29838	0.621671	0.37315	0.999991	Bmp2_6h_vs_NT	ENSMUSG00000091426	3.72102e-06	491	Gm17228
26.3226	0.621438	0.164598	0.999991	Bmp2_6h_vs_NT	ENSMUSG00000097892	3.72102e-06	1791	Gm26801
892.171	0.620603	0.0297735	0.921062	Bmp2_6h_vs_NT	ENSMUSG00000026841	0.035711	4751	Fibcd1
4.81722	0.620566	0.53437	0.999991	Bmp2_6h_vs_NT	ENSMUSG00000109618	3.72102e-06	774	Gm45527
7.6632	0.620277	0.307127	0.999991	Bmp2_6h_vs_NT	ENSMUSG00000043126	3.72102e-06	3362	D830039M14Rik
8.54126	0.62004	0.301767	0.999991	Bmp2_6h_vs_NT	ENSMUSG00000074232	3.72102e-06	2036	Gm10647
16.784	0.619839	0.211832	0.999991	Bmp2_6h_vs_NT	ENSMUSG00000084968	3.72102e-06	3700	Gm12743
13.0086	0.619067	0.390869	0.999991	Bmp2_6h_vs_NT	ENSMUSG00000026226	3.72102e-06	2666	Spata3
4.63819	0.618632	0.505983	0.999991	Bmp2_6h_vs_NT	ENSMUSG00000116498	3.72102e-06	715	Gm38563
258.987	0.618414	8.73619e-05	0.00863796	Bmp2_6h_vs_NT	ENSMUSG00000024048	2.06359	3360	Myl12a
11.1373	0.618002	0.26384	0.999991	Bmp2_6h_vs_NT	ENSMUSG00000096968	3.72102e-06	817	Gm26620
4.53924	0.617564	0.477619	0.999991	Bmp2_6h_vs_NT	ENSMUSG00000039878	3.72102e-06	2225	Slc39a5
70.4654	0.615594	0.308221	0.999991	Bmp2_6h_vs_NT	ENSMUSG00000102995	3.72102e-06	1039	A330074H02Rik
7.03325	0.615407	0.346067	0.999991	Bmp2_6h_vs_NT	ENSMUSG00000024131	3.72102e-06	2271	Slc3a1
3.77887	0.615262	0.482124	0.999991	Bmp2_6h_vs_NT	ENSMUSG00000115911	3.72102e-06	658	Gm3919
11.73	0.614567	0.277334	0.999991	Bmp2_6h_vs_NT	ENSMUSG00000065191	3.72102e-06	169	Gm23458
21.2054	0.614113	0.145932	0.999991	Bmp2_6h_vs_NT	ENSMUSG00000095789	3.72102e-06	2489	Nupr1l
6.46376	0.613222	0.480539	0.999991	Bmp2_6h_vs_NT	ENSMUSG00000091998	3.72102e-06	658	Gm17072
5.85336	0.613049	0.455414	0.999991	Bmp2_6h_vs_NT	ENSMUSG00000027219	3.72102e-06	4208	Slc28a2
6.01539	0.612807	0.440743	0.999991	Bmp2_6h_vs_NT	ENSMUSG00000088226	3.72102e-06	316	Gm22596
156.12	0.611517	0.000954404	0.0653071	Bmp2_6h_vs_NT	ENSMUSG00000009075	1.18504	2628	Cabp7
4.04574	0.611485	0.486808	0.999991	Bmp2_6h_vs_NT	ENSMUSG00000112528	3.72102e-06	1247	Gm29794
1166.33	0.611268	8.61887e-07	0.000147198	Bmp2_6h_vs_NT	ENSMUSG00000024940	3.8321	9069	Ltbp3
17.8318	0.611262	0.268295	0.999991	Bmp2_6h_vs_NT	ENSMUSG00000103388	3.72102e-06	988	Gm37581
540.002	0.611216	0.00690605	0.319985	Bmp2_6h_vs_NT	ENSMUSG00000050511	0.49487	4021	Oprd1
110.693	0.610645	0.00743736	0.334873	Bmp2_6h_vs_NT	ENSMUSG00000057604	0.47512	1730	Lmcd1
9.92211	0.609918	0.261664	0.999991	Bmp2_6h_vs_NT	ENSMUSG00000109080	3.72102e-06	512	Gm38944
5.48942	0.609503	0.45766	0.999991	Bmp2_6h_vs_NT	ENSMUSG00000073422	3.72102e-06	1643	H2-Ke6
4.05348	0.607554	0.491115	0.999991	Bmp2_6h_vs_NT	ENSMUSG00000029158	3.72102e-06	1219	Yipf7
39.528	0.606753	0.0751022	0.999991	Bmp2_6h_vs_NT	ENSMUSG00000097736	3.72102e-06	6620	9530059O14Rik
32.2796	0.606733	0.29171	0.999991	Bmp2_6h_vs_NT	ENSMUSG00000106691	3.72102e-06	1465	2700029L08Rik
4.60052	0.605686	0.447179	0.999991	Bmp2_6h_vs_NT	ENSMUSG00000081103	3.72102e-06	333	Rps12-ps26
20.9884	0.605211	0.161267	0.999991	Bmp2_6h_vs_NT	ENSMUSG00000100876	3.72102e-06	3148	2810454H06Rik
1049.64	0.60487	1.8099e-05	0.00222628	Bmp2_6h_vs_NT	ENSMUSG00000097023	2.65242	4365	Mir9-3hg
5.26143	0.604336	0.422947	0.999991	Bmp2_6h_vs_NT	ENSMUSG00000114184	3.72102e-06	859	Gm7143
29.4043	0.603897	0.102708	0.999991	Bmp2_6h_vs_NT	ENSMUSG00000020738	3.72102e-06	1736	Sumo2
20.0097	0.603713	0.16444	0.999991	Bmp2_6h_vs_NT	ENSMUSG00000117217	3.72102e-06	939	Gm4766
3.34611	0.603658	0.52424	0.999991	Bmp2_6h_vs_NT	ENSMUSG00000034112	3.72102e-06	3222	Atp2c2
6.64845	0.603033	0.491385	0.999991	Bmp2_6h_vs_NT	ENSMUSG00000031085	3.72102e-06	2833	Acte1
137.015	0.602999	0.0677378	0.999991	Bmp2_6h_vs_NT	ENSMUSG00000097083	3.72102e-06	3663	D930019O06Rik
18.5496	0.602861	0.220113	0.999991	Bmp2_6h_vs_NT	ENSMUSG00000081670	3.72102e-06	2902	Gm15697
16.4333	0.602759	0.162279	0.999991	Bmp2_6h_vs_NT	ENSMUSG00000086172	3.72102e-06	1872	2700068H02Rik
4.82619	0.602005	0.471368	0.999991	Bmp2_6h_vs_NT	ENSMUSG00000108236	3.72102e-06	1102	0610033M10Rik
15.4472	0.601934	0.24097	0.999991	Bmp2_6h_vs_NT	ENSMUSG00000030911	3.72102e-06	2724	Zp2
1282.87	0.601738	0.000132022	0.0122343	Bmp2_6h_vs_NT	ENSMUSG00000034109	1.91242	11072	Golim4
10.3327	0.601046	0.280598	0.999991	Bmp2_6h_vs_NT	ENSMUSG00000098116	3.72102e-06	990	Gm7191
11.9346	0.600593	0.323649	0.999991	Bmp2_6h_vs_NT	ENSMUSG00000041878	3.72102e-06	1248	8430432A02Rik
7.93101	0.600552	0.40692	0.999991	Bmp2_6h_vs_NT	ENSMUSG00000048473	3.72102e-06	2160	Sult6b2
35.3455	0.600228	0.0937841	0.999991	Bmp2_6h_vs_NT	ENSMUSG00000095990	3.72102e-06	2684	Zfp97
14.7764	0.599243	0.22363	0.999991	Bmp2_6h_vs_NT	ENSMUSG00000116845	3.72102e-06	249	Gm46546
6.99336	0.599216	0.351193	0.999991	Bmp2_6h_vs_NT	ENSMUSG00000084371	3.72102e-06	976	Gm14113
24.2229	0.598864	0.129884	0.999991	Bmp2_6h_vs_NT	ENSMUSG00000113121	3.72102e-06	1093	Gm35161
10.3195	0.59805	0.334876	0.999991	Bmp2_6h_vs_NT	ENSMUSG00000097635	3.72102e-06	1395	Gm26826
8.82549	0.597729	0.383623	0.999991	Bmp2_6h_vs_NT	ENSMUSG00000002228	3.72102e-06	1814	Ppm1j
3.68773	0.597371	0.496535	0.999991	Bmp2_6h_vs_NT	ENSMUSG00000080844	3.72102e-06	330	Gm14107
3.35484	0.59627	0.512929	0.999991	Bmp2_6h_vs_NT	ENSMUSG00000111117	3.72102e-06	3335	A730065G17Rik
4.80641	0.595978	0.47496	0.999991	Bmp2_6h_vs_NT	ENSMUSG00000065676	3.72102e-06	69	Snord42b
15.0412	0.595467	0.203308	0.999991	Bmp2_6h_vs_NT	ENSMUSG00000068105	3.72102e-06	2048	Tnfrsf13c
4.91461	0.594842	0.435096	0.999991	Bmp2_6h_vs_NT	ENSMUSG00000105447	3.72102e-06	1608	Gm43653
5.47807	0.594485	0.461	0.999991	Bmp2_6h_vs_NT	ENSMUSG00000103570	3.72102e-06	1682	C630004M23Rik
41.7479	0.594454	0.0948826	0.999991	Bmp2_6h_vs_NT	ENSMUSG00000032322	3.72102e-06	3830	Pstpip1
11.716	0.594428	0.298424	0.999991	Bmp2_6h_vs_NT	ENSMUSG00000108659	3.72102e-06	4853	Gm34121
4.1254	0.593899	0.492078	0.999991	Bmp2_6h_vs_NT	ENSMUSG00000083841	3.72102e-06	910	Gm1947
1501.36	0.593771	0.00165788	0.102575	Bmp2_6h_vs_NT	ENSMUSG00000047976	0.988959	4780	Kcna1
4.94431	0.593514	0.533928	0.999991	Bmp2_6h_vs_NT	ENSMUSG00000082021	3.72102e-06	598	Gm14991
4.4959	0.593432	0.561832	0.999991	Bmp2_6h_vs_NT	ENSMUSG00000113209	3.72102e-06	688	1700081N11Rik
3.908	0.593196	0.585243	0.999991	Bmp2_6h_vs_NT	ENSMUSG00000070368	3.72102e-06	3241	Prok1
2819.57	0.592701	0.000168853	0.0153042	Bmp2_6h_vs_NT	ENSMUSG00000036885	1.81519	10116	Arhgef26
10.3382	0.59263	0.393151	0.999991	Bmp2_6h_vs_NT	ENSMUSG00000098121	3.72102e-06	175	Gm27038
9.63921	0.592344	0.347084	0.999991	Bmp2_6h_vs_NT	ENSMUSG00000087176	3.72102e-06	1062	D230022J07Rik
12.0294	0.592338	0.253791	0.999991	Bmp2_6h_vs_NT	ENSMUSG00000078765	3.72102e-06	1656	U2af1l4
446.933	0.592328	5.37361e-05	0.00560837	Bmp2_6h_vs_NT	ENSMUSG00000038648	2.25116	7283	Creb3l2
14.7457	0.591616	0.237262	0.999991	Bmp2_6h_vs_NT	ENSMUSG00000081926	3.72102e-06	114	Gm15536
14.686	0.591434	0.282326	0.999991	Bmp2_6h_vs_NT	ENSMUSG00000085830	3.72102e-06	2891	Grin1os
153.961	0.59094	0.149175	0.999991	Bmp2_6h_vs_NT	ENSMUSG00000010797	3.72102e-06	2255	Wnt2
181.93	0.590068	0.0116582	0.465091	Bmp2_6h_vs_NT	ENSMUSG00000038463	0.332462	3095	Olfml2b
4.87637	0.589683	0.513718	0.999991	Bmp2_6h_vs_NT	ENSMUSG00000058925	3.72102e-06	1352	Ccdc192
3.33616	0.589563	0.544077	0.999991	Bmp2_6h_vs_NT	ENSMUSG00000115709	3.72102e-06	715	4930431P22Rik
24.7936	0.589082	0.166032	0.999991	Bmp2_6h_vs_NT	ENSMUSG00000010021	3.72102e-06	4068	Kif19a
9.39978	0.588636	0.270063	0.999991	Bmp2_6h_vs_NT	ENSMUSG00000069805	3.72102e-06	1702	Fbp1
8.90058	0.58768	0.350599	0.999991	Bmp2_6h_vs_NT	ENSMUSG00000081303	3.72102e-06	2662	Gm16011
8.67679	0.586605	0.349055	0.999991	Bmp2_6h_vs_NT	ENSMUSG00000108753	3.72102e-06	617	Gm45094
3.99933	0.586455	0.488517	0.999991	Bmp2_6h_vs_NT	ENSMUSG00000055235	3.72102e-06	5034	Wdr86
19.9028	0.586133	0.22479	0.999991	Bmp2_6h_vs_NT	ENSMUSG00000053461	3.72102e-06	2766	Hhipl2
2768.8	0.585608	2.84109e-07	5.48702e-05	Bmp2_6h_vs_NT	ENSMUSG00000049288	4.26066	3620	Lix1l
12.5829	0.585572	0.278876	0.999991	Bmp2_6h_vs_NT	ENSMUSG00000041782	3.72102e-06	3400	Lad1
6.23208	0.584455	0.471306	0.999991	Bmp2_6h_vs_NT	ENSMUSG00000034837	3.72102e-06	3029	Gnat1
4.23031	0.583853	0.476714	0.999991	Bmp2_6h_vs_NT	ENSMUSG00000096973	3.72102e-06	986	Gm5974
24.4644	0.583596	0.287911	0.999991	Bmp2_6h_vs_NT	ENSMUSG00000102953	3.72102e-06	2134	Gm37019
2582.8	0.582606	8.22179e-06	0.00112519	Bmp2_6h_vs_NT	ENSMUSG00000035357	2.94878	7256	Pdzrn3
318.209	0.582421	0.000774562	0.0544433	Bmp2_6h_vs_NT	ENSMUSG00000056752	1.26406	15949	Dnah9
1079.22	0.582359	0.00389839	0.20395	Bmp2_6h_vs_NT	ENSMUSG00000030342	0.690476	2044	Cd9
3.38189	0.5823	0.554228	0.999991	Bmp2_6h_vs_NT	ENSMUSG00000096140	3.72102e-06	1307	Ankrd66
3.54172	0.582097	0.72363	0.999991	Bmp2_6h_vs_NT	ENSMUSG00000105445	3.72102e-06	5617	Gm42972
14.6418	0.581814	0.262984	0.999991	Bmp2_6h_vs_NT	ENSMUSG00000108103	3.72102e-06	643	Gm44081
9.01867	0.581701	0.43713	0.999991	Bmp2_6h_vs_NT	ENSMUSG00000097318	3.72102e-06	738	1700007L15Rik
5749.39	0.58145	0.000192376	0.0169771	Bmp2_6h_vs_NT	ENSMUSG00000032050	1.77014	4732	Rdx
8.31507	0.581426	0.369201	0.999991	Bmp2_6h_vs_NT	ENSMUSG00000001014	3.72102e-06	1110	Icam4
7.73113	0.580832	0.468481	0.999991	Bmp2_6h_vs_NT	ENSMUSG00000110660	3.72102e-06	3085	Gm5362
446.092	0.580161	0.000727441	0.0521964	Bmp2_6h_vs_NT	ENSMUSG00000021294	1.28236	6918	Kif26a
11.8491	0.579968	0.413547	0.999991	Bmp2_6h_vs_NT	ENSMUSG00000077990	3.72102e-06	87	Gm23134
3.49588	0.579568	0.566267	0.999991	Bmp2_6h_vs_NT	ENSMUSG00000065600	3.72102e-06	98	Mir338
6.76808	0.57916	0.516862	0.999991	Bmp2_6h_vs_NT	ENSMUSG00000109459	3.72102e-06	1413	Gm39526
10.0895	0.5784	0.317429	0.999991	Bmp2_6h_vs_NT	ENSMUSG00000097381	3.72102e-06	2880	A230087F16Rik
11.7291	0.577837	0.346813	0.999991	Bmp2_6h_vs_NT	ENSMUSG00000105736	3.72102e-06	387	Gm42456
771.265	0.577593	0.00493623	0.250743	Bmp2_6h_vs_NT	ENSMUSG00000031994	0.600771	4613	Adamts8
619.15	0.577052	3.35782e-06	0.000495638	Bmp2_6h_vs_NT	ENSMUSG00000002688	3.30484	3653	Prkd1
6.46404	0.577043	0.408892	0.999991	Bmp2_6h_vs_NT	ENSMUSG00000054191	3.72102e-06	1530	Klf1
4.394	0.576964	0.655621	0.999991	Bmp2_6h_vs_NT	ENSMUSG00000087630	3.72102e-06	751	Gm11513
10.7288	0.576913	0.320223	0.999991	Bmp2_6h_vs_NT	ENSMUSG00000020437	3.72102e-06	6957	Myo1g
1946.21	0.576179	0.00322994	0.176113	Bmp2_6h_vs_NT	ENSMUSG00000026494	0.754209	14696	Kif26b
35.2372	0.57586	0.366643	0.999991	Bmp2_6h_vs_NT	ENSMUSG00000083674	3.72102e-06	3113	Zfp133-ps
21.7649	0.57556	0.169658	0.999991	Bmp2_6h_vs_NT	ENSMUSG00000028182	3.72102e-06	4961	Lrriq3
5.01604	0.575398	0.492207	0.999991	Bmp2_6h_vs_NT	ENSMUSG00000080716	3.72102e-06	446	Gm13503
7.38116	0.57501	0.434029	0.999991	Bmp2_6h_vs_NT	ENSMUSG00000095477	3.72102e-06	132	Gm25076
5.7642	0.57451	0.474822	0.999991	Bmp2_6h_vs_NT	ENSMUSG00000112481	3.72102e-06	1982	Gm29684
9.23506	0.573633	0.468375	0.999991	Bmp2_6h_vs_NT	ENSMUSG00000103553	3.72102e-06	4689	Gm38218
104.606	0.57343	0.0234869	0.782833	Bmp2_6h_vs_NT	ENSMUSG00000037003	0.106331	5452	Tns2
38.4437	0.572759	0.107667	0.999991	Bmp2_6h_vs_NT	ENSMUSG00000087261	3.72102e-06	4302	Gm15477
5.14366	0.572751	0.468346	0.999991	Bmp2_6h_vs_NT	ENSMUSG00000114354	3.72102e-06	727	Gm34961
3.9104	0.57234	0.489735	0.999991	Bmp2_6h_vs_NT	ENSMUSG00000105021	3.72102e-06	1107	Gm8234
5.43221	0.572297	0.502862	0.999991	Bmp2_6h_vs_NT	ENSMUSG00000046814	3.72102e-06	645	Gchfr
3.79353	0.571931	0.615853	0.999991	Bmp2_6h_vs_NT	ENSMUSG00000110622	3.72102e-06	4584	Iqcn
4.5582	0.571929	0.534942	0.999991	Bmp2_6h_vs_NT	ENSMUSG00000097125	3.72102e-06	6618	Gm26885
14.4757	0.571642	0.250818	0.999991	Bmp2_6h_vs_NT	ENSMUSG00000075267	3.72102e-06	1364	Pjvk
12.8874	0.571377	0.250088	0.999991	Bmp2_6h_vs_NT	ENSMUSG00000115360	3.72102e-06	3250	Gm48932
306.375	0.571192	0.0011089	0.0739206	Bmp2_6h_vs_NT	ENSMUSG00000050382	1.13123	4581	Kif7
56.117	0.570321	0.178333	0.999991	Bmp2_6h_vs_NT	ENSMUSG00000030137	3.72102e-06	2263	Tuba8
15.3719	0.570087	0.237047	0.999991	Bmp2_6h_vs_NT	ENSMUSG00000105666	3.72102e-06	750	Gm18711
915.562	0.569456	4.10727e-05	0.00444381	Bmp2_6h_vs_NT	ENSMUSG00000046523	2.35224	3998	Kctd4
7.57479	0.569292	0.395534	0.999991	Bmp2_6h_vs_NT	ENSMUSG00000021919	3.72102e-06	4703	Chat
602.747	0.569176	3.39393e-08	7.96996e-06	Bmp2_6h_vs_NT	ENSMUSG00000037966	5.09854	1570	Ninj1
14.1057	0.568665	0.239351	0.999991	Bmp2_6h_vs_NT	ENSMUSG00000096981	3.72102e-06	1509	Gm16845
5.13537	0.568468	0.576569	0.999991	Bmp2_6h_vs_NT	ENSMUSG00000100053	3.72102e-06	4218	Gm28154
346.32	0.568389	0.0372639	0.999991	Bmp2_6h_vs_NT	ENSMUSG00000028927	3.72102e-06	5013	Padi2
33.7789	0.568262	0.21494	0.999991	Bmp2_6h_vs_NT	ENSMUSG00000031212	3.72102e-06	5379	Pgr15l
447.916	0.567215	0.00780359	0.346798	Bmp2_6h_vs_NT	ENSMUSG00000036904	0.459923	5974	Fzd8
4.93682	0.565461	0.684831	0.999991	Bmp2_6h_vs_NT	ENSMUSG00000104118	3.72102e-06	3868	Gm37298
524.919	0.565193	0.0258384	0.830404	Bmp2_6h_vs_NT	ENSMUSG00000049577	0.0807107	3503	Zfpm1
1016.57	0.564374	0.0016268	0.100954	Bmp2_6h_vs_NT	ENSMUSG00000028360	0.995875	7143	Slc44a5
9.92839	0.564068	0.354116	0.999991	Bmp2_6h_vs_NT	ENSMUSG00000042436	3.72102e-06	1922	Mfap4
24.5601	0.563454	0.154489	0.999991	Bmp2_6h_vs_NT	ENSMUSG00000037681	3.72102e-06	7138	Esyt3
7.03117	0.563363	0.432661	0.999991	Bmp2_6h_vs_NT	ENSMUSG00000085555	3.72102e-06	2352	2610035F20Rik
13.187	0.563114	0.244157	0.999991	Bmp2_6h_vs_NT	ENSMUSG00000082284	3.72102e-06	410	H3f3a-ps1
593.56	0.562986	0.00017131	0.0153918	Bmp2_6h_vs_NT	ENSMUSG00000046417	1.81271	2089	Lrrc75a
15.0881	0.562971	0.264171	0.999991	Bmp2_6h_vs_NT	ENSMUSG00000080115	3.72102e-06	2719	Eef1akmt3
4.70869	0.562789	0.552171	0.999991	Bmp2_6h_vs_NT	ENSMUSG00000093673	3.72102e-06	2063	Gm20644
3.47407	0.562364	0.538093	0.999991	Bmp2_6h_vs_NT	ENSMUSG00000084998	3.72102e-06	2945	Gm16279
11.8343	0.562151	0.301529	0.999991	Bmp2_6h_vs_NT	ENSMUSG00000114893	3.72102e-06	340	Gm48684
17.8112	0.562097	0.476338	0.999991	Bmp2_6h_vs_NT	ENSMUSG00000116550	3.72102e-06	521	Gm3507
14.1401	0.562005	0.247518	0.999991	Bmp2_6h_vs_NT	ENSMUSG00000117185	3.72102e-06	605	Gm34510
4.9505	0.561251	0.536884	0.999991	Bmp2_6h_vs_NT	ENSMUSG00000077338	3.72102e-06	164	Gm23294
7.85543	0.560693	0.418739	0.999991	Bmp2_6h_vs_NT	ENSMUSG00000078630	3.72102e-06	2857	Tomt
4.34594	0.559664	0.524043	0.999991	Bmp2_6h_vs_NT	ENSMUSG00000065904	3.72102e-06	70	Gm26109
80.6266	0.559636	0.260677	0.999991	Bmp2_6h_vs_NT	ENSMUSG00000032122	3.72102e-06	6643	Slc37a2
62.0427	0.559572	0.0958696	0.999991	Bmp2_6h_vs_NT	ENSMUSG00000031595	3.72102e-06	3126	Pdgfrl
8.37226	0.559481	0.430283	0.999991	Bmp2_6h_vs_NT	ENSMUSG00000025082	3.72102e-06	4049	Vwa2
8.77906	0.55904	0.383056	0.999991	Bmp2_6h_vs_NT	ENSMUSG00000048992	3.72102e-06	1836	Prss32
12.0097	0.558949	0.357885	0.999991	Bmp2_6h_vs_NT	ENSMUSG00000090075	3.72102e-06	338	Gm16251
5.75048	0.558926	0.579812	0.999991	Bmp2_6h_vs_NT	ENSMUSG00000098269	3.72102e-06	117	Mir8094
1120.54	0.558896	0.00597381	0.28709	Bmp2_6h_vs_NT	ENSMUSG00000024960	0.541981	6960	Plcb3
6.14857	0.558476	0.406526	0.999991	Bmp2_6h_vs_NT	ENSMUSG00000088984	3.72102e-06	133	Gm25604
21.0544	0.558062	0.198908	0.999991	Bmp2_6h_vs_NT	ENSMUSG00000070803	3.72102e-06	1249	Cited4
7.59002	0.557787	0.422275	0.999991	Bmp2_6h_vs_NT	ENSMUSG00000054510	3.72102e-06	1780	Gm14461
14.6036	0.557676	0.292968	0.999991	Bmp2_6h_vs_NT	ENSMUSG00000107684	3.72102e-06	653	Rab5a-ps
35.0297	0.557242	0.285218	0.999991	Bmp2_6h_vs_NT	ENSMUSG00000032359	3.72102e-06	4499	Ctsh
22.695	0.557091	0.148742	0.999991	Bmp2_6h_vs_NT	ENSMUSG00000103899	3.72102e-06	3251	Gm37940
4.60349	0.556596	0.481692	0.999991	Bmp2_6h_vs_NT	ENSMUSG00000090264	3.72102e-06	744	Eif4ebp3
18.7951	0.556341	0.186187	0.999991	Bmp2_6h_vs_NT	ENSMUSG00000098123	3.72102e-06	718	Gm4518
10.3561	0.555841	0.291774	0.999991	Bmp2_6h_vs_NT	ENSMUSG00000081853	3.72102e-06	670	Gm13735
6.41498	0.5558	0.485548	0.999991	Bmp2_6h_vs_NT	ENSMUSG00000108897	3.72102e-06	1220	Gm44861
18.2134	0.554869	0.280613	0.999991	Bmp2_6h_vs_NT	ENSMUSG00000081911	3.72102e-06	309	Mrps36-ps2
4.29205	0.5545	0.644869	0.999991	Bmp2_6h_vs_NT	ENSMUSG00000087263	3.72102e-06	509	Gm15726
9.7463	0.554394	0.349512	0.999991	Bmp2_6h_vs_NT	ENSMUSG00000054150	3.72102e-06	5548	Syne3
15.7723	0.554033	0.258395	0.999991	Bmp2_6h_vs_NT	ENSMUSG00000097592	3.72102e-06	1224	4930500F10Rik
18.821	0.553718	0.21051	0.999991	Bmp2_6h_vs_NT	ENSMUSG00000081453	3.72102e-06	1381	Gm6767
43.8039	0.553282	0.350326	0.999991	Bmp2_6h_vs_NT	ENSMUSG00000049404	3.72102e-06	1325	Rarres1
43.6282	0.553148	0.344922	0.999991	Bmp2_6h_vs_NT	ENSMUSG00000110320	3.72102e-06	2171	Gm31152
8.43946	0.552713	0.353182	0.999991	Bmp2_6h_vs_NT	ENSMUSG00000027524	3.72102e-06	4113	Edn3
199.835	0.552578	0.0193142	0.677638	Bmp2_6h_vs_NT	ENSMUSG00000042622	0.169002	2594	Maff
117.525	0.552453	0.00900081	0.384953	Bmp2_6h_vs_NT	ENSMUSG00000037653	0.414593	3373	Kctd8
5.13655	0.552442	0.497229	0.999991	Bmp2_6h_vs_NT	ENSMUSG00000104978	3.72102e-06	229	Gm31274
26.6271	0.551224	0.128654	0.999991	Bmp2_6h_vs_NT	ENSMUSG00000113167	3.72102e-06	2533	Gm48482
24.5661	0.551054	0.125673	0.999991	Bmp2_6h_vs_NT	ENSMUSG00000084370	3.72102e-06	1527	Gm15442
5.47304	0.549996	0.475234	0.999991	Bmp2_6h_vs_NT	ENSMUSG00000084088	3.72102e-06	220	Gm12941
4.43545	0.549893	0.508571	0.999991	Bmp2_6h_vs_NT	ENSMUSG00000111938	3.72102e-06	1292	2900045O20Rik
6.66941	0.549658	0.450761	0.999991	Bmp2_6h_vs_NT	ENSMUSG00000042678	3.72102e-06	13037	Myo15
35.0211	0.549201	0.123518	0.999991	Bmp2_6h_vs_NT	ENSMUSG00000092193	3.72102e-06	650	Cd9-ps
18.0172	0.548865	0.555215	0.999991	Bmp2_6h_vs_NT	ENSMUSG00000097895	3.72102e-06	489	Gm18709
7.16669	0.54848	0.467952	0.999991	Bmp2_6h_vs_NT	ENSMUSG00000111345	3.72102e-06	748	Gm48562
19.0384	0.54766	0.321186	0.999991	Bmp2_6h_vs_NT	ENSMUSG00000096169	3.72102e-06	5456	Olfr1564
14.773	0.547262	0.306637	0.999991	Bmp2_6h_vs_NT	ENSMUSG00000109765	3.72102e-06	1468	Gm18227
25.9401	0.546568	0.33957	0.999991	Bmp2_6h_vs_NT	ENSMUSG00000106032	3.72102e-06	4886	Gm42463
8.46881	0.546494	0.419245	0.999991	Bmp2_6h_vs_NT	ENSMUSG00000031497	3.72102e-06	6868	Tnfsf13b
8.51636	0.546237	0.376788	0.999991	Bmp2_6h_vs_NT	ENSMUSG00000055809	3.72102e-06	2224	Dnaaf3
12.4274	0.545997	0.274037	0.999991	Bmp2_6h_vs_NT	ENSMUSG00000097240	3.72102e-06	3909	Gm26614
16.4393	0.545877	0.291296	0.999991	Bmp2_6h_vs_NT	ENSMUSG00000105336	3.72102e-06	873	AU022133
490.99	0.545602	5.72874e-05	0.00588977	Bmp2_6h_vs_NT	ENSMUSG00000022096	2.2299	6919	Hr
18.8964	0.545562	0.557807	0.999991	Bmp2_6h_vs_NT	ENSMUSG00000110895	3.72102e-06	2371	Gm48822
16.1022	0.545436	0.276014	0.999991	Bmp2_6h_vs_NT	ENSMUSG00000113011	3.72102e-06	2602	Gm1995
3.88294	0.545393	0.552618	0.999991	Bmp2_6h_vs_NT	ENSMUSG00000111712	3.72102e-06	723	Gm39363
5.66585	0.545144	0.448905	0.999991	Bmp2_6h_vs_NT	ENSMUSG00000057223	3.72102e-06	984	Gm6578
9.9236	0.545115	0.37408	0.999991	Bmp2_6h_vs_NT	ENSMUSG00000050010	3.72102e-06	4754	Shisa3
1872.29	0.544915	0.000163715	0.0149697	Bmp2_6h_vs_NT	ENSMUSG00000030499	1.82479	4238	Kctd15
390.72	0.544802	0.00122582	0.0804179	Bmp2_6h_vs_NT	ENSMUSG00000030878	1.09465	5684	Cdr2
6.95053	0.544694	0.486436	0.999991	Bmp2_6h_vs_NT	ENSMUSG00000109216	3.72102e-06	1633	Gm44907
7.95374	0.544295	0.425982	0.999991	Bmp2_6h_vs_NT	ENSMUSG00000114618	3.72102e-06	2360	Gm41183
6.57813	0.544169	0.481284	0.999991	Bmp2_6h_vs_NT	ENSMUSG00000094952	3.72102e-06	89	Mir3070b
6.92631	0.543269	0.381485	0.999991	Bmp2_6h_vs_NT	ENSMUSG00000064281	3.72102e-06	591	Rpl19-ps1
10.7099	0.543175	0.351608	0.999991	Bmp2_6h_vs_NT	ENSMUSG00000107385	3.72102e-06	4070	C330024D21Rik
13.8857	0.542474	0.308407	0.999991	Bmp2_6h_vs_NT	ENSMUSG00000113456	3.72102e-06	502	Gm30738
31.1886	0.542439	0.122038	0.999991	Bmp2_6h_vs_NT	ENSMUSG00000110630	3.72102e-06	1516	K230015D01Rik
4.78306	0.541332	0.526884	0.999991	Bmp2_6h_vs_NT	ENSMUSG00000043340	3.72102e-06	2013	6530409C15Rik
3.94062	0.541042	0.647325	0.999991	Bmp2_6h_vs_NT	ENSMUSG00000085591	3.72102e-06	4722	Gm13479
7.8871	0.540947	0.350297	0.999991	Bmp2_6h_vs_NT	ENSMUSG00000086676	3.72102e-06	1906	Gm14705
3.81993	0.54074	0.570139	0.999991	Bmp2_6h_vs_NT	ENSMUSG00000030205	3.72102e-06	1385	Gprc5d
6.74697	0.540087	0.459303	0.999991	Bmp2_6h_vs_NT	ENSMUSG00000104708	3.72102e-06	3706	Gm42503
5.12608	0.539623	0.510566	0.999991	Bmp2_6h_vs_NT	ENSMUSG00000089829	3.72102e-06	2181	Gm16565
5.71832	0.539607	0.505767	0.999991	Bmp2_6h_vs_NT	ENSMUSG00000094852	3.72102e-06	1005	Gm9034
7.05261	0.539258	0.445747	0.999991	Bmp2_6h_vs_NT	ENSMUSG00000075610	3.72102e-06	2187	Tmem92
5.89499	0.539122	0.489222	0.999991	Bmp2_6h_vs_NT	ENSMUSG00000097430	3.72102e-06	5051	Gm10544
4.01644	0.538962	0.600232	0.999991	Bmp2_6h_vs_NT	ENSMUSG00000044633	3.72102e-06	6835	B530045E10Rik
28.2677	0.538934	0.115064	0.999991	Bmp2_6h_vs_NT	ENSMUSG00000069713	3.72102e-06	1789	4933406P04Rik
450.393	0.538645	0.000432518	0.033856	Bmp2_6h_vs_NT	ENSMUSG00000073542	1.47036	3789	Cep76
8.50291	0.538485	0.445441	0.999991	Bmp2_6h_vs_NT	ENSMUSG00000078772	3.72102e-06	554	Gm12353
4.35328	0.53832	0.517344	0.999991	Bmp2_6h_vs_NT	ENSMUSG00000097286	3.72102e-06	8887	Gm26684
27.3822	0.538119	0.125273	0.999991	Bmp2_6h_vs_NT	ENSMUSG00000110847	3.72102e-06	913	Gm18705
7.9998	0.537538	0.553932	0.999991	Bmp2_6h_vs_NT	ENSMUSG00000102258	3.72102e-06	2761	Gm38257
7.72514	0.537132	0.413254	0.999991	Bmp2_6h_vs_NT	ENSMUSG00000097638	3.72102e-06	2574	Carlr
3.89901	0.535589	0.570355	0.999991	Bmp2_6h_vs_NT	ENSMUSG00000106492	3.72102e-06	1017	Gm29707
11.3316	0.535097	0.274367	0.999991	Bmp2_6h_vs_NT	ENSMUSG00000104938	3.72102e-06	2251	Gm42840
5.34978	0.53498	0.508533	0.999991	Bmp2_6h_vs_NT	ENSMUSG00000083356	3.72102e-06	832	Gm11708
4.56304	0.534954	0.575969	0.999991	Bmp2_6h_vs_NT	ENSMUSG00000110400	3.72102e-06	2201	Gm45416
13.3081	0.534738	0.288512	0.999991	Bmp2_6h_vs_NT	ENSMUSG00000038763	3.72102e-06	6445	Alpk3
4.71984	0.53463	0.513723	0.999991	Bmp2_6h_vs_NT	ENSMUSG00000102652	3.72102e-06	2009	Gm37078
50.6171	0.534514	0.129791	0.999991	Bmp2_6h_vs_NT	ENSMUSG00000037336	3.72102e-06	5148	Mfsd2b
31.6554	0.533806	0.155292	0.999991	Bmp2_6h_vs_NT	ENSMUSG00000087336	3.72102e-06	976	Gm15860
17.3761	0.533215	0.24704	0.999991	Bmp2_6h_vs_NT	ENSMUSG00000085071	3.72102e-06	2057	Gm14066
5.29017	0.532955	0.541639	0.999991	Bmp2_6h_vs_NT	ENSMUSG00000034387	3.72102e-06	2543	Ssu2
10.9186	0.532718	0.368549	0.999991	Bmp2_6h_vs_NT	ENSMUSG00000008438	3.72102e-06	2911	Adam21
4.67216	0.532402	0.533716	0.999991	Bmp2_6h_vs_NT	ENSMUSG00000042102	3.72102e-06	3414	Dmgdh
259.435	0.532245	0.00588382	0.284752	Bmp2_6h_vs_NT	ENSMUSG00000039115	0.545533	7691	Itga9
16.2846	0.532064	0.243507	0.999991	Bmp2_6h_vs_NT	ENSMUSG00000103149	3.72102e-06	1166	AA914427
20.8115	0.53196	0.268568	0.999991	Bmp2_6h_vs_NT	ENSMUSG00000053897	3.72102e-06	7664	Slc39a8
21.5892	0.531957	0.243986	0.999991	Bmp2_6h_vs_NT	ENSMUSG00000091460	3.72102e-06	387	Gm7808
4.02534	0.531717	0.540993	0.999991	Bmp2_6h_vs_NT	ENSMUSG00000117526	3.72102e-06	354	Gm41780
3328.72	0.531653	0.00730946	0.33125	Bmp2_6h_vs_NT	ENSMUSG00000043496	0.479844	5363	Tril
18.6827	0.531521	0.169744	0.999991	Bmp2_6h_vs_NT	ENSMUSG00000045746	3.72102e-06	2472	B230317F23Rik
1012.85	0.531333	0.0431565	0.999991	Bmp2_6h_vs_NT	ENSMUSG00000006362	3.72102e-06	8373	Cbfa2t3
4.66528	0.531227	0.515435	0.999991	Bmp2_6h_vs_NT	ENSMUSG00000104265	3.72102e-06	947	Gm8869
10.217	0.531116	0.323239	0.999991	Bmp2_6h_vs_NT	ENSMUSG00000097224	3.72102e-06	415	Gm26716
8.94233	0.530915	0.448143	0.999991	Bmp2_6h_vs_NT	ENSMUSG00000105048	3.72102e-06	1691	Gm42966
4.33458	0.530223	0.524756	0.999991	Bmp2_6h_vs_NT	ENSMUSG00000084325	3.72102e-06	1748	Gm15550
7.06562	0.530189	0.479942	0.999991	Bmp2_6h_vs_NT	ENSMUSG00000086902	3.72102e-06	1003	Gm11728
15.4204	0.530072	0.261808	0.999991	Bmp2_6h_vs_NT	ENSMUSG00000109770	3.72102e-06	659	Gm30085
53.8389	0.530005	0.222016	0.999991	Bmp2_6h_vs_NT	ENSMUSG00000065999	3.72102e-06	2871	Zfp985
4.0202	0.529582	0.517809	0.999991	Bmp2_6h_vs_NT	ENSMUSG00000087443	3.72102e-06	784	Ppp1r18os
19.1051	0.529477	0.215203	0.999991	Bmp2_6h_vs_NT	ENSMUSG00000089931	3.72102e-06	760	Gm8459
1014.47	0.528911	0.434707	0.999991	Bmp2_6h_vs_NT	ENSMUSG00000026837	3.72102e-06	8559	Col5a1
1774.49	0.528883	0.00980445	0.409311	Bmp2_6h_vs_NT	ENSMUSG00000047557	0.387946	1508	Lxn
1060.7	0.528683	0.000468428	0.0361197	Bmp2_6h_vs_NT	ENSMUSG00000029999	1.44226	6490	Tgfa
16.3853	0.528063	0.364804	0.999991	Bmp2_6h_vs_NT	ENSMUSG00000092384	3.72102e-06	431	Gm4189
18.5804	0.526774	0.22396	0.999991	Bmp2_6h_vs_NT	ENSMUSG00000103042	3.72102e-06	444	Gm2719
14.365	0.526694	0.526846	0.999991	Bmp2_6h_vs_NT	ENSMUSG00000105326	3.72102e-06	1212	6030400A10Rik
47.9249	0.526656	0.32124	0.999991	Bmp2_6h_vs_NT	ENSMUSG00000002111	3.72102e-06	2695	Spi1
4.42991	0.526318	0.521542	0.999991	Bmp2_6h_vs_NT	ENSMUSG00000109128	3.72102e-06	545	Gm45022
8.05066	0.526254	0.401525	0.999991	Bmp2_6h_vs_NT	ENSMUSG00000091105	3.72102e-06	549	Mrto4-ps2
8.70015	0.526114	0.363595	0.999991	Bmp2_6h_vs_NT	ENSMUSG00000086920	3.72102e-06	494	Gm12207
38.927	0.52579	0.117449	0.999991	Bmp2_6h_vs_NT	ENSMUSG00000054910	3.72102e-06	2959	4931415C17Rik
4.69604	0.525404	0.526164	0.999991	Bmp2_6h_vs_NT	ENSMUSG00000084985	3.72102e-06	568	Gm16135
20.1947	0.524967	0.162454	0.999991	Bmp2_6h_vs_NT	ENSMUSG00000097303	3.72102e-06	968	3110083C13Rik
7.98885	0.524909	0.427597	0.999991	Bmp2_6h_vs_NT	ENSMUSG00000031554	3.72102e-06	3130	Adam5
9.22295	0.524908	0.38197	0.999991	Bmp2_6h_vs_NT	ENSMUSG00000099923	3.72102e-06	1025	1700105P06Rik
6.94315	0.524889	0.42937	0.999991	Bmp2_6h_vs_NT	ENSMUSG00000071303	3.72102e-06	624	Rps8-ps1
27.784	0.524826	0.120256	0.999991	Bmp2_6h_vs_NT	ENSMUSG00000010651	3.72102e-06	1962	Acaa1b
6.24004	0.524188	0.46547	0.999991	Bmp2_6h_vs_NT	ENSMUSG00000085768	3.72102e-06	600	Gm13707
16.6036	0.523593	0.292045	0.999991	Bmp2_6h_vs_NT	ENSMUSG00000070720	3.72102e-06	1476	Tmem200b
509.696	0.523529	0.117692	0.999991	Bmp2_6h_vs_NT	ENSMUSG00000061143	3.72102e-06	10486	Maml3
13.7373	0.52339	0.279473	0.999991	Bmp2_6h_vs_NT	ENSMUSG00000110534	3.72102e-06	2868	Gm45708
15.9879	0.523297	0.291016	0.999991	Bmp2_6h_vs_NT	ENSMUSG00000109632	3.72102e-06	522	Gm31479
11.3269	0.522235	0.322821	0.999991	Bmp2_6h_vs_NT	ENSMUSG00000001946	3.72102e-06	2867	Esam
5.22723	0.522213	0.504106	0.999991	Bmp2_6h_vs_NT	ENSMUSG00000035000	3.72102e-06	6319	Dpp4
435.013	0.521971	0.173835	0.999991	Bmp2_6h_vs_NT	ENSMUSG00000030607	3.72102e-06	7469	Acan
14.4713	0.521895	0.346989	0.999991	Bmp2_6h_vs_NT	ENSMUSG00000084220	3.72102e-06	955	Gm12387
4.60613	0.521396	0.564111	0.999991	Bmp2_6h_vs_NT	ENSMUSG00000104165	3.72102e-06	2321	Gm38249
8.43754	0.521351	0.369588	0.999991	Bmp2_6h_vs_NT	ENSMUSG00000045518	3.72102e-06	4776	Onecut3
151.725	0.520633	0.0268418	0.855996	Bmp2_6h_vs_NT	ENSMUSG00000068270	0.0675283	8880	Shroom4
6.9141	0.520269	0.639775	0.999991	Bmp2_6h_vs_NT	ENSMUSG00000113020	3.72102e-06	2517	Gm48063
17.0057	0.520219	0.345436	0.999991	Bmp2_6h_vs_NT	ENSMUSG00000049576	3.72102e-06	3420	Zfa-ps
6.69272	0.51998	0.521316	0.999991	Bmp2_6h_vs_NT	ENSMUSG00000089735	3.72102e-06	1784	Gm8428
9.81859	0.519366	0.401031	0.999991	Bmp2_6h_vs_NT	ENSMUSG00000075036	3.72102e-06	399	Gm10805
14.5522	0.51924	0.341717	0.999991	Bmp2_6h_vs_NT	ENSMUSG00000029595	3.72102e-06	2689	Lhx5
34.6557	0.518838	0.100105	0.999991	Bmp2_6h_vs_NT	ENSMUSG00000103622	3.72102e-06	4069	Gm38391
849.05	0.517992	3.2107e-05	0.00359715	Bmp2_6h_vs_NT	ENSMUSG00000091002	2.44404	3856	Tcerg1l
12.2967	0.517757	0.298022	0.999991	Bmp2_6h_vs_NT	ENSMUSG00000073002	3.72102e-06	2707	Vamp5
5.49482	0.517745	0.548432	0.999991	Bmp2_6h_vs_NT	ENSMUSG00000110772	3.72102e-06	1232	Gm47856
11.6654	0.51756	0.39226	0.999991	Bmp2_6h_vs_NT	ENSMUSG00000031506	3.72102e-06	6102	Ptpn7
21.0898	0.516381	0.309319	0.999991	Bmp2_6h_vs_NT	ENSMUSG00000107585	3.72102e-06	1092	3300002P13Rik
9.69988	0.516344	0.417138	0.999991	Bmp2_6h_vs_NT	ENSMUSG00000045345	3.72102e-06	2316	9530056K15Rik
11293.2	0.515572	0.00649782	0.30831	Bmp2_6h_vs_NT	ENSMUSG00000007817	0.511013	12523	Zmiz1
41.309	0.515383	0.0932282	0.999991	Bmp2_6h_vs_NT	ENSMUSG00000085207	3.72102e-06	493	Gm11767
5.42438	0.514698	0.586896	0.999991	Bmp2_6h_vs_NT	ENSMUSG00000112229	3.72102e-06	2142	Gm48086
517.103	0.514339	0.0593661	0.999991	Bmp2_6h_vs_NT	ENSMUSG00000029123	3.72102e-06	3458	Stk32b
11.3545	0.513713	0.374456	0.999991	Bmp2_6h_vs_NT	ENSMUSG00000100707	3.72102e-06	1588	Gm28523
52.5616	0.51281	0.074709	0.999991	Bmp2_6h_vs_NT	ENSMUSG00000029699	3.72102e-06	2976	Ssc4d
5.56138	0.512507	0.551742	0.999991	Bmp2_6h_vs_NT	ENSMUSG00000098080	3.72102e-06	1007	Gm5732
584.132	0.512426	0.0920853	0.999991	Bmp2_6h_vs_NT	ENSMUSG00000024598	3.72102e-06	13215	Fbn2
26.5474	0.510707	0.186704	0.999991	Bmp2_6h_vs_NT	ENSMUSG00000112763	3.72102e-06	1139	Gm34304
7.41573	0.510693	0.554248	0.999991	Bmp2_6h_vs_NT	ENSMUSG00000108394	3.72102e-06	5498	Gm45477
172.413	0.510593	0.0216004	0.741591	Bmp2_6h_vs_NT	ENSMUSG00000040254	0.129835	8595	Sema3d
12.0709	0.510423	0.353834	0.999991	Bmp2_6h_vs_NT	ENSMUSG00000071392	3.72102e-06	4257	Ect2l
8.59368	0.509991	0.39969	0.999991	Bmp2_6h_vs_NT	ENSMUSG00000103864	3.72102e-06	2183	Gm37415
121.689	0.509878	0.0147689	0.556934	Bmp2_6h_vs_NT	ENSMUSG00000054556	0.254196	3058	Gm4876
13.6911	0.509799	0.293391	0.999991	Bmp2_6h_vs_NT	ENSMUSG00000097113	3.72102e-06	1558	Gm19705
5.64976	0.509489	0.534138	0.999991	Bmp2_6h_vs_NT	ENSMUSG00000098813	3.72102e-06	95	Gm27326
11.8287	0.50946	0.324498	0.999991	Bmp2_6h_vs_NT	ENSMUSG00000024907	3.72102e-06	788	Gal
5.54708	0.509341	0.532186	0.999991	Bmp2_6h_vs_NT	ENSMUSG00000048699	3.72102e-06	2534	Krt90
5.03793	0.509202	0.56941	0.999991	Bmp2_6h_vs_NT	ENSMUSG00000000093	3.72102e-06	3626	Tbx2
30.5043	0.509061	0.177971	0.999991	Bmp2_6h_vs_NT	ENSMUSG00000083998	3.72102e-06	594	Prdx2-ps2
279.453	0.50904	0.00291604	0.162426	Bmp2_6h_vs_NT	ENSMUSG00000044813	0.789345	3199	Shb
2058.25	0.508893	0.00827763	0.362409	Bmp2_6h_vs_NT	ENSMUSG00000054263	0.440801	10776	Lifr
4.71917	0.508412	0.679467	0.999991	Bmp2_6h_vs_NT	ENSMUSG00000104406	3.72102e-06	2612	Gm38014
11.0434	0.508408	0.376487	0.999991	Bmp2_6h_vs_NT	ENSMUSG00000006538	3.72102e-06	3048	Ihh
5.94381	0.50837	0.503177	0.999991	Bmp2_6h_vs_NT	ENSMUSG00000101253	3.72102e-06	581	Gm29088
22.2395	0.508277	0.235974	0.999991	Bmp2_6h_vs_NT	ENSMUSG00000079140	3.72102e-06	788	Gm6374
10.257	0.507993	0.35925	0.999991	Bmp2_6h_vs_NT	ENSMUSG00000087660	3.72102e-06	1958	B230398E01Rik
17.7386	0.507698	0.35071	0.999991	Bmp2_6h_vs_NT	ENSMUSG00000103800	3.72102e-06	5338	Pcdha8
24.2661	0.507366	0.235037	0.999991	Bmp2_6h_vs_NT	ENSMUSG00000067724	3.72102e-06	3475	Gbx1
11.572	0.507338	0.400484	0.999991	Bmp2_6h_vs_NT	ENSMUSG00000086541	3.72102e-06	1628	Has2os
11.3682	0.507291	0.405154	0.999991	Bmp2_6h_vs_NT	ENSMUSG00000071671	3.72102e-06	333	Gm10343
10.0522	0.507216	0.401976	0.999991	Bmp2_6h_vs_NT	ENSMUSG00000116090	3.72102e-06	586	Rpl19-ps6
9.90153	0.506733	0.505831	0.999991	Bmp2_6h_vs_NT	ENSMUSG00000037469	3.72102e-06	2651	Acp7
777.688	0.50608	5.65657e-06	0.000817433	Bmp2_6h_vs_NT	ENSMUSG00000042500	3.08755	6947	Ago4
6.50124	0.50575	0.623762	0.999991	Bmp2_6h_vs_NT	ENSMUSG00000113992	3.72102e-06	582	Gm9158
3339.97	0.505654	0.00547164	0.27299	Bmp2_6h_vs_NT	ENSMUSG00000040606	0.563854	10721	Kazn
13.3553	0.50546	0.484478	0.999991	Bmp2_6h_vs_NT	ENSMUSG00000107041	3.72102e-06	1646	Gm42735
16.5262	0.504508	0.248797	0.999991	Bmp2_6h_vs_NT	ENSMUSG00000097403	3.72102e-06	3589	9230116N13Rik
37.8033	0.504089	0.326373	0.999991	Bmp2_6h_vs_NT	ENSMUSG00000116815	3.72102e-06	1785	Gm49760
3761.09	0.503399	0.00495056	0.250743	Bmp2_6h_vs_NT	ENSMUSG00000028909	0.600771	7113	Ptpru
13.0654	0.50339	0.35974	0.999991	Bmp2_6h_vs_NT	ENSMUSG00000104830	3.72102e-06	2243	5830487J09Rik
4.43367	0.503346	0.6105	0.999991	Bmp2_6h_vs_NT	ENSMUSG00000022871	3.72102e-06	1962	Fetub
149.946	0.503227	0.102991	0.999991	Bmp2_6h_vs_NT	ENSMUSG00000031997	3.72102e-06	5066	Trpc6
230.602	0.503164	0.209549	0.999991	Bmp2_6h_vs_NT	ENSMUSG00000048747	3.72102e-06	2046	E130114P18Rik
5.7949	0.503056	0.483121	0.999991	Bmp2_6h_vs_NT	ENSMUSG00000043760	3.72102e-06	14310	Pkhd1
8.90836	0.502974	0.496555	0.999991	Bmp2_6h_vs_NT	ENSMUSG00000099320	3.72102e-06	63	Mir7664
9.132	0.502918	0.444217	0.999991	Bmp2_6h_vs_NT	ENSMUSG00000108732	3.72102e-06	3881	2310043P16Rik
200.424	0.502899	0.0114961	0.461294	Bmp2_6h_vs_NT	ENSMUSG00000029641	0.336022	1201	Rasl11a
15.4373	0.502021	0.330494	0.999991	Bmp2_6h_vs_NT	ENSMUSG00000026589	3.72102e-06	5410	Sec16b
13.1562	0.501177	0.407228	0.999991	Bmp2_6h_vs_NT	ENSMUSG00000093908	3.72102e-06	4144	Gm5784
4.34823	0.501002	0.547384	0.999991	Bmp2_6h_vs_NT	ENSMUSG00000082624	3.72102e-06	484	Gm12535
24.3222	0.500911	0.311998	0.999991	Bmp2_6h_vs_NT	ENSMUSG00000071714	3.72102e-06	4740	Csf2rb2
19.1364	0.499933	0.259164	0.999991	Bmp2_6h_vs_NT	ENSMUSG00000081494	3.72102e-06	987	Gm14130
30.6328	0.498828	0.205701	0.999991	Bmp2_6h_vs_NT	ENSMUSG00000082396	3.72102e-06	1234	Zfp389
6.1597	0.498654	0.550052	0.999991	Bmp2_6h_vs_NT	ENSMUSG00000109038	3.72102e-06	408	Gm45120
1587.56	0.498556	0.0035638	0.1903	Bmp2_6h_vs_NT	ENSMUSG00000024998	0.720562	15998	Plce1
3.72313	0.498043	0.616779	0.999991	Bmp2_6h_vs_NT	ENSMUSG00000104621	3.72102e-06	2775	Gm43185
8.29248	0.497808	0.39821	0.999991	Bmp2_6h_vs_NT	ENSMUSG00000097075	3.72102e-06	2591	Cdiptos
3.6822	0.497791	0.604949	0.999991	Bmp2_6h_vs_NT	ENSMUSG00000056671	3.72102e-06	1175	Prelid2
828.95	0.4977	0.0158704	0.584603	Bmp2_6h_vs_NT	ENSMUSG00000078591	0.233139	3189	Hs3st4
28.7815	0.497689	0.297819	0.999991	Bmp2_6h_vs_NT	ENSMUSG00000038607	3.72102e-06	1314	Gng10
1077.26	0.496789	0.00618231	0.294372	Bmp2_6h_vs_NT	ENSMUSG00000038119	0.531104	7715	Cdon
222.689	0.496677	0.00410777	0.213821	Bmp2_6h_vs_NT	ENSMUSG00000029086	0.669949	7175	Prom1
13.3366	0.496601	0.299954	0.999991	Bmp2_6h_vs_NT	ENSMUSG00000081187	3.72102e-06	2117	3110067C02Rik
17.0806	0.496549	0.259848	0.999991	Bmp2_6h_vs_NT	ENSMUSG00000113212	3.72102e-06	367	Gm47435
4.43207	0.496394	0.553597	0.999991	Bmp2_6h_vs_NT	ENSMUSG00000050295	3.72102e-06	5844	Foxc1
44.9499	0.496356	0.174612	0.999991	Bmp2_6h_vs_NT	ENSMUSG00000053158	3.72102e-06	5074	Fes
8.16106	0.495994	0.544128	0.999991	Bmp2_6h_vs_NT	ENSMUSG00000044244	3.72102e-06	4206	Il20rb
1276.96	0.495745	0.00142416	0.0908341	Bmp2_6h_vs_NT	ENSMUSG00000038146	1.04175	8089	Notch3
3.94931	0.495178	0.700818	0.999991	Bmp2_6h_vs_NT	ENSMUSG00000038135	3.72102e-06	802	Crygn
6.54231	0.494849	0.506555	0.999991	Bmp2_6h_vs_NT	ENSMUSG00000065208	3.72102e-06	139	Gm24616
8.64966	0.494689	0.558788	0.999991	Bmp2_6h_vs_NT	ENSMUSG00000030157	3.72102e-06	1213	Clec2d
7.31438	0.494558	0.452491	0.999991	Bmp2_6h_vs_NT	ENSMUSG00000006386	3.72102e-06	4712	Tek
7.87258	0.494108	0.476214	0.999991	Bmp2_6h_vs_NT	ENSMUSG00000064390	3.72102e-06	71	Rnu73b
29.493	0.494074	0.118145	0.999991	Bmp2_6h_vs_NT	ENSMUSG00000026062	3.72102e-06	6984	Slc9a2
5.60233	0.494065	0.538735	0.999991	Bmp2_6h_vs_NT	ENSMUSG00000102615	3.72102e-06	4097	Gm37844
4814.03	0.49332	0.0404447	0.999991	Bmp2_6h_vs_NT	ENSMUSG00000022382	3.72102e-06	4898	Wnt7b
11.9391	0.493163	0.331009	0.999991	Bmp2_6h_vs_NT	ENSMUSG00000020295	3.72102e-06	604	Hbq1a
1098.56	0.492565	0.0709109	0.999991	Bmp2_6h_vs_NT	ENSMUSG00000027803	3.72102e-06	4779	Wwtr1
5.1849	0.492558	0.651146	0.999991	Bmp2_6h_vs_NT	ENSMUSG00000094772	3.72102e-06	1323	Rpl29-ps2
4.60566	0.49227	0.615025	0.999991	Bmp2_6h_vs_NT	ENSMUSG00000066975	3.72102e-06	838	Cryba4
9.59906	0.492028	0.457497	0.999991	Bmp2_6h_vs_NT	ENSMUSG00000064844	3.72102e-06	65	Gm26202
7.31595	0.491671	0.588402	0.999991	Bmp2_6h_vs_NT	ENSMUSG00000036362	3.72102e-06	2528	P2ry13
3.36894	0.491585	0.679676	0.999991	Bmp2_6h_vs_NT	ENSMUSG00000084146	3.72102e-06	979	Gm12104
17.2979	0.49144	0.314868	0.999991	Bmp2_6h_vs_NT	ENSMUSG00000044362	3.72102e-06	2093	Ccdc89
11.2431	0.491093	0.389402	0.999991	Bmp2_6h_vs_NT	ENSMUSG00000103756	3.72102e-06	1139	Gm37285
8.61881	0.490815	0.445598	0.999991	Bmp2_6h_vs_NT	ENSMUSG00000002020	3.72102e-06	8184	Ltbp2
237.235	0.490486	0.127343	0.999991	Bmp2_6h_vs_NT	ENSMUSG00000068263	3.72102e-06	4053	Efcc1
428.6	0.490085	0.00427192	0.221807	Bmp2_6h_vs_NT	ENSMUSG00000027966	0.654024	12744	Col11a1
206.997	0.489925	0.0289581	0.903836	Bmp2_6h_vs_NT	ENSMUSG00000090066	0.0439102	9998	1110002E22Rik
4.57391	0.489618	0.593267	0.999991	Bmp2_6h_vs_NT	ENSMUSG00000101077	3.72102e-06	1024	Gm29164
4.9196	0.489436	0.556832	0.999991	Bmp2_6h_vs_NT	ENSMUSG00000110983	3.72102e-06	213	Gm47679
107.557	0.489313	0.0110251	0.446734	Bmp2_6h_vs_NT	ENSMUSG00000039153	0.349951	8837	Runx2
5.01794	0.489229	0.538951	0.999991	Bmp2_6h_vs_NT	ENSMUSG00000020562	3.72102e-06	673	Efcab10
11.5499	0.489083	0.442426	0.999991	Bmp2_6h_vs_NT	ENSMUSG00000050534	3.72102e-06	1935	Htr5b
9.78097	0.488848	0.427822	0.999991	Bmp2_6h_vs_NT	ENSMUSG00000085264	3.72102e-06	5640	Gm15581
43.6612	0.488485	0.110266	0.999991	Bmp2_6h_vs_NT	ENSMUSG00000079339	3.72102e-06	2260	Ifit1bl1
16.2439	0.488167	0.30106	0.999991	Bmp2_6h_vs_NT	ENSMUSG00000039079	3.72102e-06	1340	Trhr2
3.86805	0.487513	0.662235	0.999991	Bmp2_6h_vs_NT	ENSMUSG00000083070	3.72102e-06	479	Gm13350
5.28564	0.487509	0.569188	0.999991	Bmp2_6h_vs_NT	ENSMUSG00000079531	3.72102e-06	2857	Gm5936
23.8748	0.487189	0.240509	0.999991	Bmp2_6h_vs_NT	ENSMUSG00000032327	3.72102e-06	5829	Stra6
83.6834	0.487143	0.168495	0.999991	Bmp2_6h_vs_NT	ENSMUSG00000048776	3.72102e-06	1619	Pthlh
273.605	0.486501	0.0149596	0.561052	Bmp2_6h_vs_NT	ENSMUSG00000025932	0.250997	7808	Eya1
885.608	0.485955	3.80649e-07	7.08659e-05	Bmp2_6h_vs_NT	ENSMUSG00000044949	4.14956	1012	Ubtd2
6.80442	0.485911	0.47161	0.999991	Bmp2_6h_vs_NT	ENSMUSG00000094281	3.72102e-06	132	Gm8034
7.2941	0.48575	0.480509	0.999991	Bmp2_6h_vs_NT	ENSMUSG00000027776	3.72102e-06	1701	Il12a
22.9608	0.485572	0.28132	0.999991	Bmp2_6h_vs_NT	ENSMUSG00000083900	3.72102e-06	1330	Gm13294
8.11288	0.485521	0.409291	0.999991	Bmp2_6h_vs_NT	ENSMUSG00000013415	3.72102e-06	9682	Igf2bp1
3.31823	0.484777	0.649512	0.999991	Bmp2_6h_vs_NT	ENSMUSG00000098081	3.72102e-06	732	Gm26913
4.57034	0.484776	0.597246	0.999991	Bmp2_6h_vs_NT	ENSMUSG00000103445	3.72102e-06	3247	Gm36948
55.1558	0.484377	0.273166	0.999991	Bmp2_6h_vs_NT	ENSMUSG00000091405	3.72102e-06	1630	H4c14
34.1007	0.483612	0.138489	0.999991	Bmp2_6h_vs_NT	ENSMUSG00000100690	3.72102e-06	336	Gm4322
18.6179	0.483345	0.420686	0.999991	Bmp2_6h_vs_NT	ENSMUSG00000106927	3.72102e-06	2479	Gm43598
22.4501	0.483316	0.211562	0.999991	Bmp2_6h_vs_NT	ENSMUSG00000098589	3.72102e-06	122	Gm27353
238.349	0.482942	0.251987	0.999991	Bmp2_6h_vs_NT	ENSMUSG00000000120	3.72102e-06	3446	Ngfr
8.26028	0.482847	0.432974	0.999991	Bmp2_6h_vs_NT	ENSMUSG00000113710	3.72102e-06	4545	Gm38577
165.587	0.482558	0.018145	0.644272	Bmp2_6h_vs_NT	ENSMUSG00000024206	0.190931	7311	Rfx2
261.13	0.48249	0.00206997	0.123988	Bmp2_6h_vs_NT	ENSMUSG00000027570	0.906619	3853	Col9a3
5.10988	0.482132	0.532944	0.999991	Bmp2_6h_vs_NT	ENSMUSG00000073599	3.72102e-06	1752	Ecscr
5.46584	0.482115	0.670959	0.999991	Bmp2_6h_vs_NT	ENSMUSG00000113102	3.72102e-06	973	A930040O22Rik
1263.58	0.482028	5.71151e-09	1.51318e-06	Bmp2_6h_vs_NT	ENSMUSG00000074736	5.82011	2463	Syndig1
6.76647	0.48144	0.497908	0.999991	Bmp2_6h_vs_NT	ENSMUSG00000081607	3.72102e-06	977	Gm15294
12.4188	0.481266	0.34177	0.999991	Bmp2_6h_vs_NT	ENSMUSG00000115784	3.72102e-06	2210	Gm30929
32.5521	0.480623	0.254984	0.999991	Bmp2_6h_vs_NT	ENSMUSG00000064343	3.72102e-06	71	mt-Tq
3.5721	0.48032	0.631637	0.999991	Bmp2_6h_vs_NT	ENSMUSG00000083100	3.72102e-06	499	Gm6044
4.57312	0.480265	0.593447	0.999991	Bmp2_6h_vs_NT	ENSMUSG00000101191	3.72102e-06	897	Gm28809
450.255	0.480213	0.0260568	0.834828	Bmp2_6h_vs_NT	ENSMUSG00000034317	0.078403	3352	Trim59
23.0836	0.48016	0.270069	0.999991	Bmp2_6h_vs_NT	ENSMUSG00000086213	3.72102e-06	2323	A330040F15Rik
5.78019	0.48011	0.498778	0.999991	Bmp2_6h_vs_NT	ENSMUSG00000103880	3.72102e-06	361	Gm37009
18.0812	0.480072	0.361227	0.999991	Bmp2_6h_vs_NT	ENSMUSG00000057003	3.72102e-06	6016	Myh4
5.60588	0.480063	0.568371	0.999991	Bmp2_6h_vs_NT	ENSMUSG00000085442	3.72102e-06	466	Gm3362
52.3043	0.479295	0.175499	0.999991	Bmp2_6h_vs_NT	ENSMUSG00000036223	3.72102e-06	2669	Ska1
10.9595	0.479189	0.392399	0.999991	Bmp2_6h_vs_NT	ENSMUSG00000109491	3.72102e-06	1089	Gm15396
3.97799	0.478992	0.645673	0.999991	Bmp2_6h_vs_NT	ENSMUSG00000116504	3.72102e-06	2156	I730030J21Rik
3425.29	0.478976	0.0011719	0.0773716	Bmp2_6h_vs_NT	ENSMUSG00000046841	1.11142	3089	Ckap4
15.8182	0.478244	0.355038	0.999991	Bmp2_6h_vs_NT	ENSMUSG00000066090	3.72102e-06	724	Insl5
13.0076	0.47823	0.352184	0.999991	Bmp2_6h_vs_NT	ENSMUSG00000044141	3.72102e-06	851	E130201H02Rik
74.8719	0.478155	0.157852	0.999991	Bmp2_6h_vs_NT	ENSMUSG00000022483	3.72102e-06	9243	Col2a1
10.8359	0.478	0.445598	0.999991	Bmp2_6h_vs_NT	ENSMUSG00000105686	3.72102e-06	3252	Gm35394
17.1288	0.477998	0.25337	0.999991	Bmp2_6h_vs_NT	ENSMUSG00000081400	3.72102e-06	793	Gm13680
14.4157	0.477989	0.31359	0.999991	Bmp2_6h_vs_NT	ENSMUSG00000108955	3.72102e-06	1456	Gm44775
6.92313	0.477941	0.524323	0.999991	Bmp2_6h_vs_NT	ENSMUSG00000023439	3.72102e-06	2632	Gnb3
28.6522	0.477607	0.261766	0.999991	Bmp2_6h_vs_NT	ENSMUSG00000003355	3.72102e-06	2706	Fkbp11
15.4367	0.477572	0.340763	0.999991	Bmp2_6h_vs_NT	ENSMUSG00000018543	3.72102e-06	624	1700001P01Rik
10.5421	0.476958	0.36584	0.999991	Bmp2_6h_vs_NT	ENSMUSG00000041481	3.72102e-06	2105	Serpina3g
8.4869	0.47673	0.616202	0.999991	Bmp2_6h_vs_NT	ENSMUSG00000044254	3.72102e-06	3521	Pcsk9
9.53047	0.476489	0.441544	0.999991	Bmp2_6h_vs_NT	ENSMUSG00000080791	3.72102e-06	458	Akirin1-ps
52.795	0.475864	0.244414	0.999991	Bmp2_6h_vs_NT	ENSMUSG00000103928	3.72102e-06	2437	Gm37893
3150.98	0.47581	0.000176614	0.0157997	Bmp2_6h_vs_NT	ENSMUSG00000024143	1.80135	4151	Rhoq
2873.02	0.475495	0.00328344	0.178559	Bmp2_6h_vs_NT	ENSMUSG00000041000	0.748219	5015	Trim62
373.464	0.474761	0.00667293	0.3134	Bmp2_6h_vs_NT	ENSMUSG00000048497	0.5039	4898	Mmgt2
15.5554	0.474668	0.331871	0.999991	Bmp2_6h_vs_NT	ENSMUSG00000074776	3.72102e-06	1633	Gm10754
6.32484	0.474489	0.6363	0.999991	Bmp2_6h_vs_NT	ENSMUSG00000110588	3.72102e-06	2665	Gm45774
12.289	0.473292	0.350089	0.999991	Bmp2_6h_vs_NT	ENSMUSG00000109086	3.72102e-06	2421	Gm5596
315.902	0.472649	0.00129799	0.0840842	Bmp2_6h_vs_NT	ENSMUSG00000024525	1.07529	5367	Impa2
3.44279	0.472472	0.637031	0.999991	Bmp2_6h_vs_NT	ENSMUSG00000038201	3.72102e-06	2182	Kcna7
4.06068	0.472366	0.667114	0.999991	Bmp2_6h_vs_NT	ENSMUSG00000064984	3.72102e-06	68	Snord73a
10.9487	0.471914	0.381878	0.999991	Bmp2_6h_vs_NT	ENSMUSG00000111497	3.72102e-06	5042	Gm38431
4.12138	0.471883	0.584713	0.999991	Bmp2_6h_vs_NT	ENSMUSG00000114590	3.72102e-06	2439	5930438M14Rik
12.3766	0.471681	0.365783	0.999991	Bmp2_6h_vs_NT	ENSMUSG00000112830	3.72102e-06	346	Gm47765
35.3292	0.471652	0.239783	0.999991	Bmp2_6h_vs_NT	ENSMUSG00000114401	3.72102e-06	1228	Gm38604
51.145	0.471534	0.0749604	0.999991	Bmp2_6h_vs_NT	ENSMUSG00000015468	3.72102e-06	8061	Notch4
4.476	0.471399	0.553014	0.999991	Bmp2_6h_vs_NT	ENSMUSG00000098340	3.72102e-06	367	Gm27253
6.46114	0.471028	0.496404	0.999991	Bmp2_6h_vs_NT	ENSMUSG00000000049	3.72102e-06	1594	Apoh
5.35861	0.470644	0.619339	0.999991	Bmp2_6h_vs_NT	ENSMUSG00000061723	3.72102e-06	1583	Tnnt3
13.6452	0.470573	0.474868	0.999991	Bmp2_6h_vs_NT	ENSMUSG00000104720	3.72102e-06	708	Gm43138
4.8273	0.470168	0.573719	0.999991	Bmp2_6h_vs_NT	ENSMUSG00000105592	3.72102e-06	1480	Gm42527
5068.41	0.47002	0.0217673	0.744736	Bmp2_6h_vs_NT	ENSMUSG00000063382	0.127998	7998	Bcl9l
10.7133	0.469924	0.485446	0.999991	Bmp2_6h_vs_NT	ENSMUSG00000097792	3.72102e-06	1098	Gm27042
5.42884	0.469838	0.550418	0.999991	Bmp2_6h_vs_NT	ENSMUSG00000082017	3.72102e-06	437	Gm11229
996.11	0.469761	0.0453256	0.999991	Bmp2_6h_vs_NT	ENSMUSG00000025089	3.72102e-06	5476	Gfra1
28.4496	0.469732	0.147031	0.999991	Bmp2_6h_vs_NT	ENSMUSG00000027887	3.72102e-06	4377	Sypl2
33.4754	0.469695	0.243574	0.999991	Bmp2_6h_vs_NT	ENSMUSG00000002108	3.72102e-06	2515	Nr1h3
92.4254	0.469617	0.0174294	0.624227	Bmp2_6h_vs_NT	ENSMUSG00000051236	0.204658	4048	Msrb3
19.9634	0.469557	0.364745	0.999991	Bmp2_6h_vs_NT	ENSMUSG00000108617	3.72102e-06	598	Gm31749
26.0801	0.468381	0.359577	0.999991	Bmp2_6h_vs_NT	ENSMUSG00000097323	3.72102e-06	1232	4930426I24Rik
4.00501	0.467796	0.631879	0.999991	Bmp2_6h_vs_NT	ENSMUSG00000068629	3.72102e-06	341	Gm6155
3.45081	0.467301	0.606124	0.999991	Bmp2_6h_vs_NT	ENSMUSG00000049387	3.72102e-06	542	Cox7b2
1363.96	0.466834	0.0429789	0.999991	Bmp2_6h_vs_NT	ENSMUSG00000053930	3.72102e-06	7449	Shisa6
11.9451	0.466707	0.372416	0.999991	Bmp2_6h_vs_NT	ENSMUSG00000073532	3.72102e-06	2095	Gm7276
195.691	0.466681	0.00568472	0.279702	Bmp2_6h_vs_NT	ENSMUSG00000005917	0.553305	5422	Otx1
3.4603	0.465786	0.674856	0.999991	Bmp2_6h_vs_NT	ENSMUSG00000027690	3.72102e-06	5755	Slc2a2
22.6529	0.465306	0.359609	0.999991	Bmp2_6h_vs_NT	ENSMUSG00000090336	3.72102e-06	4799	Cfap97d2
4.70077	0.465179	0.540397	0.999991	Bmp2_6h_vs_NT	ENSMUSG00000088789	3.72102e-06	275	Scarna13
3.45457	0.465073	0.638089	0.999991	Bmp2_6h_vs_NT	ENSMUSG00000086515	3.72102e-06	608	Erich2os
7.49701	0.464785	0.578388	0.999991	Bmp2_6h_vs_NT	ENSMUSG00000007107	3.72102e-06	3667	Atp1a4
14.5744	0.464693	0.396831	0.999991	Bmp2_6h_vs_NT	ENSMUSG00000001508	3.72102e-06	1735	Sgca
4.30615	0.464638	0.624308	0.999991	Bmp2_6h_vs_NT	ENSMUSG00000117079	3.72102e-06	2943	Gm41611
6.79867	0.464467	0.646301	0.999991	Bmp2_6h_vs_NT	ENSMUSG00000030230	3.72102e-06	2510	Plcz1
5.89772	0.464337	0.575672	0.999991	Bmp2_6h_vs_NT	ENSMUSG00000000817	3.72102e-06	1937	Fasl
52.8431	0.464177	0.124091	0.999991	Bmp2_6h_vs_NT	ENSMUSG00000054412	3.72102e-06	2616	Gm4793
3.35519	0.464121	0.660717	0.999991	Bmp2_6h_vs_NT	ENSMUSG00000093622	3.72102e-06	385	Gm20703
17.475	0.464057	0.457607	0.999991	Bmp2_6h_vs_NT	ENSMUSG00000013707	3.72102e-06	1122	Tnfaip8l2
34.5438	0.463711	0.221701	0.999991	Bmp2_6h_vs_NT	ENSMUSG00000060143	3.72102e-06	384	Gm10076
220.79	0.463274	0.03662	0.999991	Bmp2_6h_vs_NT	ENSMUSG00000028551	3.72102e-06	2686	Cdkn2c
5.66427	0.463017	0.577735	0.999991	Bmp2_6h_vs_NT	ENSMUSG00000108043	3.72102e-06	3755	Zim3
22.7052	0.462962	0.490966	0.999991	Bmp2_6h_vs_NT	ENSMUSG00000107320	3.72102e-06	7004	Gm42549
22.9568	0.462704	0.269807	0.999991	Bmp2_6h_vs_NT	ENSMUSG00000058488	3.72102e-06	9328	Kl
9.20166	0.462593	0.464362	0.999991	Bmp2_6h_vs_NT	ENSMUSG00000002668	3.72102e-06	5109	Dennd1c
6.68993	0.461647	0.49937	0.999991	Bmp2_6h_vs_NT	ENSMUSG00000085543	3.72102e-06	446	Gm13568
93.5368	0.461628	0.023603	0.784175	Bmp2_6h_vs_NT	ENSMUSG00000117730	0.105587	558	Gm5503
12.7539	0.461178	0.3757	0.999991	Bmp2_6h_vs_NT	ENSMUSG00000086712	3.72102e-06	2369	AI427809
8.34911	0.461102	0.477797	0.999991	Bmp2_6h_vs_NT	ENSMUSG00000082049	3.72102e-06	779	Gm12105
13991.3	0.460697	3.71502e-05	0.00406195	Bmp2_6h_vs_NT	ENSMUSG00000004892	2.39127	4064	Bcan
47.1614	0.460417	0.267406	0.999991	Bmp2_6h_vs_NT	ENSMUSG00000001123	3.72102e-06	2137	Lgals9
9.99645	0.460208	0.455141	0.999991	Bmp2_6h_vs_NT	ENSMUSG00000103164	3.72102e-06	452	Gm38150
58.5961	0.459299	0.160072	0.999991	Bmp2_6h_vs_NT	ENSMUSG00000020974	3.72102e-06	2881	Pole2
10.6284	0.459204	0.402198	0.999991	Bmp2_6h_vs_NT	ENSMUSG00000029307	3.72102e-06	2764	Dmp1
2614.69	0.459107	0.00364223	0.192141	Bmp2_6h_vs_NT	ENSMUSG00000056476	0.716379	12763	Med12l
5.17374	0.459052	0.598948	0.999991	Bmp2_6h_vs_NT	ENSMUSG00000033837	3.72102e-06	1365	Foxh1
6.67807	0.458982	0.540725	0.999991	Bmp2_6h_vs_NT	ENSMUSG00000043807	3.72102e-06	1176	Ly6g5b
2877.28	0.458559	8.73725e-06	0.00117244	Bmp2_6h_vs_NT	ENSMUSG00000024431	2.93091	7684	Nr3c1
1024.16	0.457396	2.20319e-05	0.00261661	Bmp2_6h_vs_NT	ENSMUSG00000056204	2.58226	5319	Pgpep1
15.1587	0.457283	0.355483	0.999991	Bmp2_6h_vs_NT	ENSMUSG00000092277	3.72102e-06	1611	Gm19684
467.199	0.456747	0.000506484	0.0384328	Bmp2_6h_vs_NT	ENSMUSG00000044716	1.4153	4275	Dok7
5.71472	0.4562	0.539363	0.999991	Bmp2_6h_vs_NT	ENSMUSG00000085041	3.72102e-06	3655	BB031773
51.2587	0.455625	0.117827	0.999991	Bmp2_6h_vs_NT	ENSMUSG00000020395	3.72102e-06	5354	Itk
5.04103	0.455318	0.582464	0.999991	Bmp2_6h_vs_NT	ENSMUSG00000114603	3.72102e-06	646	Gm17938
3.76584	0.45501	0.619316	0.999991	Bmp2_6h_vs_NT	ENSMUSG00000028965	3.72102e-06	2722	Tnfrsf9
6.18587	0.454547	0.583021	0.999991	Bmp2_6h_vs_NT	ENSMUSG00000100150	3.72102e-06	2362	Gm19585
4.13095	0.453934	0.614526	0.999991	Bmp2_6h_vs_NT	ENSMUSG00000117246	3.72102e-06	779	Gm17891
7.4927	0.453492	0.655267	0.999991	Bmp2_6h_vs_NT	ENSMUSG00000092495	3.72102e-06	229	Gm20405
11.437	0.453218	0.420243	0.999991	Bmp2_6h_vs_NT	ENSMUSG00000097419	3.72102e-06	2461	Gm26666
13.9832	0.453045	0.58774	0.999991	Bmp2_6h_vs_NT	ENSMUSG00000093187	3.72102e-06	80	Mir344-2
21.0925	0.452638	0.231316	0.999991	Bmp2_6h_vs_NT	ENSMUSG00000098066	3.72102e-06	633	Gm26944
3.80491	0.452504	0.633844	0.999991	Bmp2_6h_vs_NT	ENSMUSG00000082651	3.72102e-06	247	Gm14001
20.0062	0.452444	0.449863	0.999991	Bmp2_6h_vs_NT	ENSMUSG00000093738	3.72102e-06	2386	AI606473
8516.51	0.452384	0.012452	0.487351	Bmp2_6h_vs_NT	ENSMUSG00000029050	0.312158	5562	Ski
194.479	0.452237	0.0350446	0.999991	Bmp2_6h_vs_NT	ENSMUSG00000095193	3.72102e-06	3773	Gm20939
95.1489	0.452235	0.570246	0.999991	Bmp2_6h_vs_NT	ENSMUSG00000103831	3.72102e-06	1880	Gm37608
17.015	0.452125	0.374243	0.999991	Bmp2_6h_vs_NT	ENSMUSG00000090963	3.72102e-06	1776	Gm17655
137.839	0.452117	0.119152	0.999991	Bmp2_6h_vs_NT	ENSMUSG00000030208	3.72102e-06	5935	Emp1
35.8838	0.451656	0.199981	0.999991	Bmp2_6h_vs_NT	ENSMUSG00000038782	3.72102e-06	2471	1700028J19Rik
27.0079	0.451583	0.335969	0.999991	Bmp2_6h_vs_NT	ENSMUSG00000112343	3.72102e-06	8017	Sfta3-ps
23.687	0.45157	0.301428	0.999991	Bmp2_6h_vs_NT	ENSMUSG00000111664	3.72102e-06	2605	Gm48865
611.591	0.451257	0.0510586	0.999991	Bmp2_6h_vs_NT	ENSMUSG00000000126	3.72102e-06	3329	Wnt9a
10.7905	0.451104	0.572916	0.999991	Bmp2_6h_vs_NT	ENSMUSG00000097595	3.72102e-06	1239	1500002F19Rik
4.34634	0.45103	0.604715	0.999991	Bmp2_6h_vs_NT	ENSMUSG00000037254	3.72102e-06	3315	Itih2
1094.49	0.450977	2.22077e-06	0.000342479	Bmp2_6h_vs_NT	ENSMUSG00000021752	3.46537	3257	Kctd6
2157.41	0.450699	0.000168115	0.0153042	Bmp2_6h_vs_NT	ENSMUSG00000046807	1.81519	4603	Lrrc75b
5.9877	0.450525	0.545898	0.999991	Bmp2_6h_vs_NT	ENSMUSG00000095168	3.72102e-06	1008	Gm4795
58.3406	0.450371	0.0679997	0.999991	Bmp2_6h_vs_NT	ENSMUSG00000035860	3.72102e-06	4569	Cdhr3
4.41687	0.450247	0.584418	0.999991	Bmp2_6h_vs_NT	ENSMUSG00000059741	3.72102e-06	2044	Myl3
8.93069	0.449918	0.454454	0.999991	Bmp2_6h_vs_NT	ENSMUSG00000109021	3.72102e-06	5349	Gm44812
13.4417	0.4496	0.630236	0.999991	Bmp2_6h_vs_NT	ENSMUSG00000103663	3.72102e-06	337	2900037B21Rik
8.34381	0.449249	0.448985	0.999991	Bmp2_6h_vs_NT	ENSMUSG00000107484	3.72102e-06	691	Nasp-ps1
35.451	0.448915	0.214029	0.999991	Bmp2_6h_vs_NT	ENSMUSG00000032377	3.72102e-06	3590	Plscr4
9.57647	0.4487	0.442841	0.999991	Bmp2_6h_vs_NT	ENSMUSG00000110471	3.72102e-06	515	Gm45823
479.465	0.448074	0.000103009	0.00997273	Bmp2_6h_vs_NT	ENSMUSG00000032374	2.00119	5392	Plod2
11.2629	0.448013	0.361151	0.999991	Bmp2_6h_vs_NT	ENSMUSG00000097781	3.72102e-06	2478	9330136K24Rik
4.8769	0.447286	0.594494	0.999991	Bmp2_6h_vs_NT	ENSMUSG00000113769	3.72102e-06	1811	5033406O09Rik
63.313	0.447204	0.119326	0.999991	Bmp2_6h_vs_NT	ENSMUSG00000037625	3.72102e-06	1870	Cldn11
945.513	0.44707	0.000524931	0.0395902	Bmp2_6h_vs_NT	ENSMUSG00000032017	1.40241	5962	Grik4
4.15827	0.447069	0.630086	0.999991	Bmp2_6h_vs_NT	ENSMUSG00000081593	3.72102e-06	1963	Gm11841
4.5757	0.447058	0.588129	0.999991	Bmp2_6h_vs_NT	ENSMUSG00000113790	3.72102e-06	532	Gm17872
619.404	0.446921	0.0837572	0.999991	Bmp2_6h_vs_NT	ENSMUSG00000044927	3.72102e-06	1217	H1f10
4.97409	0.446321	0.550755	0.999991	Bmp2_6h_vs_NT	ENSMUSG00000082760	3.72102e-06	826	Gm15546
9.5936	0.446252	0.423245	0.999991	Bmp2_6h_vs_NT	ENSMUSG00000109304	3.72102e-06	5125	Gm45112
15.0183	0.446133	0.411697	0.999991	Bmp2_6h_vs_NT	ENSMUSG00000107462	3.72102e-06	530	Gm7384
4.27036	0.446069	0.65315	0.999991	Bmp2_6h_vs_NT	ENSMUSG00000105107	3.72102e-06	2818	Gm43412
12.59	0.446055	0.353746	0.999991	Bmp2_6h_vs_NT	ENSMUSG00000070719	3.72102e-06	3688	Pla2g4d
12.7463	0.445992	0.645526	0.999991	Bmp2_6h_vs_NT	ENSMUSG00000057596	3.72102e-06	3758	Trim30d
57.3832	0.445859	0.256457	0.999991	Bmp2_6h_vs_NT	ENSMUSG00000017778	3.72102e-06	1131	Cox7c
8.17488	0.445468	0.488697	0.999991	Bmp2_6h_vs_NT	ENSMUSG00000100113	3.72102e-06	741	Gm28592
4426.97	0.445394	1.05595e-05	0.00137202	Bmp2_6h_vs_NT	ENSMUSG00000028944	2.86264	6480	Prkag2
1286.77	0.445213	0.000685067	0.0500244	Bmp2_6h_vs_NT	ENSMUSG00000018634	1.30082	2460	Crhr1
7.74719	0.445141	0.505451	0.999991	Bmp2_6h_vs_NT	ENSMUSG00000108959	3.72102e-06	1679	Gm44697
20.3646	0.444985	0.351079	0.999991	Bmp2_6h_vs_NT	ENSMUSG00000085289	3.72102e-06	3888	Gm15337
21.8323	0.444897	0.278944	0.999991	Bmp2_6h_vs_NT	ENSMUSG00000091083	3.72102e-06	558	Gm4535
4.2226	0.444834	0.661882	0.999991	Bmp2_6h_vs_NT	ENSMUSG00000087054	3.72102e-06	660	Gm12405
29.7917	0.444753	0.317768	0.999991	Bmp2_6h_vs_NT	ENSMUSG00000104026	3.72102e-06	3650	Gm37212
26.7525	0.444476	0.203087	0.999991	Bmp2_6h_vs_NT	ENSMUSG00000057439	3.72102e-06	1932	Kir3dl2
35.0508	0.44447	0.209151	0.999991	Bmp2_6h_vs_NT	ENSMUSG00000080968	3.72102e-06	810	Atf1-ps
103.925	0.444371	0.0659154	0.999991	Bmp2_6h_vs_NT	ENSMUSG00000032841	3.72102e-06	4967	Prr5l
14524.8	0.44435	0.136704	0.999991	Bmp2_6h_vs_NT	ENSMUSG00000019874	3.72102e-06	1250	Fabp7
22.0531	0.444042	0.295674	0.999991	Bmp2_6h_vs_NT	ENSMUSG00000087475	3.72102e-06	1650	4933406I18Rik
4776.3	0.443684	0.00684939	0.318093	Bmp2_6h_vs_NT	ENSMUSG00000040797	0.497446	13577	Iqsec3
6.665	0.443625	0.624039	0.999991	Bmp2_6h_vs_NT	ENSMUSG00000117767	3.72102e-06	1236	Gm18786
21.5428	0.443351	0.431171	0.999991	Bmp2_6h_vs_NT	ENSMUSG00000031312	3.72102e-06	1799	Itgb1bp2
43.9815	0.442878	0.309547	0.999991	Bmp2_6h_vs_NT	ENSMUSG00000071648	3.72102e-06	1517	Rom1
449.639	0.442859	0.112641	0.999991	Bmp2_6h_vs_NT	ENSMUSG00000024236	3.72102e-06	10701	Svil
5.99034	0.442735	0.532543	0.999991	Bmp2_6h_vs_NT	ENSMUSG00000020732	3.72102e-06	5330	Rab37
8.404	0.442408	0.530446	0.999991	Bmp2_6h_vs_NT	ENSMUSG00000077457	3.72102e-06	72	Snord65
11.8267	0.442388	0.472517	0.999991	Bmp2_6h_vs_NT	ENSMUSG00000111022	3.72102e-06	1158	Gm36367
81.4979	0.442315	0.0592993	0.999991	Bmp2_6h_vs_NT	ENSMUSG00000020185	3.72102e-06	9009	E2f7
7.38497	0.442219	0.653384	0.999991	Bmp2_6h_vs_NT	ENSMUSG00000030144	3.72102e-06	1599	Clec4d
11.6906	0.441957	0.385764	0.999991	Bmp2_6h_vs_NT	ENSMUSG00000028392	3.72102e-06	2352	Bspry
8.31293	0.441863	0.468856	0.999991	Bmp2_6h_vs_NT	ENSMUSG00000087496	3.72102e-06	488	Gm13523
34.8916	0.44183	0.199802	0.999991	Bmp2_6h_vs_NT	ENSMUSG00000111845	3.72102e-06	426	Gm7495
19.2565	0.441638	0.387828	0.999991	Bmp2_6h_vs_NT	ENSMUSG00000021904	3.72102e-06	4540	Sema3g
395.472	0.441309	0.0213733	0.736131	Bmp2_6h_vs_NT	ENSMUSG00000048285	0.133045	6392	Frmd6
5.34711	0.441307	0.564481	0.999991	Bmp2_6h_vs_NT	ENSMUSG00000086657	3.72102e-06	1896	Stamos
9334.86	0.441303	0.00887424	0.384458	Bmp2_6h_vs_NT	ENSMUSG00000020932	0.415152	4218	Gfap
6.44242	0.441237	0.519473	0.999991	Bmp2_6h_vs_NT	ENSMUSG00000032028	3.72102e-06	4102	Nxpe2
17.1914	0.440902	0.327203	0.999991	Bmp2_6h_vs_NT	ENSMUSG00000029847	3.72102e-06	3630	Slc23a4
27.0528	0.440701	0.21346	0.999991	Bmp2_6h_vs_NT	ENSMUSG00000023781	3.72102e-06	1809	Hes7
15.3211	0.440583	0.343546	0.999991	Bmp2_6h_vs_NT	ENSMUSG00000040441	3.72102e-06	4519	Slc26a10
4.52383	0.440326	0.583411	0.999991	Bmp2_6h_vs_NT	ENSMUSG00000097078	3.72102e-06	1038	Gm26566
33.607	0.43976	0.291728	0.999991	Bmp2_6h_vs_NT	ENSMUSG00000115249	3.72102e-06	5748	Gm49085
30.5253	0.439202	0.231924	0.999991	Bmp2_6h_vs_NT	ENSMUSG00000112140	3.72102e-06	1834	Gm5780
15.8585	0.43881	0.303473	0.999991	Bmp2_6h_vs_NT	ENSMUSG00000027420	3.72102e-06	2390	Bfsp1
22.3144	0.438397	0.275276	0.999991	Bmp2_6h_vs_NT	ENSMUSG00000018919	3.72102e-06	1125	Tm4sf5
171.983	0.438177	0.0782696	0.999991	Bmp2_6h_vs_NT	ENSMUSG00000028600	3.72102e-06	4270	Podn
8.53068	0.437891	0.462446	0.999991	Bmp2_6h_vs_NT	ENSMUSG00000047180	3.72102e-06	3217	Neurl3
51.2224	0.437106	0.188069	0.999991	Bmp2_6h_vs_NT	ENSMUSG00000037813	3.72102e-06	5104	D630003M21Rik
24.3534	0.436866	0.276992	0.999991	Bmp2_6h_vs_NT	ENSMUSG00000031896	3.72102e-06	1156	Ctrl
3.88911	0.436783	0.649335	0.999991	Bmp2_6h_vs_NT	ENSMUSG00000087739	3.72102e-06	139	Gm24644
8.55895	0.436685	0.518856	0.999991	Bmp2_6h_vs_NT	ENSMUSG00000089396	3.72102e-06	158	Gm23027
3.65696	0.436682	0.653456	0.999991	Bmp2_6h_vs_NT	ENSMUSG00000103843	3.72102e-06	656	Gm31266
1060.39	0.436448	0.0104049	0.430896	Bmp2_6h_vs_NT	ENSMUSG00000041556	0.365628	1288	Fbxo2
7.6687	0.436265	0.485988	0.999991	Bmp2_6h_vs_NT	ENSMUSG00000042788	3.72102e-06	1349	Fam166b
3.4519	0.436004	0.634843	0.999991	Bmp2_6h_vs_NT	ENSMUSG00000079942	3.72102e-06	393	Rpl28-ps3
26.1408	0.435889	0.626928	0.999991	Bmp2_6h_vs_NT	ENSMUSG00000040522	3.72102e-06	3586	Tlr8
18.2237	0.435194	0.331204	0.999991	Bmp2_6h_vs_NT	ENSMUSG00000058046	3.72102e-06	1783	4933430I17Rik
62.8221	0.434628	0.188902	0.999991	Bmp2_6h_vs_NT	ENSMUSG00000030862	3.72102e-06	4622	Cpxm2
28.8033	0.434588	0.300224	0.999991	Bmp2_6h_vs_NT	ENSMUSG00000068428	3.72102e-06	5740	Gmnc
161.008	0.434419	0.059674	0.999991	Bmp2_6h_vs_NT	ENSMUSG00000045053	3.72102e-06	3356	Kcng3
7.79933	0.433515	0.527451	0.999991	Bmp2_6h_vs_NT	ENSMUSG00000096775	3.72102e-06	1817	Gm5796
49.4719	0.432879	0.259854	0.999991	Bmp2_6h_vs_NT	ENSMUSG00000046610	3.72102e-06	3687	Oacyl
12.682	0.432826	0.372457	0.999991	Bmp2_6h_vs_NT	ENSMUSG00000097917	3.72102e-06	1162	Gm26839
14.7513	0.432703	0.364059	0.999991	Bmp2_6h_vs_NT	ENSMUSG00000106895	3.72102e-06	809	Gm4754
1467.95	0.432687	0.0122981	0.483158	Bmp2_6h_vs_NT	ENSMUSG00000039257	0.315911	2747	Vstm2b
3705.95	0.43263	3.25733e-08	7.73709e-06	Bmp2_6h_vs_NT	ENSMUSG00000028988	5.11142	2792	Ctnnbip1
15.874	0.432556	0.381982	0.999991	Bmp2_6h_vs_NT	ENSMUSG00000097561	3.72102e-06	3237	4632411P08Rik
4.11977	0.432171	0.635486	0.999991	Bmp2_6h_vs_NT	ENSMUSG00000064140	3.72102e-06	1999	Trim38
26.4808	0.43212	0.197375	0.999991	Bmp2_6h_vs_NT	ENSMUSG00000083338	3.72102e-06	1389	Gm12475
1193.21	0.431996	0.0317105	0.961194	Bmp2_6h_vs_NT	ENSMUSG00000031596	0.017189	9135	Slc7a2
1678.76	0.431897	4.39307e-05	0.00470378	Bmp2_6h_vs_NT	ENSMUSG00000050989	2.32755	3619	Selenon
4.77525	0.431764	0.629477	0.999991	Bmp2_6h_vs_NT	ENSMUSG00000080845	3.72102e-06	1348	Gm9115
61.4002	0.431242	0.0698528	0.999991	Bmp2_6h_vs_NT	ENSMUSG00000021176	3.72102e-06	5309	Efcab11
3.78923	0.431027	0.687239	0.999991	Bmp2_6h_vs_NT	ENSMUSG00000100819	3.72102e-06	571	Gm2693
4859.73	0.430761	0.000694907	0.0503869	Bmp2_6h_vs_NT	ENSMUSG00000024112	1.29768	9763	Cacna1h
6.14527	0.430332	0.674728	0.999991	Bmp2_6h_vs_NT	ENSMUSG00000086468	3.72102e-06	856	Etaa1os
9.38628	0.430075	0.560282	0.999991	Bmp2_6h_vs_NT	ENSMUSG00000074704	3.72102e-06	1659	Rad21l
11.19	0.429881	0.449508	0.999991	Bmp2_6h_vs_NT	ENSMUSG00000085311	3.72102e-06	603	Gm15445
5.54305	0.429671	0.674334	0.999991	Bmp2_6h_vs_NT	ENSMUSG00000001739	3.72102e-06	2124	Cldn15
14.7694	0.429323	0.459282	0.999991	Bmp2_6h_vs_NT	ENSMUSG00000047911	3.72102e-06	1036	Npm2
13.1909	0.428847	0.392491	0.999991	Bmp2_6h_vs_NT	ENSMUSG00000109599	3.72102e-06	1170	Gm31812
4.35337	0.42847	0.688929	0.999991	Bmp2_6h_vs_NT	ENSMUSG00000104892	3.72102e-06	631	Gm6615
41.604	0.428205	0.412412	0.999991	Bmp2_6h_vs_NT	ENSMUSG00000030589	3.72102e-06	6363	Rasgrp4
35.6311	0.428158	0.186328	0.999991	Bmp2_6h_vs_NT	ENSMUSG00000105677	3.72102e-06	1434	Gm43328
19.7204	0.428128	0.362192	0.999991	Bmp2_6h_vs_NT	ENSMUSG00000085929	3.72102e-06	803	Gm13421
10.5336	0.428109	0.498222	0.999991	Bmp2_6h_vs_NT	ENSMUSG00000039720	3.72102e-06	1822	Got1l1
13.1607	0.427787	0.449276	0.999991	Bmp2_6h_vs_NT	ENSMUSG00000026343	3.72102e-06	3015	Gpr39
5.30101	0.427665	0.572494	0.999991	Bmp2_6h_vs_NT	ENSMUSG00000114642	3.72102e-06	959	Gm5461
6.841	0.427488	0.654887	0.999991	Bmp2_6h_vs_NT	ENSMUSG00000032243	3.72102e-06	5131	Itga11
4.30793	0.427326	0.636505	0.999991	Bmp2_6h_vs_NT	ENSMUSG00000118093	3.72102e-06	1349	Gm17802
6.04757	0.427321	0.751373	0.999991	Bmp2_6h_vs_NT	ENSMUSG00000089901	3.72102e-06	2721	Gm8113
7.03063	0.427158	0.506932	0.999991	Bmp2_6h_vs_NT	ENSMUSG00000082601	3.72102e-06	457	Gm12700
18.5264	0.426963	0.417292	0.999991	Bmp2_6h_vs_NT	ENSMUSG00000001249	3.72102e-06	4101	Hpn
7.65545	0.42684	0.559282	0.999991	Bmp2_6h_vs_NT	ENSMUSG00000079299	3.72102e-06	1404	Klrb1
3.53836	0.426699	0.695316	0.999991	Bmp2_6h_vs_NT	ENSMUSG00000102605	3.72102e-06	2192	Gm37264
14.2002	0.426553	0.532971	0.999991	Bmp2_6h_vs_NT	ENSMUSG00000116590	3.72102e-06	2755
47.6816	0.426095	0.238964	0.999991	Bmp2_6h_vs_NT	ENSMUSG00000039851	3.72102e-06	2865	4932438H23Rik
3539.09	0.426002	0.000209006	0.0179216	Bmp2_6h_vs_NT	ENSMUSG00000031563	1.74662	13784	Wwc2
7.98099	0.425384	0.503686	0.999991	Bmp2_6h_vs_NT	ENSMUSG00000110575	3.72102e-06	1642	6330537M06Rik
19.2952	0.425222	0.339264	0.999991	Bmp2_6h_vs_NT	ENSMUSG00000106106	3.72102e-06	2466
762.709	0.424983	0.00282382	0.158571	Bmp2_6h_vs_NT	ENSMUSG00000035274	0.799776	3828	Tpbg
107.473	0.42468	0.118645	0.999991	Bmp2_6h_vs_NT	ENSMUSG00000038677	3.72102e-06	8844	Scube3
1267.57	0.42462	0.00153894	0.0969578	Bmp2_6h_vs_NT	ENSMUSG00000036478	1.01342	5276	Btg1
14.717	0.424619	0.403461	0.999991	Bmp2_6h_vs_NT	ENSMUSG00000087455	3.72102e-06	1813	5330411J11Rik
8.93199	0.424377	0.517868	0.999991	Bmp2_6h_vs_NT	ENSMUSG00000107686	3.72102e-06	604	Gm9038
18.9927	0.424376	0.325515	0.999991	Bmp2_6h_vs_NT	ENSMUSG00000060029	3.72102e-06	1409	4930473A02Rik
17.0799	0.424185	0.336805	0.999991	Bmp2_6h_vs_NT	ENSMUSG00000036634	3.72102e-06	4072	Mag
11.5453	0.423868	0.453497	0.999991	Bmp2_6h_vs_NT	ENSMUSG00000082895	3.72102e-06	885	Rpsa-ps9
4.56377	0.423821	0.65585	0.999991	Bmp2_6h_vs_NT	ENSMUSG00000117254	3.72102e-06	2965	Gm34567
10.2235	0.423792	0.432708	0.999991	Bmp2_6h_vs_NT	ENSMUSG00000114179	3.72102e-06	339	Eif1-ps2
6.70032	0.423648	0.61708	0.999991	Bmp2_6h_vs_NT	ENSMUSG00000087881	3.72102e-06	144	Gm22442
13.2133	0.423602	0.482171	0.999991	Bmp2_6h_vs_NT	ENSMUSG00000086015	3.72102e-06	1269	4833417C18Rik
35.1697	0.423571	0.143609	0.999991	Bmp2_6h_vs_NT	ENSMUSG00000081352	3.72102e-06	418	Gm12389
950.109	0.423539	0.0012326	0.0806067	Bmp2_6h_vs_NT	ENSMUSG00000033948	1.09363	5582	Zswim5
12.4688	0.423336	0.424557	0.999991	Bmp2_6h_vs_NT	ENSMUSG00000108867	3.72102e-06	674	Gm44643
29.6236	0.423125	0.266867	0.999991	Bmp2_6h_vs_NT	ENSMUSG00000097709	3.72102e-06	8789	2810429I04Rik
26.669	0.423092	0.359473	0.999991	Bmp2_6h_vs_NT	ENSMUSG00000105945	3.72102e-06	3688	Gm43570
791.661	0.422931	0.00024119	0.0201789	Bmp2_6h_vs_NT	ENSMUSG00000010307	1.6951	1887	Tmem86a
7.01516	0.42224	0.587384	0.999991	Bmp2_6h_vs_NT	ENSMUSG00000086331	3.72102e-06	960	Gm16310
14.2669	0.42199	0.38531	0.999991	Bmp2_6h_vs_NT	ENSMUSG00000098022	3.72102e-06	6041	Zfp82
3.40649	0.421952	0.665985	0.999991	Bmp2_6h_vs_NT	ENSMUSG00000017165	3.72102e-06	460	Gast
194.657	0.42161	0.00359151	0.190793	Bmp2_6h_vs_NT	ENSMUSG00000068859	0.719437	5044	Sp9
267.548	0.421466	0.00385168	0.202017	Bmp2_6h_vs_NT	ENSMUSG00000023391	0.694611	2855	Dlx2
38.7461	0.421352	0.451221	0.999991	Bmp2_6h_vs_NT	ENSMUSG00000105382	3.72102e-06	1606	Gm43339
13.1012	0.421178	0.41277	0.999991	Bmp2_6h_vs_NT	ENSMUSG00000106028	3.72102e-06	489	Gm8493
56.7797	0.421169	0.160912	0.999991	Bmp2_6h_vs_NT	ENSMUSG00000081629	3.72102e-06	470	Eif3s6-ps1
26.5844	0.421165	0.256852	0.999991	Bmp2_6h_vs_NT	ENSMUSG00000116164	3.72102e-06	671	1110013H19Rik
31061.5	0.420505	0.176141	0.999991	Bmp2_6h_vs_NT	ENSMUSG00000115783	3.72102e-06	168	Bc1
7.83181	0.420292	0.486589	0.999991	Bmp2_6h_vs_NT	ENSMUSG00000063611	3.72102e-06	1679	Gm10134
10.6527	0.420156	0.426181	0.999991	Bmp2_6h_vs_NT	ENSMUSG00000032000	3.72102e-06	5009	Birc3
6.53096	0.419926	0.584324	0.999991	Bmp2_6h_vs_NT	ENSMUSG00000107698	3.72102e-06	995	Gm44430
24.205	0.419773	0.28067	0.999991	Bmp2_6h_vs_NT	ENSMUSG00000006270	3.72102e-06	1117	Vax1
9.43625	0.419639	0.573632	0.999991	Bmp2_6h_vs_NT	ENSMUSG00000070167	3.72102e-06	148	Snora57
8.79501	0.419625	0.636594	0.999991	Bmp2_6h_vs_NT	ENSMUSG00000038151	3.72102e-06	5579	Prdm1
24.1438	0.419405	0.274783	0.999991	Bmp2_6h_vs_NT	ENSMUSG00000081151	3.72102e-06	450	Gm11448
3264.61	0.419122	0.0826969	0.999991	Bmp2_6h_vs_NT	ENSMUSG00000039546	3.72102e-06	3048	Ajap1
3.49046	0.418614	0.681436	0.999991	Bmp2_6h_vs_NT	ENSMUSG00000117341	3.72102e-06	792	Gm34684
3.97727	0.418544	0.695357	0.999991	Bmp2_6h_vs_NT	ENSMUSG00000082093	3.72102e-06	280	Gm15928
1698.54	0.418429	0.0173063	0.621972	Bmp2_6h_vs_NT	ENSMUSG00000034570	0.206229	5092	Inpp5j
4.67731	0.41842	0.620586	0.999991	Bmp2_6h_vs_NT	ENSMUSG00000092085	3.72102e-06	500	Gm17224
35.8986	0.41838	0.539877	0.999991	Bmp2_6h_vs_NT	ENSMUSG00000056888	3.72102e-06	1543	Glipr1
19.6757	0.417951	0.349986	0.999991	Bmp2_6h_vs_NT	ENSMUSG00000098221	3.72102e-06	464	Gm27030
5368.34	0.417928	0.010942	0.445112	Bmp2_6h_vs_NT	ENSMUSG00000052512	0.351531	32228	Nav2
30.4335	0.417919	0.328404	0.999991	Bmp2_6h_vs_NT	ENSMUSG00000031995	3.72102e-06	7637	St14
11.1507	0.417637	0.465391	0.999991	Bmp2_6h_vs_NT	ENSMUSG00000053268	3.72102e-06	4431	Dspp
5.53205	0.417533	0.587034	0.999991	Bmp2_6h_vs_NT	ENSMUSG00000085755	3.72102e-06	1165	Gm13496
17.7521	0.417447	0.34089	0.999991	Bmp2_6h_vs_NT	ENSMUSG00000109097	3.72102e-06	3344	Gm29683
7.94721	0.417274	0.649559	0.999991	Bmp2_6h_vs_NT	ENSMUSG00000109332	3.72102e-06	1412	Gm44742
4.12059	0.416944	0.617933	0.999991	Bmp2_6h_vs_NT	ENSMUSG00000082322	3.72102e-06	1014	Gm9164
6.02113	0.416773	0.540869	0.999991	Bmp2_6h_vs_NT	ENSMUSG00000064778	3.72102e-06	74	Snord59a
34.7526	0.416574	0.195253	0.999991	Bmp2_6h_vs_NT	ENSMUSG00000029454	3.72102e-06	3195	Mapkapk5
18.914	0.415991	0.376616	0.999991	Bmp2_6h_vs_NT	ENSMUSG00000097167	3.72102e-06	956	Gm16740
28.8508	0.41594	0.27347	0.999991	Bmp2_6h_vs_NT	ENSMUSG00000100680	3.72102e-06	486	1810044D09Rik
13.5092	0.415874	0.398242	0.999991	Bmp2_6h_vs_NT	ENSMUSG00000108825	3.72102e-06	2447	Gm45838
5.91043	0.415729	0.55819	0.999991	Bmp2_6h_vs_NT	ENSMUSG00000096953	3.72102e-06	1332	Gm26571
26.223	0.414848	0.495607	0.999991	Bmp2_6h_vs_NT	ENSMUSG00000016024	3.72102e-06	4831	Lbp
6.87948	0.41484	0.526182	0.999991	Bmp2_6h_vs_NT	ENSMUSG00000110747	3.72102e-06	989	Gm35657
40.3234	0.414825	0.149856	0.999991	Bmp2_6h_vs_NT	ENSMUSG00000031586	3.72102e-06	6556	Rbpms
88.7413	0.414688	0.137164	0.999991	Bmp2_6h_vs_NT	ENSMUSG00000031613	3.72102e-06	1683	Hpgd
6680.12	0.414354	0.000257417	0.0211933	Bmp2_6h_vs_NT	ENSMUSG00000020923	1.6738	6552	Ubtf
3.77995	0.414262	0.696242	0.999991	Bmp2_6h_vs_NT	ENSMUSG00000109419	3.72102e-06	3987	Gm45163
26.264	0.414233	0.22734	0.999991	Bmp2_6h_vs_NT	ENSMUSG00000043029	3.72102e-06	5835	Trpv3
1579.09	0.413855	0.044752	0.999991	Bmp2_6h_vs_NT	ENSMUSG00000026614	3.72102e-06	6508	Slc30a10
3.78375	0.413757	0.647427	0.999991	Bmp2_6h_vs_NT	ENSMUSG00000013483	3.72102e-06	4605	Card14
265.204	0.413725	0.0428401	0.999991	Bmp2_6h_vs_NT	ENSMUSG00000021253	3.72102e-06	3383	Tgfb3
25.5628	0.413284	0.417196	0.999991	Bmp2_6h_vs_NT	ENSMUSG00000084353	3.72102e-06	240	Gm15452
118.26	0.412766	0.0729181	0.999991	Bmp2_6h_vs_NT	ENSMUSG00000010825	3.72102e-06	6773	Grid2ip
33.8229	0.412362	0.22305	0.999991	Bmp2_6h_vs_NT	ENSMUSG00000006724	3.72102e-06	2574	Cyp27b1
4.60909	0.412253	0.683877	0.999991	Bmp2_6h_vs_NT	ENSMUSG00000102323	3.72102e-06	3346	Gm37790
9.72876	0.412128	0.656154	0.999991	Bmp2_6h_vs_NT	ENSMUSG00000107549	3.72102e-06	1872	Gm43961
16.6162	0.411821	0.481144	0.999991	Bmp2_6h_vs_NT	ENSMUSG00000097322	3.72102e-06	7684	A530083I20Rik
11.2693	0.411619	0.46116	0.999991	Bmp2_6h_vs_NT	ENSMUSG00000081316	3.72102e-06	1027	Gm16205
11.1163	0.411599	0.451288	0.999991	Bmp2_6h_vs_NT	ENSMUSG00000028175	3.72102e-06	3323	Depdc1a
32.1865	0.411546	0.557218	0.999991	Bmp2_6h_vs_NT	ENSMUSG00000116908	3.72102e-06	5095	Gm49599
11.9129	0.411417	0.495562	0.999991	Bmp2_6h_vs_NT	ENSMUSG00000116033	3.72102e-06	1460	Gm49442
3.87772	0.410831	0.626372	0.999991	Bmp2_6h_vs_NT	ENSMUSG00000074065	3.72102e-06	1172	Gm10617
82.4624	0.41076	0.241685	0.999991	Bmp2_6h_vs_NT	ENSMUSG00000034209	3.72102e-06	1413	Rasl10a
7.04508	0.410643	0.562021	0.999991	Bmp2_6h_vs_NT	ENSMUSG00000078963	3.72102e-06	1251	Hsbp1l1
17.9745	0.410309	0.342787	0.999991	Bmp2_6h_vs_NT	ENSMUSG00000001930	3.72102e-06	16064	Vwf
82.5536	0.409796	0.126429	0.999991	Bmp2_6h_vs_NT	ENSMUSG00000080950	3.72102e-06	1401	Gm7278
5.91122	0.409401	0.656427	0.999991	Bmp2_6h_vs_NT	ENSMUSG00000026938	3.72102e-06	1374	Fcna
105.225	0.409363	0.176342	0.999991	Bmp2_6h_vs_NT	ENSMUSG00000004473	3.72102e-06	2978	Clec11a
1908.69	0.40868	0.00101433	0.0686077	Bmp2_6h_vs_NT	ENSMUSG00000045374	1.16363	7038	Wdr81
9.67764	0.408329	0.536382	0.999991	Bmp2_6h_vs_NT	ENSMUSG00000039492	3.72102e-06	2089	Ccdc27
878.764	0.408169	0.011954	0.473236	Bmp2_6h_vs_NT	ENSMUSG00000053552	0.324922	3236	Ebf4
68.268	0.407492	0.26735	0.999991	Bmp2_6h_vs_NT	ENSMUSG00000090334	3.72102e-06	375	Gm17149
289.426	0.407428	0.134519	0.999991	Bmp2_6h_vs_NT	ENSMUSG00000071647	3.72102e-06	4108	Eml3
49.1818	0.406893	0.217656	0.999991	Bmp2_6h_vs_NT	ENSMUSG00000045757	3.72102e-06	2508	Zfp764
9.87865	0.406703	0.440171	0.999991	Bmp2_6h_vs_NT	ENSMUSG00000026697	3.72102e-06	2074	Myoc
438.446	0.406589	0.0965945	0.999991	Bmp2_6h_vs_NT	ENSMUSG00000097428	3.72102e-06	2579	AW047730
117.839	0.406086	0.209515	0.999991	Bmp2_6h_vs_NT	ENSMUSG00000035711	3.72102e-06	2459	Dok3
9.25723	0.405643	0.529753	0.999991	Bmp2_6h_vs_NT	ENSMUSG00000117556	3.72102e-06	595	Gm18948
26.5213	0.405623	0.415418	0.999991	Bmp2_6h_vs_NT	ENSMUSG00000022838	3.72102e-06	4370	Eaf2
189.488	0.405374	0.109301	0.999991	Bmp2_6h_vs_NT	ENSMUSG00000037894	3.72102e-06	1776	H2az1
5.37403	0.4049	0.716015	0.999991	Bmp2_6h_vs_NT	ENSMUSG00000102973	3.72102e-06	3156	E430014B02Rik
20.2988	0.403746	0.354774	0.999991	Bmp2_6h_vs_NT	ENSMUSG00000082927	3.72102e-06	1008	Gm5863
7.00235	0.403653	0.542853	0.999991	Bmp2_6h_vs_NT	ENSMUSG00000038217	3.72102e-06	1936	Tlcd2
33.5249	0.403628	0.182855	0.999991	Bmp2_6h_vs_NT	ENSMUSG00000074826	3.72102e-06	2274	Gm10767
8.44121	0.403557	0.554031	0.999991	Bmp2_6h_vs_NT	ENSMUSG00000029503	3.72102e-06	2574	P2rx2
19.9611	0.403348	0.317603	0.999991	Bmp2_6h_vs_NT	ENSMUSG00000022101	3.72102e-06	1689	Fgf17
402.407	0.403202	0.011157	0.45031	Bmp2_6h_vs_NT	ENSMUSG00000024064	0.346489	5898	Galnt14
924.183	0.40318	0.00557548	0.2763	Bmp2_6h_vs_NT	ENSMUSG00000033454	0.558618	12190	Zbtb1
17.5925	0.403091	0.456438	0.999991	Bmp2_6h_vs_NT	ENSMUSG00000093726	3.72102e-06	1930	Gm20667
8.1524	0.402558	0.607366	0.999991	Bmp2_6h_vs_NT	ENSMUSG00000096655	3.72102e-06	2905	1700065D16Rik
7.58955	0.402384	0.62365	0.999991	Bmp2_6h_vs_NT	ENSMUSG00000071653	3.72102e-06	1444	1810009A15Rik
166.315	0.402378	0.201494	0.999991	Bmp2_6h_vs_NT	ENSMUSG00000001473	3.72102e-06	2437	Tubb6
28.3122	0.402141	0.301608	0.999991	Bmp2_6h_vs_NT	ENSMUSG00000039814	3.72102e-06	4141	Xkr5
60.6251	0.402054	0.150181	0.999991	Bmp2_6h_vs_NT	ENSMUSG00000034035	3.72102e-06	2634	Ccdc17
3409.87	0.401845	3.82337e-05	0.00415841	Bmp2_6h_vs_NT	ENSMUSG00000040543	2.38107	9815	Pitpnm3
9.59489	0.401543	0.550948	0.999991	Bmp2_6h_vs_NT	ENSMUSG00000026532	3.72102e-06	9691	Spta1
6.89785	0.401441	0.649902	0.999991	Bmp2_6h_vs_NT	ENSMUSG00000106940	3.72102e-06	3260	Gm42930
6.42462	0.400775	0.550914	0.999991	Bmp2_6h_vs_NT	ENSMUSG00000086454	3.72102e-06	1579	Platr14
7.06333	0.400698	0.584132	0.999991	Bmp2_6h_vs_NT	ENSMUSG00000100084	3.72102e-06	1130	2310068J16Rik
12.6105	0.399992	0.453428	0.999991	Bmp2_6h_vs_NT	ENSMUSG00000000182	3.72102e-06	1814	Fgf23
112.9	0.399936	0.075865	0.999991	Bmp2_6h_vs_NT	ENSMUSG00000062619	3.72102e-06	762	2310039H08Rik
4.43034	0.399653	0.621635	0.999991	Bmp2_6h_vs_NT	ENSMUSG00000112167	3.72102e-06	157	Gm47053
157.566	0.399267	0.145728	0.999991	Bmp2_6h_vs_NT	ENSMUSG00000080836	3.72102e-06	458	Gm6444
4.25195	0.399251	0.73088	0.999991	Bmp2_6h_vs_NT	ENSMUSG00000091275	3.72102e-06	2055	Gm3248
8.64223	0.399174	0.503452	0.999991	Bmp2_6h_vs_NT	ENSMUSG00000106486	3.72102e-06	1137	Gm9771
19.1505	0.398972	0.388451	0.999991	Bmp2_6h_vs_NT	ENSMUSG00000084866	3.72102e-06	1151	A930006K02Rik
24.7814	0.398401	0.386444	0.999991	Bmp2_6h_vs_NT	ENSMUSG00000062742	3.72102e-06	365	Gm5239
5.17809	0.398089	0.651154	0.999991	Bmp2_6h_vs_NT	ENSMUSG00000045036	3.72102e-06	3134	Tmem232
140.499	0.398066	0.0816486	0.999991	Bmp2_6h_vs_NT	ENSMUSG00000037544	3.72102e-06	6805	Dlgap5
7.54512	0.397864	0.506555	0.999991	Bmp2_6h_vs_NT	ENSMUSG00000033475	3.72102e-06	1131	Tomm6
6.44741	0.397754	0.558253	0.999991	Bmp2_6h_vs_NT	ENSMUSG00000070692	3.72102e-06	399	Rps12-ps10
77.5127	0.397368	0.164516	0.999991	Bmp2_6h_vs_NT	ENSMUSG00000042284	3.72102e-06	18599	Itga1
54.0261	0.397306	0.14874	0.999991	Bmp2_6h_vs_NT	ENSMUSG00000041460	3.72102e-06	9478	Cacna2d4
265.671	0.397039	0.12174	0.999991	Bmp2_6h_vs_NT	ENSMUSG00000032194	3.72102e-06	5235	Kank2
32.6007	0.396994	0.332361	0.999991	Bmp2_6h_vs_NT	ENSMUSG00000054945	3.72102e-06	1869	Gm9958
57.281	0.396747	0.198475	0.999991	Bmp2_6h_vs_NT	ENSMUSG00000071273	3.72102e-06	830	Gm5145
11.1221	0.396678	0.48052	0.999991	Bmp2_6h_vs_NT	ENSMUSG00000086716	3.72102e-06	384	Gm11629
44.0809	0.396646	0.325952	0.999991	Bmp2_6h_vs_NT	ENSMUSG00000048779	3.72102e-06	2887	P2ry6
8.46875	0.396203	0.499201	0.999991	Bmp2_6h_vs_NT	ENSMUSG00000109870	3.72102e-06	6322	Gm35850
308.88	0.39515	0.00801598	0.352648	Bmp2_6h_vs_NT	ENSMUSG00000025171	0.452659	1687	Ubtd1
18.0391	0.394727	0.350411	0.999991	Bmp2_6h_vs_NT	ENSMUSG00000025257	3.72102e-06	1547	Ribc1
3.68543	0.394484	0.714065	0.999991	Bmp2_6h_vs_NT	ENSMUSG00000031712	3.72102e-06	2261	Il15
7.26879	0.394114	0.633388	0.999991	Bmp2_6h_vs_NT	ENSMUSG00000104973	3.72102e-06	2288	A530041M06Rik
17.3701	0.393878	0.487282	0.999991	Bmp2_6h_vs_NT	ENSMUSG00000116795	3.72102e-06	1290	Gm49600
31.9545	0.393585	0.220151	0.999991	Bmp2_6h_vs_NT	ENSMUSG00000082530	3.72102e-06	368	Gm12168
20.9225	0.393518	0.820205	0.999991	Bmp2_6h_vs_NT	ENSMUSG00000091754	3.72102e-06	1746	Gm3636
14668.8	0.393253	0.0939901	0.999991	Bmp2_6h_vs_NT	ENSMUSG00000034730	3.72102e-06	7222	Adgrb1
13.8104	0.393097	0.577869	0.999991	Bmp2_6h_vs_NT	ENSMUSG00000022901	3.72102e-06	3661	Cd86
7.00911	0.39267	0.555955	0.999991	Bmp2_6h_vs_NT	ENSMUSG00000044165	3.72102e-06	2714	Bcl2l15
57.2276	0.392583	0.122145	0.999991	Bmp2_6h_vs_NT	ENSMUSG00000000766	3.72102e-06	8037	Oprm1
44.3276	0.392025	0.454607	0.999991	Bmp2_6h_vs_NT	ENSMUSG00000024013	3.72102e-06	4507	Fgd2
8.63763	0.391964	0.54983	0.999991	Bmp2_6h_vs_NT	ENSMUSG00000064427	3.72102e-06	136	Gm22748
3.90137	0.391885	0.675458	0.999991	Bmp2_6h_vs_NT	ENSMUSG00000081505	3.72102e-06	596	Gm8644
11.2425	0.391861	0.473767	0.999991	Bmp2_6h_vs_NT	ENSMUSG00000068323	3.72102e-06	5804	Slc4a5
16.3847	0.391797	0.381528	0.999991	Bmp2_6h_vs_NT	ENSMUSG00000111336	3.72102e-06	753	Aldoa-ps4
41.5188	0.391641	0.230527	0.999991	Bmp2_6h_vs_NT	ENSMUSG00000083554	3.72102e-06	2726	Gm6645
10.1788	0.391374	0.506436	0.999991	Bmp2_6h_vs_NT	ENSMUSG00000081691	3.72102e-06	277	Gm11965
20.6175	0.391189	0.360701	0.999991	Bmp2_6h_vs_NT	ENSMUSG00000043003	3.72102e-06	5746	Rasef
1109.91	0.391104	0.0532716	0.999991	Bmp2_6h_vs_NT	ENSMUSG00000010066	3.72102e-06	7947	Cacna2d2
26.1665	0.390782	0.379371	0.999991	Bmp2_6h_vs_NT	ENSMUSG00000086889	3.72102e-06	498	Phf2os1
714.283	0.390679	4.70255e-05	0.00498349	Bmp2_6h_vs_NT	ENSMUSG00000024247	2.30247	2712	Pkdcc
9.51535	0.390556	0.57407	0.999991	Bmp2_6h_vs_NT	ENSMUSG00000096171	3.72102e-06	1008	Gm8055
32.3615	0.390453	0.311134	0.999991	Bmp2_6h_vs_NT	ENSMUSG00000102270	3.72102e-06	756	Gm8388
24.0648	0.388515	0.325423	0.999991	Bmp2_6h_vs_NT	ENSMUSG00000097973	3.72102e-06	992	Gm4929
6.56536	0.388424	0.559188	0.999991	Bmp2_6h_vs_NT	ENSMUSG00000114805	3.72102e-06	791	Gm9626
4.79252	0.388261	0.651733	0.999991	Bmp2_6h_vs_NT	ENSMUSG00000030825	3.72102e-06	2046	Hsd17b14
13.6204	0.387947	0.508066	0.999991	Bmp2_6h_vs_NT	ENSMUSG00000081285	3.72102e-06	825	Gm18859
5.32278	0.387528	0.627829	0.999991	Bmp2_6h_vs_NT	ENSMUSG00000073421	3.72102e-06	2568	H2-Ab1
145.58	0.387522	0.246093	0.999991	Bmp2_6h_vs_NT	ENSMUSG00000049929	3.72102e-06	4238	Lpar4
20.3291	0.387522	0.617802	0.999991	Bmp2_6h_vs_NT	ENSMUSG00000046338	3.72102e-06	2628	Gpat2
30.6555	0.387513	0.346592	0.999991	Bmp2_6h_vs_NT	ENSMUSG00000082955	3.72102e-06	1718	Gm8036
4.07769	0.387458	0.658035	0.999991	Bmp2_6h_vs_NT	ENSMUSG00000098003	3.72102e-06	1000	Gm6317
10.4813	0.387253	0.584597	0.999991	Bmp2_6h_vs_NT	ENSMUSG00000038527	3.72102e-06	3010	C1rl
68.4024	0.387115	0.122543	0.999991	Bmp2_6h_vs_NT	ENSMUSG00000091989	3.72102e-06	468	Ndufab1-ps
4.57877	0.387071	0.629806	0.999991	Bmp2_6h_vs_NT	ENSMUSG00000108929	3.72102e-06	4918	Cc2d2b
25.5802	0.386841	0.437293	0.999991	Bmp2_6h_vs_NT	ENSMUSG00000090534	3.72102e-06	3067	Gm4675
39.087	0.386651	0.392457	0.999991	Bmp2_6h_vs_NT	ENSMUSG00000052921	3.72102e-06	6483	Arhgef15
12.6423	0.386319	0.404534	0.999991	Bmp2_6h_vs_NT	ENSMUSG00000029061	3.72102e-06	2340	Mmp23
63.6165	0.386275	0.311081	0.999991	Bmp2_6h_vs_NT	ENSMUSG00000096361	3.72102e-06	375	Gm5814
11.9794	0.385936	0.461989	0.999991	Bmp2_6h_vs_NT	ENSMUSG00000084022	3.72102e-06	686	Gm16459
8.7491	0.385697	0.49112	0.999991	Bmp2_6h_vs_NT	ENSMUSG00000100075	3.72102e-06	2485	1700018L02Rik
37.1048	0.385533	0.321736	0.999991	Bmp2_6h_vs_NT	ENSMUSG00000026676	3.72102e-06	2670	Ccdc3
2685.79	0.385392	9.92373e-05	0.00971914	Bmp2_6h_vs_NT	ENSMUSG00000022136	2.01237	5141	Dnajc3
28.7948	0.385332	0.303951	0.999991	Bmp2_6h_vs_NT	ENSMUSG00000073407	3.72102e-06	1633	Gm6034
14.3303	0.385124	0.416905	0.999991	Bmp2_6h_vs_NT	ENSMUSG00000043719	3.72102e-06	9166	Col6a6
8.73326	0.384841	0.552912	0.999991	Bmp2_6h_vs_NT	ENSMUSG00000082018	3.72102e-06	1004	Gm6322
263.573	0.384829	0.110108	0.999991	Bmp2_6h_vs_NT	ENSMUSG00000032511	3.72102e-06	8764	Scn5a
268.07	0.384799	0.156525	0.999991	Bmp2_6h_vs_NT	ENSMUSG00000025650	3.72102e-06	10287	Col7a1
4.34311	0.384693	0.648572	0.999991	Bmp2_6h_vs_NT	ENSMUSG00000044338	3.72102e-06	3699	Aplnr
4.56817	0.384644	0.707815	0.999991	Bmp2_6h_vs_NT	ENSMUSG00000021685	3.72102e-06	2881	Otp
34.8643	0.384541	0.303536	0.999991	Bmp2_6h_vs_NT	ENSMUSG00000063129	3.72102e-06	1658	Aldoart2
85.1541	0.384214	0.271532	0.999991	Bmp2_6h_vs_NT	ENSMUSG00000105143	3.72102e-06	154	Gm8069
6.12103	0.384203	0.569202	0.999991	Bmp2_6h_vs_NT	ENSMUSG00000113342	3.72102e-06	1576	AA414992
3.62824	0.384174	0.668019	0.999991	Bmp2_6h_vs_NT	ENSMUSG00000105641	3.72102e-06	632	Gm5853
7.54945	0.384164	0.61853	0.999991	Bmp2_6h_vs_NT	ENSMUSG00000085256	3.72102e-06	848	Dmrta2os
18.2399	0.383143	0.494706	0.999991	Bmp2_6h_vs_NT	ENSMUSG00000049709	3.72102e-06	4504	Nlrp10
774.761	0.383123	0.0714023	0.999991	Bmp2_6h_vs_NT	ENSMUSG00000090125	3.72102e-06	3849	Pou3f1
31.0516	0.383013	0.342142	0.999991	Bmp2_6h_vs_NT	ENSMUSG00000029219	3.72102e-06	2106	Slc10a4
4.46403	0.382946	0.620219	0.999991	Bmp2_6h_vs_NT	ENSMUSG00000103900	3.72102e-06	1443	Gm37500
1001.5	0.382898	0.136533	0.999991	Bmp2_6h_vs_NT	ENSMUSG00000000058	3.72102e-06	3335	Cav2
45.5105	0.382641	0.331818	0.999991	Bmp2_6h_vs_NT	ENSMUSG00000114220	3.72102e-06	642	Gm10353
7.12754	0.382511	0.616379	0.999991	Bmp2_6h_vs_NT	ENSMUSG00000027896	3.72102e-06	3879	Slc16a4
9.12907	0.382435	0.543347	0.999991	Bmp2_6h_vs_NT	ENSMUSG00000097612	3.72102e-06	948	Gm26509
79.838	0.382115	0.102014	0.999991	Bmp2_6h_vs_NT	ENSMUSG00000106496	3.72102e-06	919	Gm7733
6.35671	0.382018	0.593073	0.999991	Bmp2_6h_vs_NT	ENSMUSG00000117579	3.72102e-06	384	Gm50023
6.68251	0.381441	0.545546	0.999991	Bmp2_6h_vs_NT	ENSMUSG00000004651	3.72102e-06	7108	Tyr
5.35956	0.381296	0.682533	0.999991	Bmp2_6h_vs_NT	ENSMUSG00000043747	3.72102e-06	4111	1520401A03Rik
4.30237	0.380876	0.722208	0.999991	Bmp2_6h_vs_NT	ENSMUSG00000114382	3.72102e-06	964	Gm4814
60.6916	0.380722	0.372624	0.999991	Bmp2_6h_vs_NT	ENSMUSG00000020067	3.72102e-06	5821	Mypn
78.721	0.380665	0.260091	0.999991	Bmp2_6h_vs_NT	ENSMUSG00000064246	3.72102e-06	2804	Chil1
1473.69	0.380572	0.000691579	0.0503221	Bmp2_6h_vs_NT	ENSMUSG00000038042	1.29824	5151	Ptpdc1
6.01583	0.380451	0.680961	0.999991	Bmp2_6h_vs_NT	ENSMUSG00000040483	3.72102e-06	4689	Xaf1
606.156	0.380443	0.12625	0.999991	Bmp2_6h_vs_NT	ENSMUSG00000046215	3.72102e-06	1010	Rprml
42.0992	0.380375	0.194771	0.999991	Bmp2_6h_vs_NT	ENSMUSG00000046718	3.72102e-06	903	Bst2
2508.59	0.380237	0.0371301	0.999991	Bmp2_6h_vs_NT	ENSMUSG00000028444	3.72102e-06	2782	Cntfr
22.2807	0.380205	0.451988	0.999991	Bmp2_6h_vs_NT	ENSMUSG00000078867	3.72102e-06	2441	Gm14418
27.9718	0.37991	0.313808	0.999991	Bmp2_6h_vs_NT	ENSMUSG00000112054	3.72102e-06	7020	Gm33680
13.6142	0.379828	0.484742	0.999991	Bmp2_6h_vs_NT	ENSMUSG00000025588	3.72102e-06	1442	Nat1
45.5589	0.379543	0.246283	0.999991	Bmp2_6h_vs_NT	ENSMUSG00000092454	3.72102e-06	480	Gm2991
842.577	0.378988	0.00230991	0.135995	Bmp2_6h_vs_NT	ENSMUSG00000012296	0.866476	4701	Tjap1
4.04434	0.378059	0.716394	0.999991	Bmp2_6h_vs_NT	ENSMUSG00000047828	3.72102e-06	3599	A730018C14Rik
76.9593	0.377893	0.276179	0.999991	Bmp2_6h_vs_NT	ENSMUSG00000090862	3.72102e-06	2691	Rps13
10.3319	0.377723	0.552129	0.999991	Bmp2_6h_vs_NT	ENSMUSG00000084413	3.72102e-06	1003	Gm12017
25.9135	0.377699	0.38211	0.999991	Bmp2_6h_vs_NT	ENSMUSG00000042870	3.72102e-06	2499	Tom1
9573.67	0.377661	0.0370767	0.999991	Bmp2_6h_vs_NT	ENSMUSG00000037747	3.72102e-06	9732	Phyhipl
49.2447	0.377426	0.444088	0.999991	Bmp2_6h_vs_NT	ENSMUSG00000066000	3.72102e-06	4111	Zfp979
5.68518	0.377212	0.709169	0.999991	Bmp2_6h_vs_NT	ENSMUSG00000113959	3.72102e-06	3539	Gm46339
87.7046	0.376836	0.141713	0.999991	Bmp2_6h_vs_NT	ENSMUSG00000021485	3.72102e-06	2369	Mxd3
981.994	0.376832	0.00189408	0.115121	Bmp2_6h_vs_NT	ENSMUSG00000006705	0.938846	6933	Pknox1
77.8619	0.376613	0.266007	0.999991	Bmp2_6h_vs_NT	ENSMUSG00000089695	3.72102e-06	423	Gm15946
122.916	0.37629	0.214812	0.999991	Bmp2_6h_vs_NT	ENSMUSG00000023882	3.72102e-06	2832	Zfp54
5.46808	0.376241	0.623579	0.999991	Bmp2_6h_vs_NT	ENSMUSG00000084686	3.72102e-06	127	Gm22027
34.0839	0.376209	0.204988	0.999991	Bmp2_6h_vs_NT	ENSMUSG00000092470	3.72102e-06	3811	Gm20518
29.3794	0.375949	0.489611	0.999991	Bmp2_6h_vs_NT	ENSMUSG00000116766	3.72102e-06	1797	Gm49702
205.104	0.375852	0.100185	0.999991	Bmp2_6h_vs_NT	ENSMUSG00000029394	3.72102e-06	2078	Cdk2ap1
28.992	0.375578	0.302546	0.999991	Bmp2_6h_vs_NT	ENSMUSG00000108607	3.72102e-06	645	Gm44646
3.87912	0.375271	0.698722	0.999991	Bmp2_6h_vs_NT	ENSMUSG00000117069	3.72102e-06	1128	Gm49894
25.7375	0.37517	0.394414	0.999991	Bmp2_6h_vs_NT	ENSMUSG00000107852	3.72102e-06	421	Gm6227
28.9897	0.374961	0.350623	0.999991	Bmp2_6h_vs_NT	ENSMUSG00000082464	3.72102e-06	606	Rab9b-ps1
10.9837	0.374945	0.576251	0.999991	Bmp2_6h_vs_NT	ENSMUSG00000116029	3.72102e-06	710	Gm41414
19.0908	0.374553	0.377833	0.999991	Bmp2_6h_vs_NT	ENSMUSG00000082208	3.72102e-06	648	Gm15379
14.9123	0.373898	0.542136	0.999991	Bmp2_6h_vs_NT	ENSMUSG00000020891	3.72102e-06	3559	Alox8
39.714	0.373833	0.314152	0.999991	Bmp2_6h_vs_NT	ENSMUSG00000045761	3.72102e-06	5624	Togaram2
20.4256	0.373762	0.356764	0.999991	Bmp2_6h_vs_NT	ENSMUSG00000040562	3.72102e-06	1679	Gstm2
9.09233	0.373632	0.575303	0.999991	Bmp2_6h_vs_NT	ENSMUSG00000086749	3.72102e-06	308	Gm12037
16.5179	0.373431	0.424653	0.999991	Bmp2_6h_vs_NT	ENSMUSG00000062073	3.72102e-06	1436	Gm10109
54.2557	0.373344	0.140727	0.999991	Bmp2_6h_vs_NT	ENSMUSG00000113165	3.72102e-06	2173	Gm47863
464.642	0.373166	0.21016	0.999991	Bmp2_6h_vs_NT	ENSMUSG00000095123	3.72102e-06	4838	Gm21781
21.5751	0.373117	0.329435	0.999991	Bmp2_6h_vs_NT	ENSMUSG00000099870	3.72102e-06	1163	Gm7200
24.12	0.37308	0.340579	0.999991	Bmp2_6h_vs_NT	ENSMUSG00000083460	3.72102e-06	1008	Gm12182
108.772	0.372974	0.342669	0.999991	Bmp2_6h_vs_NT	ENSMUSG00000082755	3.72102e-06	438	Gm8692
21.7026	0.372949	0.390805	0.999991	Bmp2_6h_vs_NT	ENSMUSG00000093772	3.72102e-06	668	4931403E22Rik
5942.18	0.372848	0.0500803	0.999991	Bmp2_6h_vs_NT	ENSMUSG00000062760	3.72102e-06	6551	Shisal1
83.5845	0.372773	0.0567462	0.999991	Bmp2_6h_vs_NT	ENSMUSG00000081483	3.72102e-06	885	Gm12445
3.76764	0.372548	0.734208	0.999991	Bmp2_6h_vs_NT	ENSMUSG00000092181	3.72102e-06	250	Gm20432
42.7319	0.372515	0.244182	0.999991	Bmp2_6h_vs_NT	ENSMUSG00000055069	3.72102e-06	2971	Rab39
130.571	0.372291	0.113257	0.999991	Bmp2_6h_vs_NT	ENSMUSG00000107092	3.72102e-06	1384	Gm7993
9.61687	0.372259	0.510096	0.999991	Bmp2_6h_vs_NT	ENSMUSG00000117114	3.72102e-06	252	Gm49867
53.4473	0.372181	0.242539	0.999991	Bmp2_6h_vs_NT	ENSMUSG00000096917	3.72102e-06	2712	2500002B13Rik
5.36345	0.371813	0.717601	0.999991	Bmp2_6h_vs_NT	ENSMUSG00000008482	3.72102e-06	1195	Rnf151
65.6992	0.371765	0.082739	0.999991	Bmp2_6h_vs_NT	ENSMUSG00000044320	3.72102e-06	2788	1700001O22Rik
3.6964	0.371739	0.819171	0.999991	Bmp2_6h_vs_NT	ENSMUSG00000103693	3.72102e-06	4321	Gm37529
13.6888	0.37173	0.50308	0.999991	Bmp2_6h_vs_NT	ENSMUSG00000096296	3.72102e-06	90	Snord88c
90.0946	0.371623	0.315019	0.999991	Bmp2_6h_vs_NT	ENSMUSG00000105368	3.72102e-06	1261	Gm43759
25.0228	0.3714	0.288103	0.999991	Bmp2_6h_vs_NT	ENSMUSG00000104833	3.72102e-06	669	Gm42489
20.3574	0.371201	0.431737	0.999991	Bmp2_6h_vs_NT	ENSMUSG00000039095	3.72102e-06	3539	En2
1089.47	0.371169	0.000582076	0.0437403	Bmp2_6h_vs_NT	ENSMUSG00000052430	1.35912	5962	Bmpr1b
18.2137	0.370963	0.38726	0.999991	Bmp2_6h_vs_NT	ENSMUSG00000108331	3.72102e-06	699	Gm5322
8.16749	0.37086	0.584046	0.999991	Bmp2_6h_vs_NT	ENSMUSG00000005892	3.72102e-06	1384	Trh
31.2378	0.370424	0.321034	0.999991	Bmp2_6h_vs_NT	ENSMUSG00000075410	3.72102e-06	1534	Prcd
5.50118	0.370363	0.637068	0.999991	Bmp2_6h_vs_NT	ENSMUSG00000049353	3.72102e-06	5313	Rd3
53.3605	0.370191	0.267071	0.999991	Bmp2_6h_vs_NT	ENSMUSG00000097834	3.72102e-06	2404	Gm26911
6.74284	0.369585	0.599884	0.999991	Bmp2_6h_vs_NT	ENSMUSG00000022218	3.72102e-06	3162	Tgm1
172.297	0.369234	0.0367144	0.999991	Bmp2_6h_vs_NT	ENSMUSG00000042515	3.72102e-06	4859	Pwwp3b
39.3998	0.369052	0.20643	0.999991	Bmp2_6h_vs_NT	ENSMUSG00000081775	3.72102e-06	1048	Gm12420
4.71488	0.368751	0.728189	0.999991	Bmp2_6h_vs_NT	ENSMUSG00000111169	3.72102e-06	3030	Gm34004
273.66	0.368702	0.0103793	0.430766	Bmp2_6h_vs_NT	ENSMUSG00000028933	0.365759	5216	Xrcc2
4030.7	0.368256	0.0915282	0.999991	Bmp2_6h_vs_NT	ENSMUSG00000001985	3.72102e-06	8973	Grik3
12.4768	0.368049	0.479208	0.999991	Bmp2_6h_vs_NT	ENSMUSG00000038057	3.72102e-06	581	Dbil5
10.182	0.367998	0.539257	0.999991	Bmp2_6h_vs_NT	ENSMUSG00000004371	3.72102e-06	2081	Il11
3.82152	0.367405	0.72439	0.999991	Bmp2_6h_vs_NT	ENSMUSG00000087063	3.72102e-06	789	Gm15857
21.3066	0.367034	0.398523	0.999991	Bmp2_6h_vs_NT	ENSMUSG00000091386	3.72102e-06	1617	Olfr443-ps1
10178.2	0.366657	0.0255776	0.827165	Bmp2_6h_vs_NT	ENSMUSG00000025375	0.0824081	7159	Aatk
9.52753	0.366625	0.540744	0.999991	Bmp2_6h_vs_NT	ENSMUSG00000043333	3.72102e-06	3070	Rhbdl2
25.9556	0.366444	0.456981	0.999991	Bmp2_6h_vs_NT	ENSMUSG00000113174	3.72102e-06	710	Gm9292
5.22945	0.366217	0.664976	0.999991	Bmp2_6h_vs_NT	ENSMUSG00000099839	3.72102e-06	1340	Gm29374
108.288	0.364434	0.0831339	0.999991	Bmp2_6h_vs_NT	ENSMUSG00000039081	3.72102e-06	4216	Zfp503
3.54201	0.364409	0.730185	0.999991	Bmp2_6h_vs_NT	ENSMUSG00000111263	3.72102e-06	1348	Gm7680
4.32221	0.364262	0.63517	0.999991	Bmp2_6h_vs_NT	ENSMUSG00000029112	3.72102e-06	1209	Nkx1-1
14.9087	0.364232	0.484065	0.999991	Bmp2_6h_vs_NT	ENSMUSG00000111325	3.72102e-06	1400	Gm47140
303.141	0.364186	0.251811	0.999991	Bmp2_6h_vs_NT	ENSMUSG00000083240	3.72102e-06	357	Gm13453
9.13521	0.363923	0.572041	0.999991	Bmp2_6h_vs_NT	ENSMUSG00000105006	3.72102e-06	1159	Gm9484
9.05789	0.363572	0.569364	0.999991	Bmp2_6h_vs_NT	ENSMUSG00000107499	3.72102e-06	3173	Ccdc142
65.653	0.363239	0.183433	0.999991	Bmp2_6h_vs_NT	ENSMUSG00000039813	3.72102e-06	5425	Tbc1d2
43.1677	0.362967	0.258013	0.999991	Bmp2_6h_vs_NT	ENSMUSG00000039224	3.72102e-06	3212	D1Pas1
8.90038	0.362738	0.536902	0.999991	Bmp2_6h_vs_NT	ENSMUSG00000114780	3.72102e-06	5747	AI197445
18.2661	0.362674	0.409104	0.999991	Bmp2_6h_vs_NT	ENSMUSG00000048731	3.72102e-06	5705	Ggnbp1
50.8728	0.362577	0.15366	0.999991	Bmp2_6h_vs_NT	ENSMUSG00000086873	3.72102e-06	1354	Gm15672
64.6191	0.36218	0.370139	0.999991	Bmp2_6h_vs_NT	ENSMUSG00000039997	3.72102e-06	6706	Ifi203
1693.89	0.361968	0.170598	0.999991	Bmp2_6h_vs_NT	ENSMUSG00000046182	3.72102e-06	3923	Gsg1l
12.4131	0.361456	0.494669	0.999991	Bmp2_6h_vs_NT	ENSMUSG00000096971	3.72102e-06	7014	4930556M19Rik
3.46661	0.361235	0.708687	0.999991	Bmp2_6h_vs_NT	ENSMUSG00000108668	3.72102e-06	1539	Gm32816
3.5506	0.361122	0.739075	0.999991	Bmp2_6h_vs_NT	ENSMUSG00000080370	3.72102e-06	120	Gm22952
10.6313	0.360455	0.64801	0.999991	Bmp2_6h_vs_NT	ENSMUSG00000066487	3.72102e-06	882	Gm5786
6.25567	0.360432	0.663605	0.999991	Bmp2_6h_vs_NT	ENSMUSG00000097926	3.72102e-06	2232	Gm26575
14.3768	0.360063	0.647822	0.999991	Bmp2_6h_vs_NT	ENSMUSG00000097644	3.72102e-06	2191	Gm26862
11.0904	0.359943	0.507268	0.999991	Bmp2_6h_vs_NT	ENSMUSG00000058745	3.72102e-06	255	Gm9174
7.42975	0.359911	0.562191	0.999991	Bmp2_6h_vs_NT	ENSMUSG00000081378	3.72102e-06	456	Rps13-ps4
25.4899	0.359851	0.440478	0.999991	Bmp2_6h_vs_NT	ENSMUSG00000012819	3.72102e-06	16939	Cdh23
15.4641	0.359632	0.538263	0.999991	Bmp2_6h_vs_NT	ENSMUSG00000020553	3.72102e-06	2723	Pctp
62.9161	0.359459	0.358882	0.999991	Bmp2_6h_vs_NT	ENSMUSG00000049517	3.72102e-06	1268	Rps23
6.1129	0.359024	0.715645	0.999991	Bmp2_6h_vs_NT	ENSMUSG00000098363	3.72102e-06	65	Mir6993
438.546	0.35902	0.129538	0.999991	Bmp2_6h_vs_NT	ENSMUSG00000035105	3.72102e-06	2662	Egln3
5.19852	0.358916	0.637178	0.999991	Bmp2_6h_vs_NT	ENSMUSG00000097761	3.72102e-06	2715	4930534D22Rik
4132.77	0.358831	0.195377	0.999991	Bmp2_6h_vs_NT	ENSMUSG00000064368	3.72102e-06	519	mt-Nd6
11.1302	0.358761	0.529522	0.999991	Bmp2_6h_vs_NT	ENSMUSG00000113109	3.72102e-06	1832	Gm7712
27.5868	0.35872	0.269997	0.999991	Bmp2_6h_vs_NT	ENSMUSG00000084223	3.72102e-06	291	Gm12244
18.387	0.35871	0.463531	0.999991	Bmp2_6h_vs_NT	ENSMUSG00000046057	3.72102e-06	333	Gm15428
11.5588	0.358696	0.537467	0.999991	Bmp2_6h_vs_NT	ENSMUSG00000030786	3.72102e-06	5024	Itgam
21.3537	0.35824	0.391951	0.999991	Bmp2_6h_vs_NT	ENSMUSG00000020182	3.72102e-06	4461	Ddc
1312.68	0.358155	0.000609037	0.0452725	Bmp2_6h_vs_NT	ENSMUSG00000018648	1.34417	1945	Dusp14
27.3622	0.358041	0.412166	0.999991	Bmp2_6h_vs_NT	ENSMUSG00000118071	3.72102e-06	2911	Gm50455
3.60077	0.358	0.764595	0.999991	Bmp2_6h_vs_NT	ENSMUSG00000106572	3.72102e-06	1296	4933417G07Rik
131.817	0.357457	0.216912	0.999991	Bmp2_6h_vs_NT	ENSMUSG00000050677	3.72102e-06	3585	Ccdc96
6.1051	0.357388	0.640066	0.999991	Bmp2_6h_vs_NT	ENSMUSG00000022304	3.72102e-06	3743	Dpys
8.35725	0.357313	0.545795	0.999991	Bmp2_6h_vs_NT	ENSMUSG00000110165	3.72102e-06	904	Gm4032
638.576	0.357245	0.00493933	0.250743	Bmp2_6h_vs_NT	ENSMUSG00000023272	0.600771	1366	Creld2
3867.04	0.35701	0.0583766	0.999991	Bmp2_6h_vs_NT	ENSMUSG00000063919	3.72102e-06	8678	Srrm4
7.38631	0.357008	0.65412	0.999991	Bmp2_6h_vs_NT	ENSMUSG00000103760	3.72102e-06	436	Gm8009
26.1684	0.356961	0.346668	0.999991	Bmp2_6h_vs_NT	ENSMUSG00000048029	3.72102e-06	2570	Eno4
8.02714	0.356816	0.574668	0.999991	Bmp2_6h_vs_NT	ENSMUSG00000079008	3.72102e-06	3018	Gm14124
65.1321	0.356696	0.325002	0.999991	Bmp2_6h_vs_NT	ENSMUSG00000022836	3.72102e-06	11263	Mylk
19.7353	0.356498	0.377256	0.999991	Bmp2_6h_vs_NT	ENSMUSG00000097547	3.72102e-06	3361	B230110C06Rik
9.20952	0.356408	0.57026	0.999991	Bmp2_6h_vs_NT	ENSMUSG00000023959	3.72102e-06	8782	Clic5
865.818	0.356364	0.00548225	0.27299	Bmp2_6h_vs_NT	ENSMUSG00000038175	0.563854	3233	Mylip
1903.78	0.356307	0.117221	0.999991	Bmp2_6h_vs_NT	ENSMUSG00000025810	3.72102e-06	9785	Nrp1
5691.61	0.355127	0.0159106	0.585041	Bmp2_6h_vs_NT	ENSMUSG00000029478	0.232813	10490	Ncor2
30.875	0.354776	0.303146	0.999991	Bmp2_6h_vs_NT	ENSMUSG00000041372	3.72102e-06	3779	B4galnt3
745.379	0.354479	0.178778	0.999991	Bmp2_6h_vs_NT	ENSMUSG00000000531	3.72102e-06	2033	Grasp
17.4728	0.354432	0.503743	0.999991	Bmp2_6h_vs_NT	ENSMUSG00000062284	3.72102e-06	390	Gm6030
17.9942	0.354248	0.448272	0.999991	Bmp2_6h_vs_NT	ENSMUSG00000106321	3.72102e-06	791	Gm43674
40.9568	0.354142	0.247898	0.999991	Bmp2_6h_vs_NT	ENSMUSG00000110657	3.72102e-06	829	Gm7684
9.06934	0.353837	0.583918	0.999991	Bmp2_6h_vs_NT	ENSMUSG00000034792	3.72102e-06	2135	Gna15
231.473	0.353383	0.0112027	0.451274	Bmp2_6h_vs_NT	ENSMUSG00000015337	0.345559	1063	Endog
14.6357	0.35334	0.426447	0.999991	Bmp2_6h_vs_NT	ENSMUSG00000082088	3.72102e-06	1062	Gm15753
3.48145	0.352756	0.798289	0.999991	Bmp2_6h_vs_NT	ENSMUSG00000107512	3.72102e-06	4832	Gm44433
5.48021	0.352752	0.698634	0.999991	Bmp2_6h_vs_NT	ENSMUSG00000081251	3.72102e-06	551	Gm12164
21.7601	0.352634	0.574128	0.999991	Bmp2_6h_vs_NT	ENSMUSG00000030263	3.72102e-06	4070	Lrmp
6.7571	0.352465	0.65309	0.999991	Bmp2_6h_vs_NT	ENSMUSG00000111649	3.72102e-06	3869	Gm48945
3.46138	0.352252	0.742553	0.999991	Bmp2_6h_vs_NT	ENSMUSG00000031952	3.72102e-06	2182	Chst5
14.6138	0.352229	0.623425	0.999991	Bmp2_6h_vs_NT	ENSMUSG00000050765	3.72102e-06	3609	Gm5084
6.36854	0.352149	0.6449	0.999991	Bmp2_6h_vs_NT	ENSMUSG00000104786	3.72102e-06	570	Gm43573
46.4512	0.351731	0.169229	0.999991	Bmp2_6h_vs_NT	ENSMUSG00000015354	3.72102e-06	4625	Pcolce2
8.77265	0.351716	0.536994	0.999991	Bmp2_6h_vs_NT	ENSMUSG00000030402	3.72102e-06	2234	Ppm1n
32.9838	0.351674	0.330906	0.999991	Bmp2_6h_vs_NT	ENSMUSG00000063661	3.72102e-06	2168	Krt73
1167.83	0.351406	0.278336	0.999991	Bmp2_6h_vs_NT	ENSMUSG00000020099	3.72102e-06	6258	Unc5b
22.788	0.351046	0.675931	0.999991	Bmp2_6h_vs_NT	ENSMUSG00000020887	3.72102e-06	2302	A230052G05Rik
7.50103	0.351038	0.6448	0.999991	Bmp2_6h_vs_NT	ENSMUSG00000087675	3.72102e-06	1705	Gm11762
16.9706	0.351013	0.48106	0.999991	Bmp2_6h_vs_NT	ENSMUSG00000104795	3.72102e-06	795	Gm42783
55.8943	0.35082	0.309813	0.999991	Bmp2_6h_vs_NT	ENSMUSG00000043168	3.72102e-06	3001	4930426D05Rik
28.6651	0.350185	0.292365	0.999991	Bmp2_6h_vs_NT	ENSMUSG00000056904	3.72102e-06	1348	Gm5620
39.1966	0.35006	0.234729	0.999991	Bmp2_6h_vs_NT	ENSMUSG00000091476	3.72102e-06	5260	Catspere2
37.0667	0.349891	0.28084	0.999991	Bmp2_6h_vs_NT	ENSMUSG00000082900	3.72102e-06	1008	Gm11557
6.207	0.349876	0.701962	0.999991	Bmp2_6h_vs_NT	ENSMUSG00000045655	3.72102e-06	2323	Fam216b
5069.81	0.349812	0.000228807	0.0192992	Bmp2_6h_vs_NT	ENSMUSG00000020866	1.71446	10137	Cacna1g
134.434	0.349569	0.0364784	0.999991	Bmp2_6h_vs_NT	ENSMUSG00000030748	3.72102e-06	6002	Il4ra
29.0127	0.349554	0.345952	0.999991	Bmp2_6h_vs_NT	ENSMUSG00000098024	3.72102e-06	497	Gm27003
21.0743	0.349126	0.385255	0.999991	Bmp2_6h_vs_NT	ENSMUSG00000097711	3.72102e-06	997	Gm5523
20.8044	0.348996	0.351793	0.999991	Bmp2_6h_vs_NT	ENSMUSG00000047591	3.72102e-06	2739	Mafa
15.3889	0.348956	0.496115	0.999991	Bmp2_6h_vs_NT	ENSMUSG00000078923	3.72102e-06	2721	Ube2v1
48.5898	0.3483	0.174701	0.999991	Bmp2_6h_vs_NT	ENSMUSG00000026117	3.72102e-06	2992	Zap70
9469.1	0.348135	0.0188013	0.663138	Bmp2_6h_vs_NT	ENSMUSG00000063146	0.178396	5187	Clip2
387.486	0.347983	0.00869668	0.377556	Bmp2_6h_vs_NT	ENSMUSG00000008398	0.423018	4550	Elk3
268.556	0.347803	0.0776001	0.999991	Bmp2_6h_vs_NT	ENSMUSG00000031337	3.72102e-06	13935	Mtm1
6.92134	0.347299	0.752937	0.999991	Bmp2_6h_vs_NT	ENSMUSG00000027470	3.72102e-06	2951	Mylk2
218.673	0.347278	0.192824	0.999991	Bmp2_6h_vs_NT	ENSMUSG00000018126	3.72102e-06	2728	Baiap2l2
6.68813	0.347179	0.688269	0.999991	Bmp2_6h_vs_NT	ENSMUSG00000113853	3.72102e-06	3425	Gm47583
4.13346	0.347015	0.740021	0.999991	Bmp2_6h_vs_NT	ENSMUSG00000105282	3.72102e-06	3252	Gm42981
89.3863	0.346582	0.205649	0.999991	Bmp2_6h_vs_NT	ENSMUSG00000052146	3.72102e-06	2311	Rps10
478.378	0.346578	0.13736	0.999991	Bmp2_6h_vs_NT	ENSMUSG00000044986	3.72102e-06	3163	Tst
5.23935	0.346535	0.627317	0.999991	Bmp2_6h_vs_NT	ENSMUSG00000101502	3.72102e-06	798	Rpl7a-ps10
347.967	0.34651	0.00705056	0.323777	Bmp2_6h_vs_NT	ENSMUSG00000008496	0.489754	8243	Pou2f2
26.6279	0.346293	0.401749	0.999991	Bmp2_6h_vs_NT	ENSMUSG00000068452	3.72102e-06	6771	Duox2
677.278	0.346101	0.146444	0.999991	Bmp2_6h_vs_NT	ENSMUSG00000043770	3.72102e-06	297	Gm12481
11.5859	0.346005	0.533394	0.999991	Bmp2_6h_vs_NT	ENSMUSG00000058357	3.72102e-06	395	Gm6612
6.38397	0.345915	0.663674	0.999991	Bmp2_6h_vs_NT	ENSMUSG00000068117	3.72102e-06	4740	Mei1
14.6783	0.345593	0.460985	0.999991	Bmp2_6h_vs_NT	ENSMUSG00000097280	3.72102e-06	2658	AI849053
193.913	0.34555	0.1771	0.999991	Bmp2_6h_vs_NT	ENSMUSG00000048967	3.72102e-06	880	Yjefn3
9.81419	0.345452	0.555637	0.999991	Bmp2_6h_vs_NT	ENSMUSG00000097958	3.72102e-06	987	Gm8492
164.943	0.345394	0.364176	0.999991	Bmp2_6h_vs_NT	ENSMUSG00000092116	3.72102e-06	527	Gm10320
60.7904	0.345271	0.374935	0.999991	Bmp2_6h_vs_NT	ENSMUSG00000019846	3.72102e-06	12068	Lama4
8.34035	0.345214	0.611641	0.999991	Bmp2_6h_vs_NT	ENSMUSG00000104333	3.72102e-06	940	Gm10253
2108.15	0.344452	0.104595	0.999991	Bmp2_6h_vs_NT	ENSMUSG00000029189	3.72102e-06	9850	Sel1l3
3.32711	0.344405	0.715602	0.999991	Bmp2_6h_vs_NT	ENSMUSG00000080951	3.72102e-06	163	Gm12208
6.1092	0.344403	0.639076	0.999991	Bmp2_6h_vs_NT	ENSMUSG00000087360	3.72102e-06	842	Gm15104
8.57266	0.34438	0.551274	0.999991	Bmp2_6h_vs_NT	ENSMUSG00000105607	3.72102e-06	1076	Gm43513
22.8685	0.344253	0.552959	0.999991	Bmp2_6h_vs_NT	ENSMUSG00000108461	3.72102e-06	750	AV356131
6.50424	0.343975	0.626725	0.999991	Bmp2_6h_vs_NT	ENSMUSG00000108283	3.72102e-06	412	Gm44008
132.385	0.343874	0.0691371	0.999991	Bmp2_6h_vs_NT	ENSMUSG00000051159	3.72102e-06	1754	Cited1
129.229	0.34383	0.160336	0.999991	Bmp2_6h_vs_NT	ENSMUSG00000023571	3.72102e-06	1366	C1qtnf12
5.87075	0.343828	0.67066	0.999991	Bmp2_6h_vs_NT	ENSMUSG00000105459	3.72102e-06	1123	4930449I04Rik
3.81871	0.343691	0.771089	0.999991	Bmp2_6h_vs_NT	ENSMUSG00000105011	3.72102e-06	6152	Gm43210
29.819	0.343622	0.447679	0.999991	Bmp2_6h_vs_NT	ENSMUSG00000059336	3.72102e-06	3995	Slc14a1
652.946	0.343615	0.111546	0.999991	Bmp2_6h_vs_NT	ENSMUSG00000018906	3.72102e-06	6239	P4ha2
29.1528	0.34337	0.30927	0.999991	Bmp2_6h_vs_NT	ENSMUSG00000082066	3.72102e-06	837	Gm13904
31.3929	0.343361	0.302096	0.999991	Bmp2_6h_vs_NT	ENSMUSG00000082607	3.72102e-06	573	Gm12045
9.74391	0.343355	0.640649	0.999991	Bmp2_6h_vs_NT	ENSMUSG00000019230	3.72102e-06	9494	Lhx9
1604.91	0.343196	0.190091	0.999991	Bmp2_6h_vs_NT	ENSMUSG00000050896	3.72102e-06	1506	Rtn4rl2
6.00233	0.343158	0.651691	0.999991	Bmp2_6h_vs_NT	ENSMUSG00000081715	3.72102e-06	486	Rps11-ps3
54.3054	0.343147	0.207381	0.999991	Bmp2_6h_vs_NT	ENSMUSG00000024011	3.72102e-06	6364	Pi16
966.995	0.342816	0.00147981	0.0940933	Bmp2_6h_vs_NT	ENSMUSG00000090946	1.02644	4240	Ccdc71l
7.78047	0.342571	0.613878	0.999991	Bmp2_6h_vs_NT	ENSMUSG00000086129	3.72102e-06	554	Gm13558
9.59322	0.34244	0.696054	0.999991	Bmp2_6h_vs_NT	ENSMUSG00000037716	3.72102e-06	5342	Ccdc33
13.0778	0.342403	0.468122	0.999991	Bmp2_6h_vs_NT	ENSMUSG00000084865	3.72102e-06	600	Gm15723
320.317	0.341841	0.157193	0.999991	Bmp2_6h_vs_NT	ENSMUSG00000099764	3.72102e-06	496	Rps10-ps2
74.6278	0.341627	0.356695	0.999991	Bmp2_6h_vs_NT	ENSMUSG00000087269	3.72102e-06	1249	D330023K18Rik
1204.71	0.341624	0.0450507	0.999991	Bmp2_6h_vs_NT	ENSMUSG00000001761	3.72102e-06	5621	Smo
66.0554	0.341567	0.258566	0.999991	Bmp2_6h_vs_NT	ENSMUSG00000086165	3.72102e-06	432	Gm15690
5.90411	0.341473	0.632048	0.999991	Bmp2_6h_vs_NT	ENSMUSG00000118252	3.72102e-06	801	Gm5521
10.885	0.341375	0.642527	0.999991	Bmp2_6h_vs_NT	ENSMUSG00000098259	3.72102e-06	63	Gm27616
16.9185	0.340621	0.431901	0.999991	Bmp2_6h_vs_NT	ENSMUSG00000116864	3.72102e-06	1031	Gm3320
19.1029	0.340593	0.634749	0.999991	Bmp2_6h_vs_NT	ENSMUSG00000018920	3.72102e-06	3021	Cxcl16
133.834	0.340225	0.200026	0.999991	Bmp2_6h_vs_NT	ENSMUSG00000103313	3.72102e-06	2464	Gm38357
260.921	0.340162	0.372641	0.999991	Bmp2_6h_vs_NT	ENSMUSG00000030406	3.72102e-06	3482	Gipr
15.3907	0.340057	0.473832	0.999991	Bmp2_6h_vs_NT	ENSMUSG00000023267	3.72102e-06	2105	Gabrr2
8.77712	0.34003	0.658309	0.999991	Bmp2_6h_vs_NT	ENSMUSG00000103753	3.72102e-06	1905	Gm6934
205.611	0.339522	0.311114	0.999991	Bmp2_6h_vs_NT	ENSMUSG00000086429	3.72102e-06	1695	Gt(ROSA)26Sor
4750.62	0.339498	0.115605	0.999991	Bmp2_6h_vs_NT	ENSMUSG00000006800	3.72102e-06	5871	Sulf2
23.8566	0.339441	0.405351	0.999991	Bmp2_6h_vs_NT	ENSMUSG00000084967	3.72102e-06	3220	Gm12296
30.8342	0.339346	0.321811	0.999991	Bmp2_6h_vs_NT	ENSMUSG00000022236	3.72102e-06	957	Ropn1l
312.605	0.339302	0.026968	0.857374	Bmp2_6h_vs_NT	ENSMUSG00000089999	0.0668294	439	Gm6485
11.5098	0.338864	0.518059	0.999991	Bmp2_6h_vs_NT	ENSMUSG00000025496	3.72102e-06	3381	Drd4
51.2175	0.33846	0.3556	0.999991	Bmp2_6h_vs_NT	ENSMUSG00000081661	3.72102e-06	240	Gm14450
156.771	0.338444	0.0812629	0.999991	Bmp2_6h_vs_NT	ENSMUSG00000037960	3.72102e-06	1477	Card19
60.771	0.338426	0.477415	0.999991	Bmp2_6h_vs_NT	ENSMUSG00000026535	3.72102e-06	1697	Ifi202b
129.63	0.338399	0.313452	0.999991	Bmp2_6h_vs_NT	ENSMUSG00000038872	3.72102e-06	20976	Zfhx3
566.617	0.33836	0.000870142	0.0597391	Bmp2_6h_vs_NT	ENSMUSG00000020844	1.22374	3239	Nxn
9.32877	0.337939	0.56757	0.999991	Bmp2_6h_vs_NT	ENSMUSG00000098111	3.72102e-06	982	Gm4654
138.759	0.337469	0.419774	0.999991	Bmp2_6h_vs_NT	ENSMUSG00000098087	3.72102e-06	529	Gm17750
1178.49	0.337324	0.0735442	0.999991	Bmp2_6h_vs_NT	ENSMUSG00000039234	3.72102e-06	6325	Sec24d
20.5939	0.337263	0.414553	0.999991	Bmp2_6h_vs_NT	ENSMUSG00000085218	3.72102e-06	1311	BB218582
735.346	0.337251	0.181751	0.999991	Bmp2_6h_vs_NT	ENSMUSG00000062997	3.72102e-06	1241	Rpl35
33.1786	0.33724	0.326099	0.999991	Bmp2_6h_vs_NT	ENSMUSG00000057157	3.72102e-06	378	Gm6054
21.1731	0.336515	0.448209	0.999991	Bmp2_6h_vs_NT	ENSMUSG00000101814	3.72102e-06	298	Gm17807
29.2308	0.335412	0.423339	0.999991	Bmp2_6h_vs_NT	ENSMUSG00000086728	3.72102e-06	2157	Man2c1os
941.207	0.335329	0.0188144	0.663138	Bmp2_6h_vs_NT	ENSMUSG00000036856	0.178396	4194	Wnt4
819.268	0.335058	0.0396156	0.999991	Bmp2_6h_vs_NT	ENSMUSG00000020092	3.72102e-06	4535	Pald1
8.0927	0.335016	0.668756	0.999991	Bmp2_6h_vs_NT	ENSMUSG00000114524	3.72102e-06	650	Gm48357
59.5057	0.334901	0.188337	0.999991	Bmp2_6h_vs_NT	ENSMUSG00000015112	3.72102e-06	3798	Slc25a13
42.6938	0.334815	0.32328	0.999991	Bmp2_6h_vs_NT	ENSMUSG00000087026	3.72102e-06	2132	A230103J11Rik
6.43199	0.334804	0.637355	0.999991	Bmp2_6h_vs_NT	ENSMUSG00000094958	3.72102e-06	1812	3110021N24Rik
6.47295	0.334709	0.657014	0.999991	Bmp2_6h_vs_NT	ENSMUSG00000097378	3.72102e-06	1143	B230208H11Rik
6.56264	0.334318	0.681034	0.999991	Bmp2_6h_vs_NT	ENSMUSG00000090675	3.72102e-06	2643	Olfr111
5.57238	0.334205	0.685632	0.999991	Bmp2_6h_vs_NT	ENSMUSG00000097416	3.72102e-06	3307	Gm26670
13.5308	0.334164	0.562548	0.999991	Bmp2_6h_vs_NT	ENSMUSG00000023393	3.72102e-06	3200	Slc17a9
15.6725	0.334106	0.494178	0.999991	Bmp2_6h_vs_NT	ENSMUSG00000105981	3.72102e-06	2696	2810428J06Rik
51.8496	0.333746	0.176865	0.999991	Bmp2_6h_vs_NT	ENSMUSG00000097386	3.72102e-06	1581	9130213A22Rik
253.656	0.333654	0.0813552	0.999991	Bmp2_6h_vs_NT	ENSMUSG00000008318	3.72102e-06	3280	Relt
6.90192	0.33355	0.608828	0.999991	Bmp2_6h_vs_NT	ENSMUSG00000028571	3.72102e-06	4690	Cyp2j13
6.69516	0.333252	0.630172	0.999991	Bmp2_6h_vs_NT	ENSMUSG00000063458	3.72102e-06	2714	Lrmda
352.057	0.333135	0.116716	0.999991	Bmp2_6h_vs_NT	ENSMUSG00000021948	3.72102e-06	5544	Prkcd
209.919	0.332803	0.184123	0.999991	Bmp2_6h_vs_NT	ENSMUSG00000051989	3.72102e-06	972	Smim11
1095.31	0.332468	0.15258	0.999991	Bmp2_6h_vs_NT	ENSMUSG00000020701	3.72102e-06	4693	Tmem132e
36.9384	0.332273	0.321303	0.999991	Bmp2_6h_vs_NT	ENSMUSG00000046480	3.72102e-06	4982	Scn4b
77.1309	0.332215	0.248613	0.999991	Bmp2_6h_vs_NT	ENSMUSG00000046463	3.72102e-06	4924	5930403N24Rik
12.4503	0.332129	0.562423	0.999991	Bmp2_6h_vs_NT	ENSMUSG00000083936	3.72102e-06	1138	Gm14829
235.784	0.331984	0.265599	0.999991	Bmp2_6h_vs_NT	ENSMUSG00000118052	3.72102e-06	652	Gm50432
17.383	0.331924	0.586739	0.999991	Bmp2_6h_vs_NT	ENSMUSG00000116562	3.72102e-06	250	Gm46542
521.485	0.331512	0.233667	0.999991	Bmp2_6h_vs_NT	ENSMUSG00000091845	3.72102e-06	390	Rpl36-ps12
5.63913	0.331463	0.655049	0.999991	Bmp2_6h_vs_NT	ENSMUSG00000080870	3.72102e-06	999	Gm14111
32.0754	0.331305	0.371866	0.999991	Bmp2_6h_vs_NT	ENSMUSG00000114607	3.72102e-06	1549	Gm8990
5.28669	0.331246	0.697016	0.999991	Bmp2_6h_vs_NT	ENSMUSG00000093178	3.72102e-06	87	Snord87
735.681	0.331112	0.249632	0.999991	Bmp2_6h_vs_NT	ENSMUSG00000060402	3.72102e-06	6634	Chst8
26.1791	0.330708	0.472739	0.999991	Bmp2_6h_vs_NT	ENSMUSG00000082337	3.72102e-06	215	Gm14723
443.983	0.330699	0.0854351	0.999991	Bmp2_6h_vs_NT	ENSMUSG00000042942	3.72102e-06	11022	Greb1l
1161.98	0.33063	0.00482684	0.246288	Bmp2_6h_vs_NT	ENSMUSG00000028532	0.608557	6020	Cachd1
26.0681	0.330609	0.327852	0.999991	Bmp2_6h_vs_NT	ENSMUSG00000030055	3.72102e-06	5526	Rab43
33.5633	0.330549	0.410621	0.999991	Bmp2_6h_vs_NT	ENSMUSG00000096948	3.72102e-06	3756	Gm4221
5.06387	0.330339	0.678893	0.999991	Bmp2_6h_vs_NT	ENSMUSG00000087601	3.72102e-06	2190	Uchl1os
767.118	0.329505	0.162573	0.999991	Bmp2_6h_vs_NT	ENSMUSG00000079499	3.72102e-06	5511	6530402F18Rik
45.5054	0.329463	0.244132	0.999991	Bmp2_6h_vs_NT	ENSMUSG00000109401	3.72102e-06	2112	Cpeb1os1
6.97886	0.329367	0.674615	0.999991	Bmp2_6h_vs_NT	ENSMUSG00000113186	3.72102e-06	6641	A330076C08Rik
3.73688	0.329173	0.737315	0.999991	Bmp2_6h_vs_NT	ENSMUSG00000107427	3.72102e-06	2376	Gm43948
11.4803	0.329162	0.58746	0.999991	Bmp2_6h_vs_NT	ENSMUSG00000114152	3.72102e-06	951	Gm5374
7.68894	0.32916	0.621253	0.999991	Bmp2_6h_vs_NT	ENSMUSG00000040205	3.72102e-06	2256	Cuzd1
3.871	0.329111	0.732314	0.999991	Bmp2_6h_vs_NT	ENSMUSG00000078143	3.72102e-06	1643	Gm17344
161.132	0.328928	NA	NA	Bmp2_6h_vs_NT	ENSMUSG00000060938	NA	1444	Rpl26
15.0677	0.328831	0.492484	0.999991	Bmp2_6h_vs_NT	ENSMUSG00000104264	3.72102e-06	1257	Gm18529
14.9656	0.328265	0.575541	0.999991	Bmp2_6h_vs_NT	ENSMUSG00000021886	3.72102e-06	2069	Gpr65
22.4704	0.32825	0.587351	0.999991	Bmp2_6h_vs_NT	ENSMUSG00000059089	3.72102e-06	1256	Fcgr4
18.8181	0.327635	0.560859	0.999991	Bmp2_6h_vs_NT	ENSMUSG00000103133	3.72102e-06	1559	Gm37303
50.3629	0.327494	0.277206	0.999991	Bmp2_6h_vs_NT	ENSMUSG00000028370	3.72102e-06	11027	Pappa
61.7404	0.327339	0.369971	0.999991	Bmp2_6h_vs_NT	ENSMUSG00000116812	3.72102e-06	3159	Gm2792
20.9765	0.327276	0.459891	0.999991	Bmp2_6h_vs_NT	ENSMUSG00000073125	3.72102e-06	3780	Xlr3b
6.86949	0.327142	0.617	0.999991	Bmp2_6h_vs_NT	ENSMUSG00000081278	3.72102e-06	316	Gm13186
68.8768	0.327006	0.303437	0.999991	Bmp2_6h_vs_NT	ENSMUSG00000074652	3.72102e-06	6634	Myh7b
7.0044	0.326939	0.642098	0.999991	Bmp2_6h_vs_NT	ENSMUSG00000078442	3.72102e-06	1714	Ccdc105
15.7522	0.326921	0.473825	0.999991	Bmp2_6h_vs_NT	ENSMUSG00000104113	3.72102e-06	758	Gm37292
177.972	0.326833	0.0335849	0.990059	Bmp2_6h_vs_NT	ENSMUSG00000032656	0.00433896	6006	Marchf3
9.1958	0.32678	0.59117	0.999991	Bmp2_6h_vs_NT	ENSMUSG00000098110	3.72102e-06	986	Gm26956
3.69965	0.326382	0.755053	0.999991	Bmp2_6h_vs_NT	ENSMUSG00000108101	3.72102e-06	233	Gm45738
4535.43	0.326226	0.00264873	0.152468	Bmp2_6h_vs_NT	ENSMUSG00000019558	0.816821	5210	Slc6a8
4.12189	0.326201	0.736461	0.999991	Bmp2_6h_vs_NT	ENSMUSG00000039653	3.72102e-06	1941	Baat
45.3123	0.326166	0.386989	0.999991	Bmp2_6h_vs_NT	ENSMUSG00000015950	3.72102e-06	3663	Ncf1
1015.16	0.326033	0.0934625	0.999991	Bmp2_6h_vs_NT	ENSMUSG00000049907	3.72102e-06	2161	Rasl11b
19.9813	0.326014	0.563076	0.999991	Bmp2_6h_vs_NT	ENSMUSG00000051147	3.72102e-06	1522	Nat2
15.9468	0.325989	0.439171	0.999991	Bmp2_6h_vs_NT	ENSMUSG00000050533	3.72102e-06	598	Gm9845
4356.82	0.325854	0.0468043	0.999991	Bmp2_6h_vs_NT	ENSMUSG00000022565	3.72102e-06	18113	Plec
120.181	0.325729	0.13801	0.999991	Bmp2_6h_vs_NT	ENSMUSG00000097209	3.72102e-06	3064	AU022754
888.437	0.325566	0.0258256	0.830404	Bmp2_6h_vs_NT	ENSMUSG00000037827	0.0807107	1479	Gm5884
5.38718	0.325524	0.769378	0.999991	Bmp2_6h_vs_NT	ENSMUSG00000098008	3.72102e-06	1366	A930001A20Rik
1821.89	0.325264	0.0229522	0.774177	Bmp2_6h_vs_NT	ENSMUSG00000027007	0.11116	5599	Itprid2
1850.91	0.325151	0.0019845	0.119214	Bmp2_6h_vs_NT	ENSMUSG00000075702	0.923672	1481	Selenom
18.0275	0.324838	0.579934	0.999991	Bmp2_6h_vs_NT	ENSMUSG00000018654	3.72102e-06	5777	Ikzf1
36.4077	0.324802	0.274627	0.999991	Bmp2_6h_vs_NT	ENSMUSG00000044749	3.72102e-06	5398	Abca6
12.1669	0.324719	0.534449	0.999991	Bmp2_6h_vs_NT	ENSMUSG00000021139	3.72102e-06	3241	Gm20498
6.21993	0.324691	0.664408	0.999991	Bmp2_6h_vs_NT	ENSMUSG00000026668	3.72102e-06	884	Ucma
18.552	0.324678	0.451875	0.999991	Bmp2_6h_vs_NT	ENSMUSG00000087578	3.72102e-06	1083	Ccdc142os
6.39384	0.324475	0.687417	0.999991	Bmp2_6h_vs_NT	ENSMUSG00000098033	3.72102e-06	1012	Gm9381
3.91221	0.324468	0.739947	0.999991	Bmp2_6h_vs_NT	ENSMUSG00000076433	3.72102e-06	1944	Cep295nl
11.8154	0.324406	0.591095	0.999991	Bmp2_6h_vs_NT	ENSMUSG00000109669	3.72102e-06	1426	Gm45472
36.8919	0.324338	0.50659	0.999991	Bmp2_6h_vs_NT	ENSMUSG00000074646	3.72102e-06	4994	6430550D23Rik
31.1007	0.324229	0.510237	0.999991	Bmp2_6h_vs_NT	ENSMUSG00000091003	3.72102e-06	455	Gm7244
1992.68	0.32398	0.295262	0.999991	Bmp2_6h_vs_NT	ENSMUSG00000035513	3.72102e-06	3990	Ntng2
1103.23	0.3239	0.0963047	0.999991	Bmp2_6h_vs_NT	ENSMUSG00000045912	3.72102e-06	6754	C2cd4c
22.3807	0.323706	0.386351	0.999991	Bmp2_6h_vs_NT	ENSMUSG00000089737	3.72102e-06	2418	Gm15688
4794.69	0.323527	0.0013739	0.0878996	Bmp2_6h_vs_NT	ENSMUSG00000029705	1.05601	20024	Cux1
7.13906	0.323493	0.637317	0.999991	Bmp2_6h_vs_NT	ENSMUSG00000074643	3.72102e-06	4507	Cpne1
3.32547	0.323454	0.728942	0.999991	Bmp2_6h_vs_NT	ENSMUSG00000117877	3.72102e-06	2194	Gm8184
32.6045	0.32335	0.384451	0.999991	Bmp2_6h_vs_NT	ENSMUSG00000118094	3.72102e-06	4604
236.367	0.32281	0.0837819	0.999991	Bmp2_6h_vs_NT	ENSMUSG00000036777	3.72102e-06	9063	Anln
19.8418	0.322706	0.595417	0.999991	Bmp2_6h_vs_NT	ENSMUSG00000058470	3.72102e-06	5986	Gm8369
324.283	0.322687	0.0422988	0.999991	Bmp2_6h_vs_NT	ENSMUSG00000036502	3.72102e-06	4490	Tmem255a
69.4133	0.322612	0.385576	0.999991	Bmp2_6h_vs_NT	ENSMUSG00000087445	3.72102e-06	464	Gm14286
40.1837	0.322596	0.431523	0.999991	Bmp2_6h_vs_NT	ENSMUSG00000074346	3.72102e-06	1353	Kcnd3os
13.6721	0.322437	0.501629	0.999991	Bmp2_6h_vs_NT	ENSMUSG00000098048	3.72102e-06	1008	Gm8330
228.99	0.322063	0.242068	0.999991	Bmp2_6h_vs_NT	ENSMUSG00000037206	3.72102e-06	2686	Islr
101.724	0.321969	0.167278	0.999991	Bmp2_6h_vs_NT	ENSMUSG00000082226	3.72102e-06	831	Gm715
2965.32	0.321858	0.101015	0.999991	Bmp2_6h_vs_NT	ENSMUSG00000052684	3.72102e-06	3189	Jun
142.512	0.321852	0.0798426	0.999991	Bmp2_6h_vs_NT	ENSMUSG00000086229	3.72102e-06	1053	Gm4887
750.528	0.321817	0.0027045	0.154388	Bmp2_6h_vs_NT	ENSMUSG00000042804	0.811387	3909	Gpr153
14.6214	0.321771	0.681015	0.999991	Bmp2_6h_vs_NT	ENSMUSG00000042353	3.72102e-06	6384	Frem3
3.32601	0.321654	0.72289	0.999991	Bmp2_6h_vs_NT	ENSMUSG00000109156	3.72102e-06	2279	Gm45194
6.34402	0.321302	0.695634	0.999991	Bmp2_6h_vs_NT	ENSMUSG00000034738	3.72102e-06	1888	Nostrin
126.312	0.321246	0.0783839	0.999991	Bmp2_6h_vs_NT	ENSMUSG00000083258	3.72102e-06	2874	Gm5939
14.6998	0.321194	0.51901	0.999991	Bmp2_6h_vs_NT	ENSMUSG00000097466	3.72102e-06	2234	D430036J16Rik
51.4243	0.321164	0.348219	0.999991	Bmp2_6h_vs_NT	ENSMUSG00000118364	3.72102e-06	1757
113.717	0.32104	0.0708091	0.999991	Bmp2_6h_vs_NT	ENSMUSG00000020334	3.72102e-06	2553	Slc22a4
43.5091	0.32092	0.220199	0.999991	Bmp2_6h_vs_NT	ENSMUSG00000054206	3.72102e-06	1472	Gzmm
24.1056	0.320854	0.392731	0.999991	Bmp2_6h_vs_NT	ENSMUSG00000085936	3.72102e-06	3293	2610307P16Rik
13.015	0.320823	0.55468	0.999991	Bmp2_6h_vs_NT	ENSMUSG00000025726	3.72102e-06	2950	Slc28a1
21.8479	0.320815	0.438401	0.999991	Bmp2_6h_vs_NT	ENSMUSG00000117238	3.72102e-06	7600
6.43525	0.320804	0.642055	0.999991	Bmp2_6h_vs_NT	ENSMUSG00000086225	3.72102e-06	992	Gm8661
97.2146	0.320712	0.0894439	0.999991	Bmp2_6h_vs_NT	ENSMUSG00000041703	3.72102e-06	4889	Zic5
72.8916	0.32047	0.235526	0.999991	Bmp2_6h_vs_NT	ENSMUSG00000027580	3.72102e-06	11529	Helz2
7.53018	0.320228	0.637505	0.999991	Bmp2_6h_vs_NT	ENSMUSG00000082348	3.72102e-06	962	Gm12807
41.3432	0.320143	0.515543	0.999991	Bmp2_6h_vs_NT	ENSMUSG00000087165	3.72102e-06	714	2010001A14Rik
36.1881	0.319993	0.297473	0.999991	Bmp2_6h_vs_NT	ENSMUSG00000003283	3.72102e-06	2092	Hck
4.13168	0.319559	0.7519	0.999991	Bmp2_6h_vs_NT	ENSMUSG00000054626	3.72102e-06	2333	Xlr
4.31763	0.319177	0.723893	0.999991	Bmp2_6h_vs_NT	ENSMUSG00000101496	3.72102e-06	598	Gm8885
2052.34	0.31909	4.9919e-05	0.00526314	Bmp2_6h_vs_NT	ENSMUSG00000028412	2.27876	6945	Slc44a1
13.7116	0.319088	0.581911	0.999991	Bmp2_6h_vs_NT	ENSMUSG00000097016	3.72102e-06	2007	Gm26708
14.9614	0.319037	0.475663	0.999991	Bmp2_6h_vs_NT	ENSMUSG00000112446	3.72102e-06	374	Gm47949
[truncated: 18,671 more rows]
