# Supplementary material for: Control of neuronal excitation–inhibition balance by BMP–SMAD1 signalling
Source: Nature. 2024 Apr 17;629(8011):402–9. doi: 10.1038/s41586-024-07317-z (PMC11078759; doi:10.1038/s41586-024-07317-z)
Supplement: Supplementary file 6 — Summary of RNA-seq datasets collected from control and Smad1 mutant and BMP2-stimulated primary cortical cultures. [file 41586_2024_7317_MOESM6_ESM.xlsx]

## Sheet: control1hvsNT
geneID	gene_symbol	RNA_Contrast	RNA_AveExpr	RNA_logFC	RNA_adj.P.Val	RNA_log.adj.P.Val	Smad1/5 peak
ENSMUSG00000027200	Sema6d	WT1h_vs_WTNT	2517.67	0.0166031	0.999927	3.17082e-05	yes
ENSMUSG00000033256	Shf	WT1h_vs_WTNT	623.077	0.261352	0.999927	3.17082e-05	yes
ENSMUSG00000027227	Sord	WT1h_vs_WTNT	432.061	0.00420607	0.999927	3.17082e-05	yes
ENSMUSG00000027326	Knl1	WT1h_vs_WTNT	103.989	-0.0622441	0.999927	3.17082e-05	yes
ENSMUSG00000027344	Fsip1	WT1h_vs_WTNT	11.4906	0.29887	0.999927	3.17082e-05	yes
ENSMUSG00000048058	Ldlrad3	WT1h_vs_WTNT	437.378	0.0367692	0.999927	3.17082e-05	yes
ENSMUSG00000075020	Mir670hg	WT1h_vs_WTNT	362.23	-0.134952	0.999927	3.17082e-05	yes
ENSMUSG00000045216	Hs6st1	WT1h_vs_WTNT	3783.36	0.0702916	0.999927	3.17082e-05	yes
ENSMUSG00000031293	Rs1	WT1h_vs_WTNT	3.02011	1.30714	0.999927	3.17082e-05	yes
ENSMUSG00000044550	Tceal3	WT1h_vs_WTNT	1292.02	0.0104636	0.999927	3.17082e-05	yes
ENSMUSG00000087002	Gm16277	WT1h_vs_WTNT	3.4603	-0.397875	0.999927	3.17082e-05	yes
ENSMUSG00000024985	Tcf7l2	WT1h_vs_WTNT	128.624	0.04767	0.999927	3.17082e-05	yes
ENSMUSG00000054237	Fra10ac1	WT1h_vs_WTNT	311.934	0.0104697	0.999927	3.17082e-05	yes
ENSMUSG00000053799	Exoc6	WT1h_vs_WTNT	2085.36	-0.0963608	0.999927	3.17082e-05	yes
ENSMUSG00000033610	Pank1	WT1h_vs_WTNT	815.273	0.00393881	0.999927	3.17082e-05	yes
ENSMUSG00000053536	Cstf2t	WT1h_vs_WTNT	3923.58	-0.034574	0.999927	3.17082e-05	yes
ENSMUSG00000024642	Tle4	WT1h_vs_WTNT	1108.59	0.0420442	0.999927	3.17082e-05	yes
ENSMUSG00000040479	Dgkz	WT1h_vs_WTNT	8319.11	0.0237653	0.999927	3.17082e-05	yes
ENSMUSG00000056612	Ppp1r14b	WT1h_vs_WTNT	826.221	0.0802599	0.999927	3.17082e-05	yes
ENSMUSG00000092274	Neat1	WT1h_vs_WTNT	185.317	0.239614	0.999927	3.17082e-05	yes
ENSMUSG00000047379	B4gat1	WT1h_vs_WTNT	30.6658	-0.250464	0.999927	3.17082e-05	yes
ENSMUSG00000006456	Rbm14	WT1h_vs_WTNT	1412.74	0.0569345	0.999927	3.17082e-05	yes
ENSMUSG00000024908	Ppp6r3	WT1h_vs_WTNT	3076.51	0.0270129	0.999927	3.17082e-05	yes
ENSMUSG00000073514	Dok6	WT1h_vs_WTNT	1997.69	0.00979908	0.999927	3.17082e-05	yes
ENSMUSG00000098720	Gm27239	WT1h_vs_WTNT	13.2039	-0.00144512	0.999927	3.17082e-05	yes
ENSMUSG00000025423	Pias2	WT1h_vs_WTNT	1705.4	0.0194878	0.999927	3.17082e-05	yes
ENSMUSG00000044646	Zbtb7c	WT1h_vs_WTNT	466.32	0.179832	0.999927	3.17082e-05	yes
ENSMUSG00000097712	Gm10532	WT1h_vs_WTNT	5.75227	-0.14395	0.999927	3.17082e-05	yes
ENSMUSG00000025880	Smad7	WT1h_vs_WTNT	624.302	1.53943	3.21212e-63	62.4932	yes
ENSMUSG00000092569	Gm20544	WT1h_vs_WTNT	38.9159	-0.00871188	0.999927	3.17082e-05	yes
ENSMUSG00000053477	Tcf4	WT1h_vs_WTNT	18758	-0.0128311	0.999927	3.17082e-05	yes
ENSMUSG00000024530	Prelid3a	WT1h_vs_WTNT	1464.72	0.0225977	0.999927	3.17082e-05	yes
ENSMUSG00000002103	Acp2	WT1h_vs_WTNT	3474.95	-0.0342054	0.999927	3.17082e-05	yes
ENSMUSG00000024526	Cidea	WT1h_vs_WTNT	34.7635	0.121589	0.999927	3.17082e-05	yes
ENSMUSG00000024524	Gnal	WT1h_vs_WTNT	10277.6	-0.00129654	0.999927	3.17082e-05	yes
ENSMUSG00000024521	Pmaip1	WT1h_vs_WTNT	505.284	-0.00293923	0.999927	3.17082e-05	yes
ENSMUSG00000024588	Fech	WT1h_vs_WTNT	1514.99	-0.0480954	0.999927	3.17082e-05	yes
ENSMUSG00000032735	Ablim3	WT1h_vs_WTNT	2211.86	0.00609847	0.999927	3.17082e-05	yes
ENSMUSG00000045094	Arhgef37	WT1h_vs_WTNT	30.1165	-0.177967	0.999927	3.17082e-05	yes
ENSMUSG00000036452	Arhgap26	WT1h_vs_WTNT	3766.11	-0.0991747	0.999927	3.17082e-05	yes
ENSMUSG00000089983	2010320O07Rik	WT1h_vs_WTNT	4.15322	-1.16831	0.999927	3.17082e-05	yes
ENSMUSG00000046668	Cxxc5	WT1h_vs_WTNT	1696.57	1.43476	3.68916e-40	39.4331	yes
ENSMUSG00000091896	Ube2d2a	WT1h_vs_WTNT	1729.83	0.025656	0.999927	3.17082e-05	yes
ENSMUSG00000024260	Sap130	WT1h_vs_WTNT	2712.08	-0.00357675	0.999927	3.17082e-05	yes
ENSMUSG00000051469	Zfp24	WT1h_vs_WTNT	1469.2	-0.00417293	0.999927	3.17082e-05	yes
ENSMUSG00000036225	Kctd1	WT1h_vs_WTNT	1689.15	-0.0195503	0.999927	3.17082e-05	yes
ENSMUSG00000027087	Itgav	WT1h_vs_WTNT	1257.18	-0.13578	0.999927	3.17082e-05	yes
ENSMUSG00000034998	Foxn2	WT1h_vs_WTNT	382.571	0.393263	0.00511474	2.29118	yes
ENSMUSG00000036918	Ttc7	WT1h_vs_WTNT	243.838	0.137296	0.999927	3.17082e-05	yes
ENSMUSG00000045817	Zfp36l2	WT1h_vs_WTNT	219.054	0.658038	0.183263	0.736926	yes
ENSMUSG00000085492	Trmt61b	WT1h_vs_WTNT	279.001	0.0988192	0.999927	3.17082e-05	yes
ENSMUSG00000048915	Efna5	WT1h_vs_WTNT	387.803	-0.0054798	0.999927	3.17082e-05	yes
ENSMUSG00000036568	Bicral	WT1h_vs_WTNT	2098.59	0.0440974	0.999927	3.17082e-05	yes
ENSMUSG00000026999	Nup35	WT1h_vs_WTNT	178.113	-0.108583	0.999927	3.17082e-05	yes
ENSMUSG00000098178	NA	WT1h_vs_WTNT	282025	-0.210073	0.999927	3.17082e-05	yes
ENSMUSG00000097971	NA	WT1h_vs_WTNT	2640.23	0.0215129	0.999927	3.17082e-05	yes
ENSMUSG00000024422	Dhx16	WT1h_vs_WTNT	1267.54	-0.0308705	0.999927	3.17082e-05	yes
ENSMUSG00000061607	Mdc1	WT1h_vs_WTNT	1146.11	0.00261511	0.999927	3.17082e-05	yes
ENSMUSG00000003534	Ddr1	WT1h_vs_WTNT	2771.83	0.26717	0.639853	0.193919	yes
ENSMUSG00000024042	Sik1	WT1h_vs_WTNT	1070.32	1.04516	1.03179e-58	57.9864	yes
ENSMUSG00000007570	Fance	WT1h_vs_WTNT	404.315	-0.0249463	0.999927	3.17082e-05	yes
ENSMUSG00000025731	Mettl26	WT1h_vs_WTNT	430.786	-0.0059047	0.999927	3.17082e-05	yes
ENSMUSG00000002279	Lmf1	WT1h_vs_WTNT	460.209	0.0448057	0.999927	3.17082e-05	yes
ENSMUSG00000024176	Sox8	WT1h_vs_WTNT	1297.34	1.48438	0.000373345	3.42789	yes
ENSMUSG00000043445	Pgp	WT1h_vs_WTNT	1902.09	-0.0153435	0.999927	3.17082e-05	yes
ENSMUSG00000067882	Casp16	WT1h_vs_WTNT	1.84384	-0.606197	0.999927	3.17082e-05	yes
ENSMUSG00000060475	Wtap	WT1h_vs_WTNT	1114.13	0.0120358	0.999927	3.17082e-05	yes
ENSMUSG00000014426	Map3k4	WT1h_vs_WTNT	1450.18	0.0713274	0.999927	3.17082e-05	yes
ENSMUSG00000023873	1700010I14Rik	WT1h_vs_WTNT	26.2066	0.11863	0.999927	3.17082e-05	yes
ENSMUSG00000023868	Pde10a	WT1h_vs_WTNT	4315.7	-0.0361999	0.999927	3.17082e-05	yes
ENSMUSG00000034377	Tulp4	WT1h_vs_WTNT	6012.5	-0.00502146	0.999927	3.17082e-05	yes
ENSMUSG00000014959	Gorasp2	WT1h_vs_WTNT	4339.18	-0.0285591	0.999927	3.17082e-05	yes
ENSMUSG00000046201	Scaf8	WT1h_vs_WTNT	3592.83	-0.0195065	0.999927	3.17082e-05	yes
ENSMUSG00000040605	Bace2	WT1h_vs_WTNT	177.716	0.0919388	0.999927	3.17082e-05	yes
ENSMUSG00000022898	Vps26c	WT1h_vs_WTNT	1142.55	-0.0685772	0.999927	3.17082e-05	yes
ENSMUSG00000046160	Olig1	WT1h_vs_WTNT	5884.1	0.0502488	0.999927	3.17082e-05	yes
ENSMUSG00000022983	Scaf4	WT1h_vs_WTNT	1602.34	0.0459266	0.999927	3.17082e-05	yes
ENSMUSG00000061080	Lsamp	WT1h_vs_WTNT	17656.3	-0.023141	0.999927	3.17082e-05	yes
ENSMUSG00000063145	Bbs5	WT1h_vs_WTNT	313.842	-0.0917887	0.999927	3.17082e-05	yes
ENSMUSG00000022817	Itgb5	WT1h_vs_WTNT	1400.58	0.0749533	0.999927	3.17082e-05	yes
ENSMUSG00000046598	Bdh1	WT1h_vs_WTNT	5252.04	-0.00541367	0.999927	3.17082e-05	yes
ENSMUSG00000022528	Hes1	WT1h_vs_WTNT	124.073	0.405999	0.999927	3.17082e-05	yes
ENSMUSG00000097184	4632428C04Rik	WT1h_vs_WTNT	4.96649	-0.139909	0.999927	3.17082e-05	yes
ENSMUSG00000013089	Etv5	WT1h_vs_WTNT	2907	0.0903871	0.999927	3.17082e-05	yes
ENSMUSG00000022706	Mrpl40	WT1h_vs_WTNT	633.456	0.0312073	0.999927	3.17082e-05	yes
ENSMUSG00000041617	Ccdc74a	WT1h_vs_WTNT	370.243	0.0906261	0.999927	3.17082e-05	yes
ENSMUSG00000084792	1700056N10Rik	WT1h_vs_WTNT	55.866	-0.0274173	0.999927	3.17082e-05	yes
ENSMUSG00000037972	Snn	WT1h_vs_WTNT	5047.55	-0.0339167	0.999927	3.17082e-05	yes
ENSMUSG00000063234	Gpr84	WT1h_vs_WTNT	5.61706	0.372221	0.999927	3.17082e-05	yes
ENSMUSG00000023055	Calcoco1	WT1h_vs_WTNT	2126.77	0.0656208	0.999927	3.17082e-05	yes
ENSMUSG00000097587	4930578M01Rik	WT1h_vs_WTNT	358.31	0.11681	0.999927	3.17082e-05	yes
ENSMUSG00000033237	Arid2	WT1h_vs_WTNT	3019.08	-0.00514016	0.999927	3.17082e-05	yes
ENSMUSG00000036298	Slc2a13	WT1h_vs_WTNT	1445.84	-0.118966	0.999927	3.17082e-05	yes
ENSMUSG00000035828	Pim3	WT1h_vs_WTNT	1180.43	0.746925	1.33655e-17	16.874	yes
ENSMUSG00000022382	Wnt7b	WT1h_vs_WTNT	4392.06	0.031723	0.999927	3.17082e-05	yes
ENSMUSG00000092751	Mir3080	WT1h_vs_WTNT	2.16887	0.139527	0.999927	3.17082e-05	yes
ENSMUSG00000060036	Rpl3	WT1h_vs_WTNT	8598.94	-0.0123871	0.999927	3.17082e-05	yes
ENSMUSG00000096210	H1f0	WT1h_vs_WTNT	2070.92	-0.000660845	0.999927	3.17082e-05	yes
ENSMUSG00000022443	Myh9	WT1h_vs_WTNT	2365.14	0.135234	0.999927	3.17082e-05	yes
ENSMUSG00000099054	Gm27242	WT1h_vs_WTNT	1.48872	-0.0461046	0.999927	3.17082e-05	yes
ENSMUSG00000032501	Trib1	WT1h_vs_WTNT	822.502	1.43152	1.81448e-15	14.7412	yes
ENSMUSG00000061731	Ext1	WT1h_vs_WTNT	1976.67	-0.0154408	0.999927	3.17082e-05	yes
ENSMUSG00000022305	Lrp12	WT1h_vs_WTNT	1733.43	-0.0334592	0.999927	3.17082e-05	yes
ENSMUSG00000037465	Klf10	WT1h_vs_WTNT	1347.42	0.643149	1.56445e-12	11.8056	yes
ENSMUSG00000062397	Zfp706	WT1h_vs_WTNT	8192.22	-0.0208907	0.999927	3.17082e-05	yes
ENSMUSG00000044819	Oxgr1	WT1h_vs_WTNT	13.0833	-0.935767	0.826114	0.0829602	yes
ENSMUSG00000061517	Sox21	WT1h_vs_WTNT	373.457	0.0518338	0.999927	3.17082e-05	yes
ENSMUSG00000058571	Gpc6	WT1h_vs_WTNT	174.708	-0.00316335	0.999927	3.17082e-05	yes
ENSMUSG00000022114	Spry2	WT1h_vs_WTNT	1611.98	0.2347	0.999927	3.17082e-05	yes
ENSMUSG00000022019	Tdrd3	WT1h_vs_WTNT	584.838	-0.084304	0.999927	3.17082e-05	yes
ENSMUSG00000036890	Gtdc1	WT1h_vs_WTNT	836.672	-0.0192473	0.999927	3.17082e-05	yes
ENSMUSG00000022023	Wbp4	WT1h_vs_WTNT	1588.63	0.0340989	0.999927	3.17082e-05	yes
ENSMUSG00000036461	Elf1	WT1h_vs_WTNT	91.1587	-0.229284	0.999927	3.17082e-05	yes
ENSMUSG00000022010	Tsc22d1	WT1h_vs_WTNT	14653.9	0.0594819	0.999927	3.17082e-05	yes
ENSMUSG00000022009	Nufip1	WT1h_vs_WTNT	467.25	-0.177509	0.488235	0.311371	yes
ENSMUSG00000067995	Gtf2f2	WT1h_vs_WTNT	414.365	-0.058105	0.999927	3.17082e-05	yes
ENSMUSG00000022096	Hr	WT1h_vs_WTNT	311.145	0.797042	1.3818e-14	13.8596	yes
ENSMUSG00000035095	Fam167a	WT1h_vs_WTNT	447.755	0.213083	0.999927	3.17082e-05	yes
ENSMUSG00000021990	Spata13	WT1h_vs_WTNT	1146.34	0.0265148	0.999927	3.17082e-05	yes
ENSMUSG00000021986	Amer2	WT1h_vs_WTNT	4223.03	0.141416	0.629855	0.200759	yes
ENSMUSG00000044461	Shisa2	WT1h_vs_WTNT	388.391	0.172288	0.999927	3.17082e-05	yes
ENSMUSG00000022194	Pabpn1	WT1h_vs_WTNT	1935.19	0.0549152	0.999927	3.17082e-05	yes
ENSMUSG00000023110	Prmt5	WT1h_vs_WTNT	4254.71	-0.0215741	0.999927	3.17082e-05	yes
ENSMUSG00000021876	Rnase4	WT1h_vs_WTNT	51.3563	0.0598461	0.999927	3.17082e-05	yes
ENSMUSG00000092837	Rpph1	WT1h_vs_WTNT	2.40726	-0.595008	0.999927	3.17082e-05	yes
ENSMUSG00000036291	Ap5m1	WT1h_vs_WTNT	766.844	0.0355349	0.999927	3.17082e-05	yes
ENSMUSG00000021838	Samd4	WT1h_vs_WTNT	1795.99	-0.0509482	0.999927	3.17082e-05	yes
ENSMUSG00000062014	Gmfb	WT1h_vs_WTNT	7388.02	-0.035759	0.999927	3.17082e-05	yes
ENSMUSG00000021796	Bmpr1a	WT1h_vs_WTNT	2317.75	0.152611	0.999927	3.17082e-05	yes
ENSMUSG00000021943	Gdf10	WT1h_vs_WTNT	295.007	0.0119996	0.999927	3.17082e-05	yes
ENSMUSG00000007817	Zmiz1	WT1h_vs_WTNT	10100.4	0.0686268	0.999927	3.17082e-05	yes
ENSMUSG00000097601	Gm26660	WT1h_vs_WTNT	57.2475	-0.197489	0.999927	3.17082e-05	yes
ENSMUSG00000021752	Kctd6	WT1h_vs_WTNT	870.223	0.0885752	0.999927	3.17082e-05	yes
ENSMUSG00000033885	Pxk	WT1h_vs_WTNT	1142.58	-0.0327537	0.999927	3.17082e-05	yes
ENSMUSG00000021764	Ndufs4	WT1h_vs_WTNT	1679.4	-0.0999965	0.999927	3.17082e-05	yes
ENSMUSG00000032846	Zswim6	WT1h_vs_WTNT	1791.08	0.0344419	0.999927	3.17082e-05	yes
ENSMUSG00000021720	Rnf180	WT1h_vs_WTNT	686.631	-0.0234517	0.999927	3.17082e-05	yes
ENSMUSG00000032621	Srek1	WT1h_vs_WTNT	1937.68	0.0484713	0.999927	3.17082e-05	yes
ENSMUSG00000041417	Pik3r1	WT1h_vs_WTNT	7391.31	0.173263	0.999927	3.17082e-05	yes
ENSMUSG00000003992	Ssbp2	WT1h_vs_WTNT	3785.37	0.00536533	0.999927	3.17082e-05	yes
ENSMUSG00000080538	Gm25541	WT1h_vs_WTNT	1.83244	1.13146	0.999927	3.17082e-05	yes
ENSMUSG00000021549	Rasa1	WT1h_vs_WTNT	1477.31	-0.0762205	0.999927	3.17082e-05	yes
ENSMUSG00000021519	Mterf3	WT1h_vs_WTNT	472.961	0.058278	0.999927	3.17082e-05	yes
ENSMUSG00000035248	Tut7	WT1h_vs_WTNT	3196.15	-0.00518222	0.999927	3.17082e-05	yes
ENSMUSG00000021453	Gadd45g	WT1h_vs_WTNT	1031.03	1.42517	9.63912e-30	29.016	yes
ENSMUSG00000021379	Id4	WT1h_vs_WTNT	991.893	0.536499	0.00332371	2.47838	yes
ENSMUSG00000038068	Rnf144b	WT1h_vs_WTNT	263.481	-0.106296	0.999927	3.17082e-05	yes
ENSMUSG00000044164	Rnf182	WT1h_vs_WTNT	568.917	0.128075	0.999927	3.17082e-05	yes
ENSMUSG00000026918	Brd3	WT1h_vs_WTNT	4764.8	0.0245502	0.999927	3.17082e-05	yes
ENSMUSG00000021371	Mcur1	WT1h_vs_WTNT	618.264	0.0690521	0.999927	3.17082e-05	yes
ENSMUSG00000016477	E2f3	WT1h_vs_WTNT	1054.41	0.0103679	0.999927	3.17082e-05	yes
ENSMUSG00000085016	Gm11335	WT1h_vs_WTNT	1.76802	-0.437807	0.999927	3.17082e-05	yes
ENSMUSG00000026923	Notch1	WT1h_vs_WTNT	1908.23	1.01493	7.10131e-05	4.14866	yes
ENSMUSG00000053216	Btn2a2	WT1h_vs_WTNT	17.4799	0.00127663	0.999927	3.17082e-05	yes
ENSMUSG00000087679	Tmem250-ps	WT1h_vs_WTNT	1009.05	0.0290426	0.999927	3.17082e-05	yes
ENSMUSG00000085024	C230035I16Rik	WT1h_vs_WTNT	10.9345	-0.164738	0.999927	3.17082e-05	yes
ENSMUSG00000036376	Abt1	WT1h_vs_WTNT	524.751	-0.0400897	0.999927	3.17082e-05	yes
ENSMUSG00000026932	Nacc2	WT1h_vs_WTNT	4648.08	0.0732191	0.999927	3.17082e-05	yes
ENSMUSG00000060639	H4c9	WT1h_vs_WTNT	81.8371	-0.046123	0.999927	3.17082e-05	yes
ENSMUSG00000015092	Edf1	WT1h_vs_WTNT	2101.4	0.0582459	0.999927	3.17082e-05	yes
ENSMUSG00000006179	Prss16	WT1h_vs_WTNT	2.69922	0.724819	0.999927	3.17082e-05	yes
ENSMUSG00000016982	Pom121l2	WT1h_vs_WTNT	1.28775	-1.0473	0.999927	3.17082e-05	yes
ENSMUSG00000006720	Zfp184	WT1h_vs_WTNT	102.129	0.0598999	0.999927	3.17082e-05	yes
ENSMUSG00000078202	Nrarp	WT1h_vs_WTNT	277.629	1.11242	1.57595e-11	10.8025	yes
ENSMUSG00000051154	Commd3	WT1h_vs_WTNT	1190.94	-0.0640073	0.999927	3.17082e-05	yes
ENSMUSG00000004341	Gpx6	WT1h_vs_WTNT	2.12739	0.623305	0.999927	3.17082e-05	yes
ENSMUSG00000021326	Trim27	WT1h_vs_WTNT	1022.21	-0.0418159	0.999927	3.17082e-05	yes
ENSMUSG00000054074	Skida1	WT1h_vs_WTNT	302.586	0.311357	0.597255	0.22384	yes
ENSMUSG00000087485	Gm13383	WT1h_vs_WTNT	18.5202	0.160538	0.999927	3.17082e-05	yes
ENSMUSG00000021156	Zmynd11	WT1h_vs_WTNT	7363.19	0.0211365	0.999927	3.17082e-05	yes
ENSMUSG00000060950	Trmt61a	WT1h_vs_WTNT	531.58	-0.0798036	0.999927	3.17082e-05	yes
ENSMUSG00000021279	Cdc42bpb	WT1h_vs_WTNT	7779.06	0.0407983	0.999927	3.17082e-05	yes
ENSMUSG00000097832	Gm26912	WT1h_vs_WTNT	1.74852	1.29109	0.999927	3.17082e-05	yes
ENSMUSG00000097917	Gm26839	WT1h_vs_WTNT	17.7916	0.100438	0.999927	3.17082e-05	yes
ENSMUSG00000021254	Gpatch2l	WT1h_vs_WTNT	2384.99	-0.0195514	0.999927	3.17082e-05	yes
ENSMUSG00000021250	Fos	WT1h_vs_WTNT	3146.56	2.77548	5.05433e-86	85.2963	yes
ENSMUSG00000025817	Nudt5	WT1h_vs_WTNT	560.356	-0.0306576	0.999927	3.17082e-05	yes
ENSMUSG00000021236	Entpd5	WT1h_vs_WTNT	1177.32	-0.0143821	0.999927	3.17082e-05	yes
ENSMUSG00000021065	Fut8	WT1h_vs_WTNT	2703.09	-0.0552766	0.999927	3.17082e-05	yes
ENSMUSG00000060073	Psma3	WT1h_vs_WTNT	2520.32	-0.0323482	0.999927	3.17082e-05	yes
ENSMUSG00000021071	Trim9	WT1h_vs_WTNT	10077.4	0.0131304	0.999927	3.17082e-05	yes
ENSMUSG00000021068	Nin	WT1h_vs_WTNT	1733.28	0.0517488	0.999927	3.17082e-05	yes
ENSMUSG00000044147	Arf6	WT1h_vs_WTNT	1494.24	0.104804	0.999927	3.17082e-05	yes
ENSMUSG00000034892	Rps29	WT1h_vs_WTNT	2554.12	0.0616372	0.999927	3.17082e-05	yes
ENSMUSG00000039210	Gpatch2	WT1h_vs_WTNT	608.678	-0.0457359	0.999927	3.17082e-05	yes
ENSMUSG00000021025	Nfkbia	WT1h_vs_WTNT	675.705	0.609685	4.55413e-08	7.34159	yes
ENSMUSG00000021024	Psma6	WT1h_vs_WTNT	2360.16	-0.129551	0.999927	3.17082e-05	yes
ENSMUSG00000035021	Baz1a	WT1h_vs_WTNT	83.1036	0.877368	0.511105	0.29149	yes
ENSMUSG00000096349	Gm22513	WT1h_vs_WTNT	3.16962	0.0642498	0.999927	3.17082e-05	yes
ENSMUSG00000090946	Ccdc71l	WT1h_vs_WTNT	455.114	0.153243	0.999927	3.17082e-05	yes
ENSMUSG00000020644	Id2	WT1h_vs_WTNT	3278.33	1.10717	1.58318e-21	20.8005	yes
ENSMUSG00000022995	Enah	WT1h_vs_WTNT	6764.49	-0.0420187	0.999927	3.17082e-05	yes
ENSMUSG00000020656	Grhl1	WT1h_vs_WTNT	154.99	0.74135	1.48558e-08	7.8281	yes
ENSMUSG00000052593	Adam17	WT1h_vs_WTNT	572.826	-0.0632813	0.999927	3.17082e-05	yes
ENSMUSG00000011179	Odc1	WT1h_vs_WTNT	4479.76	0.0702098	0.999927	3.17082e-05	yes
ENSMUSG00000025375	Aatk	WT1h_vs_WTNT	8755.04	0.10112	0.999927	3.17082e-05	yes
ENSMUSG00000025371	Chmp6	WT1h_vs_WTNT	647.136	-0.0459744	0.999927	3.17082e-05	yes
ENSMUSG00000025583	Rptor	WT1h_vs_WTNT	3025.54	0.0182214	0.999927	3.17082e-05	yes
ENSMUSG00000025578	Cbx8	WT1h_vs_WTNT	604.984	0.192861	0.999927	3.17082e-05	yes
ENSMUSG00000020738	Sumo2	WT1h_vs_WTNT	340.373	0.0117189	0.999927	3.17082e-05	yes
ENSMUSG00000034566	Atp5h	WT1h_vs_WTNT	2594.8	-0.0492987	0.999927	3.17082e-05	yes
ENSMUSG00000018858	Mrpl58	WT1h_vs_WTNT	626.083	-0.0405208	0.999927	3.17082e-05	yes
ENSMUSG00000020923	Ubtf	WT1h_vs_WTNT	5666.08	0.156899	0.0729974	1.13669	yes
ENSMUSG00000010362	Rdm1	WT1h_vs_WTNT	43.9406	-0.00581577	0.999927	3.17082e-05	yes
ENSMUSG00000017146	Brca1	WT1h_vs_WTNT	157.449	0.173971	0.999927	3.17082e-05	yes
ENSMUSG00000017417	Plxdc1	WT1h_vs_WTNT	197.731	-0.0495495	0.999927	3.17082e-05	yes
ENSMUSG00000026514	Cnih3	WT1h_vs_WTNT	2672.57	-0.04102	0.999927	3.17082e-05	yes
ENSMUSG00000038366	Lasp1	WT1h_vs_WTNT	6178.77	0.0382102	0.999927	3.17082e-05	yes
ENSMUSG00000084168	Atp5l2-ps	WT1h_vs_WTNT	4.35847	-0.806633	0.999927	3.17082e-05	yes
ENSMUSG00000069744	Psmb3	WT1h_vs_WTNT	1464.06	0.00429441	0.999927	3.17082e-05	yes
ENSMUSG00000050860	Phospho1	WT1h_vs_WTNT	23.9304	-0.181602	0.999927	3.17082e-05	yes
ENSMUSG00000095969	Rnu1a1	WT1h_vs_WTNT	7.17179	0.389177	0.999927	3.17082e-05	yes
ENSMUSG00000026495	Efcab2	WT1h_vs_WTNT	410.489	0.0103297	0.999927	3.17082e-05	yes
ENSMUSG00000020840	Blmh	WT1h_vs_WTNT	2689.71	-0.0167982	0.999927	3.17082e-05	yes
ENSMUSG00000020892	Aloxe3	WT1h_vs_WTNT	182.658	-0.058847	0.999927	3.17082e-05	yes
ENSMUSG00000097386	9130213A22Rik	WT1h_vs_WTNT	13.6307	0.114112	0.999927	3.17082e-05	yes
ENSMUSG00000023781	Hes7	WT1h_vs_WTNT	12.0925	-0.0415895	0.999927	3.17082e-05	yes
ENSMUSG00000019699	Akt3	WT1h_vs_WTNT	7912.1	-0.0523382	0.999927	3.17082e-05	yes
ENSMUSG00000072809	9330160F10Rik	WT1h_vs_WTNT	45.7899	0.139211	0.999927	3.17082e-05	yes
ENSMUSG00000020897	Aurkb	WT1h_vs_WTNT	124.822	-0.125393	0.999927	3.17082e-05	yes
ENSMUSG00000020898	Ctc1	WT1h_vs_WTNT	1954.36	0.0779253	0.999927	3.17082e-05	yes
ENSMUSG00000005338	Cadm3	WT1h_vs_WTNT	18309.7	-0.00596666	0.999927	3.17082e-05	yes
ENSMUSG00000056752	Dnah9	WT1h_vs_WTNT	283.811	0.0245053	0.999927	3.17082e-05	yes
ENSMUSG00000033352	Map2k4	WT1h_vs_WTNT	6952.66	-0.010687	0.999927	3.17082e-05	yes
ENSMUSG00000042506	Usp22	WT1h_vs_WTNT	22607.7	-0.00134289	0.999927	3.17082e-05	yes
ENSMUSG00000037243	Zfp692	WT1h_vs_WTNT	617.86	-0.0182082	0.999927	3.17082e-05	yes
ENSMUSG00000058073	Gm11189	WT1h_vs_WTNT	2.24883	0.109062	0.999927	3.17082e-05	yes
ENSMUSG00000026649	Cfap126	WT1h_vs_WTNT	17.0349	-0.301084	0.999927	3.17082e-05	yes
ENSMUSG00000001054	Rmnd5b	WT1h_vs_WTNT	1352.1	-0.00671873	0.999927	3.17082e-05	yes
ENSMUSG00000020381	Mrnip	WT1h_vs_WTNT	501.543	-0.0791257	0.999927	3.17082e-05	yes
ENSMUSG00000086245	Gm16170	WT1h_vs_WTNT	7.56715	-0.340408	0.999927	3.17082e-05	yes
ENSMUSG00000040350	Trim7	WT1h_vs_WTNT	59.6015	-0.0491819	0.999927	3.17082e-05	yes
ENSMUSG00000040365	Trim41	WT1h_vs_WTNT	1986.15	0.0306972	0.999927	3.17082e-05	yes
ENSMUSG00000044949	Ubtd2	WT1h_vs_WTNT	551.479	-0.0991298	0.999927	3.17082e-05	yes
ENSMUSG00000020297	Nsg2	WT1h_vs_WTNT	29414.3	-0.0264929	0.999927	3.17082e-05	yes
ENSMUSG00000032740	Ccdc88a	WT1h_vs_WTNT	3497.19	-0.00632741	0.999927	3.17082e-05	yes
ENSMUSG00000056342	Usp34	WT1h_vs_WTNT	8608.93	-0.0519701	0.999927	3.17082e-05	yes
ENSMUSG00000049680	Urgcp	WT1h_vs_WTNT	2837.71	0.0130179	0.999927	3.17082e-05	yes
ENSMUSG00000098957	Mir8105	WT1h_vs_WTNT	2.28541	-0.269909	0.999927	3.17082e-05	yes
ENSMUSG00000040280	Ndufa4l2	WT1h_vs_WTNT	5.54607	0.73874	0.999927	3.17082e-05	yes
ENSMUSG00000034602	Mon2	WT1h_vs_WTNT	3354.07	0.00586084	0.999927	3.17082e-05	yes
ENSMUSG00000034667	Xpot	WT1h_vs_WTNT	4023	-0.0336327	0.999927	3.17082e-05	yes
ENSMUSG00000052302	Tbc1d30	WT1h_vs_WTNT	2364.08	0.00209848	0.999927	3.17082e-05	yes
ENSMUSG00000058799	Nap1l1	WT1h_vs_WTNT	5523.93	-0.0209519	0.999927	3.17082e-05	yes
ENSMUSG00000020023	Tmcc3	WT1h_vs_WTNT	720.44	0.50446	0.013542	1.86832	yes
ENSMUSG00000015889	Lta4h	WT1h_vs_WTNT	1082.56	0.0248276	0.999927	3.17082e-05	yes
ENSMUSG00000019961	Tmpo	WT1h_vs_WTNT	899.368	-0.0376573	0.999927	3.17082e-05	yes
ENSMUSG00000035311	Gnptab	WT1h_vs_WTNT	4247.74	-0.0412921	0.999927	3.17082e-05	yes
ENSMUSG00000046841	Ckap4	WT1h_vs_WTNT	2034.88	0.146245	0.184556	0.733872	yes
ENSMUSG00000015312	Gadd45b	WT1h_vs_WTNT	524.527	2.03228	1.94714e-62	61.7106	yes
ENSMUSG00000035478	Mbd3	WT1h_vs_WTNT	2483.77	0.0436183	0.999927	3.17082e-05	yes
ENSMUSG00000020153	Ndufs7	WT1h_vs_WTNT	1642.22	0.000775122	0.999927	3.17082e-05	yes
ENSMUSG00000004667	Polr2e	WT1h_vs_WTNT	1398.27	-0.0406104	0.999927	3.17082e-05	yes
ENSMUSG00000035863	Palm	WT1h_vs_WTNT	14714.4	0.0391547	0.999927	3.17082e-05	yes
ENSMUSG00000019923	Zwint	WT1h_vs_WTNT	24833.4	-0.0362819	0.999927	3.17082e-05	yes
ENSMUSG00000060733	Ipmk	WT1h_vs_WTNT	1172.05	-0.0490284	0.999927	3.17082e-05	yes
ENSMUSG00000037747	Phyhipl	WT1h_vs_WTNT	5855.68	-0.0260605	0.999927	3.17082e-05	yes
ENSMUSG00000037846	Rtkn2	WT1h_vs_WTNT	128.051	-0.233787	0.999927	3.17082e-05	yes
ENSMUSG00000037876	Jmjd1c	WT1h_vs_WTNT	3384.74	0.039668	0.999927	3.17082e-05	yes
ENSMUSG00000060843	Ctnna3	WT1h_vs_WTNT	38.5891	-0.0323583	0.999927	3.17082e-05	yes
ENSMUSG00000020074	Ccar1	WT1h_vs_WTNT	3222.08	-0.0421137	0.999927	3.17082e-05	yes
ENSMUSG00000038602	Slc35f1	WT1h_vs_WTNT	3967.04	-0.0476779	0.999927	3.17082e-05	yes
ENSMUSG00000019842	Traf3ip2	WT1h_vs_WTNT	9.74964	0.0577792	0.999927	3.17082e-05	yes
ENSMUSG00000039697	Ncoa7	WT1h_vs_WTNT	2399.13	-0.0159793	0.999927	3.17082e-05	yes
ENSMUSG00000071369	Map3k5	WT1h_vs_WTNT	830.122	-0.171086	0.999927	3.17082e-05	yes
ENSMUSG00000097378	B230208H11Rik	WT1h_vs_WTNT	2.62163	-0.85117	0.999927	3.17082e-05	yes
ENSMUSG00000075327	Zbtb2	WT1h_vs_WTNT	945.097	0.210966	0.019901	1.70113	yes
ENSMUSG00000059498	Fcgr3	WT1h_vs_WTNT	107.984	-0.270104	0.999927	3.17082e-05	yes
ENSMUSG00000025240	Sacm1l	WT1h_vs_WTNT	1952.04	-0.0274831	0.999927	3.17082e-05	yes
ENSMUSG00000097736	9530059O14Rik	WT1h_vs_WTNT	54.8455	-0.018904	0.999927	3.17082e-05	yes
ENSMUSG00000079243	Xirp1	WT1h_vs_WTNT	1.4913	-1.13251	0.999927	3.17082e-05	yes
ENSMUSG00000097240	Gm26614	WT1h_vs_WTNT	12.9018	-0.121457	0.999927	3.17082e-05	yes
ENSMUSG00000032440	Tgfbr2	WT1h_vs_WTNT	178.326	-0.0172513	0.999927	3.17082e-05	yes
ENSMUSG00000040875	Osbpl10	WT1h_vs_WTNT	879.42	-0.0733092	0.999927	3.17082e-05	yes
ENSMUSG00000032479	Map4	WT1h_vs_WTNT	16787.7	-0.00758341	0.999927	3.17082e-05	yes
ENSMUSG00000025646	Atrip	WT1h_vs_WTNT	1099.82	0.000811433	0.999927	3.17082e-05	yes
ENSMUSG00000056418	BC043934	WT1h_vs_WTNT	1.52989	-0.993846	0.999927	3.17082e-05	yes
ENSMUSG00000032409	Atr	WT1h_vs_WTNT	411.437	0.0469176	0.999927	3.17082e-05	yes
ENSMUSG00000096647	Tmem41b-ps	WT1h_vs_WTNT	6.81155	-0.0222027	0.999927	3.17082e-05	yes
ENSMUSG00000033419	Snap91	WT1h_vs_WTNT	18455.2	0.00113074	0.999927	3.17082e-05	yes
ENSMUSG00000032253	Phip	WT1h_vs_WTNT	1678.8	-0.0614554	0.999927	3.17082e-05	yes
ENSMUSG00000065037	Rn7sk	WT1h_vs_WTNT	213.626	-0.0634304	0.999927	3.17082e-05	yes
ENSMUSG00000032350	Gclc	WT1h_vs_WTNT	2239.93	0.0325627	0.999927	3.17082e-05	yes
ENSMUSG00000042688	Mapk6	WT1h_vs_WTNT	2715.94	0.057677	0.999927	3.17082e-05	yes
ENSMUSG00000052698	Tln2	WT1h_vs_WTNT	6798.33	-0.0345154	0.999927	3.17082e-05	yes
ENSMUSG00000004771	Rab11a	WT1h_vs_WTNT	3768.95	-0.0436455	0.999927	3.17082e-05	yes
ENSMUSG00000036867	Smad6	WT1h_vs_WTNT	49.6377	4.93287	1.2945e-20	19.8879	yes
ENSMUSG00000041729	Coro2b	WT1h_vs_WTNT	5544.17	0.0385917	0.999927	3.17082e-05	yes
ENSMUSG00000007892	Rplp1	WT1h_vs_WTNT	9868.73	0.0344422	0.999927	3.17082e-05	yes
ENSMUSG00000032294	Pkm	WT1h_vs_WTNT	24869.4	-0.00607514	0.999927	3.17082e-05	yes
ENSMUSG00000000088	Cox5a	WT1h_vs_WTNT	3338.26	-0.025881	0.999927	3.17082e-05	yes
ENSMUSG00000042557	Sin3a	WT1h_vs_WTNT	1409.18	-0.0471238	0.999927	3.17082e-05	yes
ENSMUSG00000032320	Rcn2	WT1h_vs_WTNT	2372.74	-0.00792899	0.999927	3.17082e-05	yes
ENSMUSG00000032050	Rdx	WT1h_vs_WTNT	2639.69	0.0105877	0.999927	3.17082e-05	yes
ENSMUSG00000002028	Kmt2a	WT1h_vs_WTNT	6625.29	-0.0254278	0.999927	3.17082e-05	yes
ENSMUSG00000031994	Adamts8	WT1h_vs_WTNT	482.653	0.434938	0.00120595	2.91867	yes
ENSMUSG00000025812	Pard3	WT1h_vs_WTNT	996.303	-0.0344162	0.999927	3.17082e-05	yes
ENSMUSG00000039509	Nup133	WT1h_vs_WTNT	1611.82	0.0441644	0.999927	3.17082e-05	yes
ENSMUSG00000039960	Rhou	WT1h_vs_WTNT	1545.97	0.100421	0.999927	3.17082e-05	yes
ENSMUSG00000052934	Fbxo31	WT1h_vs_WTNT	4452.42	0.0325393	0.999927	3.17082e-05	yes
ENSMUSG00000031822	Gse1	WT1h_vs_WTNT	3719.5	0.375138	0.999256	0.00032344	yes
ENSMUSG00000026663	Atf6	WT1h_vs_WTNT	2108.93	-0.0126797	0.999927	3.17082e-05	yes
ENSMUSG00000067851	Arfgef1	WT1h_vs_WTNT	5012.5	-0.0279415	0.999927	3.17082e-05	yes
ENSMUSG00000046844	Vat1l	WT1h_vs_WTNT	3026	0.0247235	0.999927	3.17082e-05	yes
ENSMUSG00000031960	Aars	WT1h_vs_WTNT	11183.4	-0.00117784	0.999927	3.17082e-05	yes
ENSMUSG00000015023	Ddx19a	WT1h_vs_WTNT	633.793	0.00142297	0.999927	3.17082e-05	yes
ENSMUSG00000005698	Ctcf	WT1h_vs_WTNT	2232.54	-0.0359117	0.999927	3.17082e-05	yes
ENSMUSG00000031885	Cbfb	WT1h_vs_WTNT	930.794	0.211217	0.999927	3.17082e-05	yes
ENSMUSG00000096188	Cmtm4	WT1h_vs_WTNT	5112.01	0.047443	0.999927	3.17082e-05	yes
ENSMUSG00000031666	Rbl2	WT1h_vs_WTNT	1275.48	-0.0345198	0.999927	3.17082e-05	yes
ENSMUSG00000056608	Chd9	WT1h_vs_WTNT	1801.14	-0.0380616	0.999927	3.17082e-05	yes
ENSMUSG00000031661	Nkd1	WT1h_vs_WTNT	467.675	0.805857	2.34858e-11	10.6292	yes
ENSMUSG00000045333	Zfp423	WT1h_vs_WTNT	800.451	0.0566725	0.999927	3.17082e-05	yes
ENSMUSG00000031691	Tnpo2	WT1h_vs_WTNT	11185	0.0217227	0.999927	3.17082e-05	yes
ENSMUSG00000052837	Junb	WT1h_vs_WTNT	1987.59	1.90803	9.07477e-31	30.0422	yes
ENSMUSG00000079003	Samd1	WT1h_vs_WTNT	1008.01	0.20785	0.084839	1.0714	yes
ENSMUSG00000026566	Mpzl1	WT1h_vs_WTNT	1191.17	0.0507719	0.999927	3.17082e-05	yes
ENSMUSG00000013033	Adgrl1	WT1h_vs_WTNT	33076	0.0339428	0.999927	3.17082e-05	yes
ENSMUSG00000042870	Tom1	WT1h_vs_WTNT	305.039	0.104281	0.999927	3.17082e-05	yes
ENSMUSG00000002910	Arrdc2	WT1h_vs_WTNT	338.387	-0.079662	0.999927	3.17082e-05	yes
ENSMUSG00000071078	Nr2c2ap	WT1h_vs_WTNT	761.72	0.140417	0.999927	3.17082e-05	yes
ENSMUSG00000070047	Fat1	WT1h_vs_WTNT	4079	-0.0428775	0.999927	3.17082e-05	yes
ENSMUSG00000070056	Mfhas1	WT1h_vs_WTNT	1940.16	0.049447	0.999927	3.17082e-05	yes
ENSMUSG00000031486	Adgra2	WT1h_vs_WTNT	247.22	0.0698391	0.999927	3.17082e-05	yes
ENSMUSG00000037214	Thap1	WT1h_vs_WTNT	283.241	-0.0324499	0.999927	3.17082e-05	yes
ENSMUSG00000054822	1700041G16Rik	WT1h_vs_WTNT	2.17492	1.03352	0.999927	3.17082e-05	yes
ENSMUSG00000060924	Csmd1	WT1h_vs_WTNT	2764.06	-0.0666388	0.999927	3.17082e-05	yes
ENSMUSG00000048677	Tpcn2	WT1h_vs_WTNT	71.2555	-0.0807287	0.999927	3.17082e-05	yes
ENSMUSG00000031072	LTO1	WT1h_vs_WTNT	627.219	-0.00152876	0.999927	3.17082e-05	yes
ENSMUSG00000045777	Ifitm10	WT1h_vs_WTNT	113.127	0.492976	0.215971	0.665605	yes
ENSMUSG00000054065	Pkp3	WT1h_vs_WTNT	1.85454	1.2209	0.999927	3.17082e-05	yes
ENSMUSG00000041642	Kif21b	WT1h_vs_WTNT	23142.4	-0.0304767	0.999927	3.17082e-05	yes
ENSMUSG00000091002	Tcerg1l	WT1h_vs_WTNT	453.505	0.109633	0.999927	3.17082e-05	yes
ENSMUSG00000054555	Adam12	WT1h_vs_WTNT	687.677	0.0530849	0.999927	3.17082e-05	yes
ENSMUSG00000066180	Gm10155	WT1h_vs_WTNT	2.1174	0.936862	0.999927	3.17082e-05	yes
ENSMUSG00000030876	Mettl9	WT1h_vs_WTNT	1494.41	0.0373812	0.999927	3.17082e-05	yes
ENSMUSG00000030878	Cdr2	WT1h_vs_WTNT	141.256	0.0927594	0.999927	3.17082e-05	yes
ENSMUSG00000030880	Polr3e	WT1h_vs_WTNT	1339.63	-0.0141349	0.999927	3.17082e-05	yes
ENSMUSG00000035064	Eef2k	WT1h_vs_WTNT	1492.47	-0.0238442	0.999927	3.17082e-05	yes
ENSMUSG00000051910	Sox6	WT1h_vs_WTNT	1989.48	0.0370522	0.999927	3.17082e-05	yes
ENSMUSG00000009418	Nav1	WT1h_vs_WTNT	20214.1	0.0052847	0.999927	3.17082e-05	yes
ENSMUSG00000030978	Rrm1	WT1h_vs_WTNT	1099.4	-0.0317614	0.999927	3.17082e-05	yes
ENSMUSG00000030842	Lamtor1	WT1h_vs_WTNT	2753.3	0.000541895	0.999927	3.17082e-05	yes
ENSMUSG00000015957	Wnt11	WT1h_vs_WTNT	5.97919	0.627304	0.999927	3.17082e-05	yes
ENSMUSG00000030549	Rhcg	WT1h_vs_WTNT	19.3854	-0.0181193	0.999927	3.17082e-05	yes
ENSMUSG00000039176	Polg	WT1h_vs_WTNT	2661.2	-0.00303381	0.999927	3.17082e-05	yes
ENSMUSG00000032640	Chsy1	WT1h_vs_WTNT	793.676	-0.0467972	0.999927	3.17082e-05	yes
ENSMUSG00000030518	Fam189a1	WT1h_vs_WTNT	1833.44	0.00778473	0.999927	3.17082e-05	yes
ENSMUSG00000030522	Mtmr10	WT1h_vs_WTNT	422.079	-0.0559456	0.999927	3.17082e-05	yes
ENSMUSG00000063229	Ldha	WT1h_vs_WTNT	14016.8	-0.0183181	0.999927	3.17082e-05	yes
ENSMUSG00000042429	Adora1	WT1h_vs_WTNT	4962.92	0.0281262	0.999927	3.17082e-05	yes
ENSMUSG00000063511	Snrnp70	WT1h_vs_WTNT	7508.53	0.105278	0.999927	3.17082e-05	yes
ENSMUSG00000060279	Ap2a1	WT1h_vs_WTNT	13924.8	0.0482301	0.999927	3.17082e-05	yes
ENSMUSG00000034957	Cebpa	WT1h_vs_WTNT	156.361	0.122339	0.999927	3.17082e-05	yes
ENSMUSG00000030499	Kctd15	WT1h_vs_WTNT	772.447	0.219289	0.999927	3.17082e-05	yes
ENSMUSG00000074221	Zfp568	WT1h_vs_WTNT	151.366	0.261041	0.999927	3.17082e-05	yes
ENSMUSG00000037552	Plekhg2	WT1h_vs_WTNT	250.11	0.152972	0.999927	3.17082e-05	yes
ENSMUSG00000061702	Tmem91	WT1h_vs_WTNT	368.447	0.0120408	0.999927	3.17082e-05	yes
ENSMUSG00000026447	Pik3c2b	WT1h_vs_WTNT	896.197	0.0986183	0.999927	3.17082e-05	yes
ENSMUSG00000005442	Cic	WT1h_vs_WTNT	11869.2	0.0940743	0.999927	3.17082e-05	yes
ENSMUSG00000040857	Erf	WT1h_vs_WTNT	2556.09	0.512022	2.10074e-06	5.67763	yes
ENSMUSG00000002981	Clptm1	WT1h_vs_WTNT	8017.72	-0.01145	0.999927	3.17082e-05	yes
ENSMUSG00000030301	Ccdc91	WT1h_vs_WTNT	1041.89	0.00133805	0.999927	3.17082e-05	yes
ENSMUSG00000032652	Crebl2	WT1h_vs_WTNT	309.466	-0.0123041	0.999927	3.17082e-05	yes
ENSMUSG00000030201	Lrp6	WT1h_vs_WTNT	2076.68	0.0521538	0.999927	3.17082e-05	yes
ENSMUSG00000054387	Mdm4	WT1h_vs_WTNT	2726.13	0.0457811	0.999927	3.17082e-05	yes
ENSMUSG00000030325	Klrb1c	WT1h_vs_WTNT	1.9416	0.543204	0.999927	3.17082e-05	yes
ENSMUSG00000030172	Erc1	WT1h_vs_WTNT	7965.31	-0.0465565	0.999927	3.17082e-05	yes
ENSMUSG00000030307	Slc6a11	WT1h_vs_WTNT	9875.3	0.026691	0.999927	3.17082e-05	yes
ENSMUSG00000030075	Cntn3	WT1h_vs_WTNT	366.767	-0.0169052	0.999927	3.17082e-05	yes
ENSMUSG00000084950	Gm5577	WT1h_vs_WTNT	98.3866	0.264371	0.999927	3.17082e-05	yes
ENSMUSG00000097048	1600020E01Rik	WT1h_vs_WTNT	241.094	0.115569	0.999927	3.17082e-05	yes
ENSMUSG00000071337	Tia1	WT1h_vs_WTNT	2282.06	-0.0128611	0.999927	3.17082e-05	yes
ENSMUSG00000056666	Retsat	WT1h_vs_WTNT	136.982	0.0377567	0.999927	3.17082e-05	yes
ENSMUSG00000037621	Atoh8	WT1h_vs_WTNT	178.529	4.30097	1.66424e-58	57.7788	yes
ENSMUSG00000037826	Ppm1k	WT1h_vs_WTNT	1027.2	-0.0151585	0.999927	3.17082e-05	yes
ENSMUSG00000042046	Dstyk	WT1h_vs_WTNT	2339.13	0.00163846	0.999927	3.17082e-05	yes
ENSMUSG00000025915	Sgk3	WT1h_vs_WTNT	278.649	0.0213682	0.999927	3.17082e-05	yes
ENSMUSG00000043496	Tril	WT1h_vs_WTNT	1573.47	0.393998	0.999927	3.17082e-05	yes
ENSMUSG00000004980	Hnrnpa2b1	WT1h_vs_WTNT	12327.2	0.0436632	0.999927	3.17082e-05	yes
ENSMUSG00000052751	Repin1	WT1h_vs_WTNT	972.685	0.0776881	0.999927	3.17082e-05	yes
ENSMUSG00000045466	Zfp956	WT1h_vs_WTNT	765.287	-0.107534	0.999927	3.17082e-05	yes
ENSMUSG00000064945	Rny3	WT1h_vs_WTNT	1.2406	0.697987	0.999927	3.17082e-05	yes
ENSMUSG00000037035	Inhbb	WT1h_vs_WTNT	769.351	0.0677019	0.999927	3.17082e-05	yes
ENSMUSG00000057716	Tmem178b	WT1h_vs_WTNT	16343.3	-0.0322806	0.999927	3.17082e-05	yes
ENSMUSG00000029924	Slc37a3	WT1h_vs_WTNT	2871.31	-0.0161627	0.999927	3.17082e-05	yes
ENSMUSG00000019689	Fmc1	WT1h_vs_WTNT	353.552	-0.00650013	0.999927	3.17082e-05	yes
ENSMUSG00000029838	Ptn	WT1h_vs_WTNT	8543.91	-0.0189339	0.999927	3.17082e-05	yes
ENSMUSG00000038759	Nup205	WT1h_vs_WTNT	1410.79	0.0534949	0.999927	3.17082e-05	yes
ENSMUSG00000029765	Plxna4	WT1h_vs_WTNT	11268.8	0.0109802	0.999927	3.17082e-05	yes
ENSMUSG00000049939	Lrrc4	WT1h_vs_WTNT	3681.29	0.160154	0.019339	1.71357	yes
ENSMUSG00000064302	Clasp1	WT1h_vs_WTNT	6621.58	0.0138117	0.999927	3.17082e-05	yes
ENSMUSG00000029670	Ing3	WT1h_vs_WTNT	466.703	0.114122	0.999927	3.17082e-05	yes
ENSMUSG00000029563	Foxp2	WT1h_vs_WTNT	565.805	0.0268812	0.999927	3.17082e-05	yes
ENSMUSG00000032625	Thsd7a	WT1h_vs_WTNT	2504.29	0.00972563	0.999927	3.17082e-05	yes
ENSMUSG00000051950	B3glct	WT1h_vs_WTNT	520.539	0.0584917	0.999927	3.17082e-05	yes
ENSMUSG00000045482	Trrap	WT1h_vs_WTNT	8056.56	-0.00791594	0.999927	3.17082e-05	yes
ENSMUSG00000039244	E130309D02Rik	WT1h_vs_WTNT	956.485	0.0567159	0.999927	3.17082e-05	yes
ENSMUSG00000025858	Get4	WT1h_vs_WTNT	1028.07	-0.0856946	0.999927	3.17082e-05	yes
ENSMUSG00000049285	Mblac1	WT1h_vs_WTNT	90.8524	0.0735577	0.999927	3.17082e-05	yes
ENSMUSG00000029705	Cux1	WT1h_vs_WTNT	5598.62	0.0234191	0.999927	3.17082e-05	yes
ENSMUSG00000008348	Ubc	WT1h_vs_WTNT	1640.73	0.131502	0.999927	3.17082e-05	yes
ENSMUSG00000029478	Ncor2	WT1h_vs_WTNT	7400.25	0.108623	0.999927	3.17082e-05	yes
ENSMUSG00000037962	Rflna	WT1h_vs_WTNT	42.6059	0.831121	0.999927	3.17082e-05	yes
ENSMUSG00000034220	Gpc1	WT1h_vs_WTNT	3020.37	0.175668	0.999927	3.17082e-05	yes
ENSMUSG00000029390	Tmed2	WT1h_vs_WTNT	742.206	-0.0428326	0.999927	3.17082e-05	yes
ENSMUSG00000029394	Cdk2ap1	WT1h_vs_WTNT	245.186	0.307857	0.999927	3.17082e-05	yes
ENSMUSG00000029406	Pitpnm2	WT1h_vs_WTNT	7391.44	0.0269172	0.999927	3.17082e-05	yes
ENSMUSG00000029438	Bcl7a	WT1h_vs_WTNT	3754.82	0.104739	0.999927	3.17082e-05	yes
ENSMUSG00000029440	Psmd9	WT1h_vs_WTNT	1072.11	0.0137192	0.999927	3.17082e-05	yes
ENSMUSG00000054434	Tmem120b	WT1h_vs_WTNT	295.587	0.109492	0.999927	3.17082e-05	yes
ENSMUSG00000095477	Gm25076	WT1h_vs_WTNT	27.5283	0.061166	0.999927	3.17082e-05	yes
ENSMUSG00000063919	Srrm4	WT1h_vs_WTNT	3114.69	0.135634	0.999927	3.17082e-05	yes
ENSMUSG00000067071	Hes6	WT1h_vs_WTNT	754.317	0.322844	0.0641999	1.19247	yes
ENSMUSG00000096243	Gm24265	WT1h_vs_WTNT	1.19796	0.102793	0.999927	3.17082e-05	yes
ENSMUSG00000060152	Pop5	WT1h_vs_WTNT	477.633	-0.0198713	0.999927	3.17082e-05	yes
ENSMUSG00000041939	Mvk	WT1h_vs_WTNT	1451.44	-0.0189256	0.999927	3.17082e-05	yes
ENSMUSG00000066952	Myo1h	WT1h_vs_WTNT	26.3393	0.546616	0.999927	3.17082e-05	yes
ENSMUSG00000070576	Mn1	WT1h_vs_WTNT	3577.83	0.292586	0.647967	0.188447	yes
ENSMUSG00000029267	Mtf2	WT1h_vs_WTNT	781.288	-0.045094	0.999927	3.17082e-05	yes
ENSMUSG00000050640	Tmem150c	WT1h_vs_WTNT	2684.9	-0.00561454	0.999927	3.17082e-05	yes
ENSMUSG00000029415	Sdad1	WT1h_vs_WTNT	999.507	-0.0279541	0.999927	3.17082e-05	yes
ENSMUSG00000029405	G3bp2	WT1h_vs_WTNT	9751.71	-0.0280281	0.999927	3.17082e-05	yes
ENSMUSG00000029253	Cenpc1	WT1h_vs_WTNT	844.404	-0.0193117	0.999927	3.17082e-05	yes
ENSMUSG00000034353	Ramp1	WT1h_vs_WTNT	514.216	0.0760328	0.999927	3.17082e-05	yes
ENSMUSG00000029233	Srd5a3	WT1h_vs_WTNT	389.706	-0.093419	0.999927	3.17082e-05	yes
ENSMUSG00000037685	Atp8a1	WT1h_vs_WTNT	8285.84	-0.0488209	0.999927	3.17082e-05	yes
ENSMUSG00000097840	Gm26756	WT1h_vs_WTNT	8.82261	-0.120437	0.999927	3.17082e-05	yes
ENSMUSG00000037822	Smim14	WT1h_vs_WTNT	4012.66	0.00304989	0.999927	3.17082e-05	yes
ENSMUSG00000029190	D5Ertd579e	WT1h_vs_WTNT	4707.65	-0.0200846	0.999927	3.17082e-05	yes
ENSMUSG00000029145	Eif2b4	WT1h_vs_WTNT	1303.93	-0.0328291	0.999927	3.17082e-05	yes
ENSMUSG00000029165	Agbl5	WT1h_vs_WTNT	516.062	0.0537954	0.999927	3.17082e-05	yes
ENSMUSG00000028945	Rheb	WT1h_vs_WTNT	3093.73	0.0134691	0.999927	3.17082e-05	yes
ENSMUSG00000036206	Sh3bp4	WT1h_vs_WTNT	1148.47	-0.022516	0.999927	3.17082e-05	yes
ENSMUSG00000028949	Smarcd3	WT1h_vs_WTNT	2117.09	0.0162688	0.999927	3.17082e-05	yes
ENSMUSG00000040407	Akap9	WT1h_vs_WTNT	4743.82	-0.00403575	0.999927	3.17082e-05	yes
ENSMUSG00000073684	Faap20	WT1h_vs_WTNT	515.838	0.0758127	0.999927	3.17082e-05	yes
ENSMUSG00000029050	Ski	WT1h_vs_WTNT	6272.03	0.142975	0.999927	3.17082e-05	yes
ENSMUSG00000048001	Hes5	WT1h_vs_WTNT	441.359	1.95836	1.92438e-20	19.7157	yes
ENSMUSG00000028937	Acot7	WT1h_vs_WTNT	8364.27	-0.0310013	0.999927	3.17082e-05	yes
ENSMUSG00000039852	Rere	WT1h_vs_WTNT	6090.85	0.0431732	0.999927	3.17082e-05	yes
ENSMUSG00000063077	Kif1b	WT1h_vs_WTNT	38873.7	-0.0347168	0.999927	3.17082e-05	yes
ENSMUSG00000041544	Disp3	WT1h_vs_WTNT	1870.76	0.846053	1.2092e-08	7.9175	yes
ENSMUSG00000041556	Fbxo2	WT1h_vs_WTNT	1082.1	0.156897	0.999927	3.17082e-05	yes
ENSMUSG00000093594	Gm20707	WT1h_vs_WTNT	10.1931	-0.349171	0.999927	3.17082e-05	yes
ENSMUSG00000040697	Dnajc16	WT1h_vs_WTNT	1953.54	-0.0718338	0.999927	3.17082e-05	yes
ENSMUSG00000007872	Id3	WT1h_vs_WTNT	708.539	6.0664	9.01907e-152	151.045	yes
ENSMUSG00000059713	Rcan3	WT1h_vs_WTNT	1824.75	-0.00845955	0.999927	3.17082e-05	yes
ENSMUSG00000007880	Arid1a	WT1h_vs_WTNT	7424.91	0.0648369	0.999927	3.17082e-05	yes
ENSMUSG00000028580	Pum1	WT1h_vs_WTNT	5255.42	-0.00674916	0.999927	3.17082e-05	yes
ENSMUSG00000041000	Trim62	WT1h_vs_WTNT	1897.56	0.29378	5.64028e-05	4.2487	yes
ENSMUSG00000042500	Ago4	WT1h_vs_WTNT	332.427	0.368803	0.259906	0.585184	yes
ENSMUSG00000001985	Grik3	WT1h_vs_WTNT	4143.48	0.00503432	0.999927	3.17082e-05	yes
ENSMUSG00000083720	Gm12901	WT1h_vs_WTNT	3.0273	0.0967177	0.999927	3.17082e-05	yes
ENSMUSG00000052135	Foxo6	WT1h_vs_WTNT	943.967	0.354156	0.45445	0.342514	yes
ENSMUSG00000045658	Pid1	WT1h_vs_WTNT	1605.97	-0.0800968	0.999927	3.17082e-05	yes
ENSMUSG00000025907	Rb1cc1	WT1h_vs_WTNT	3156.64	-0.0393336	0.999927	3.17082e-05	yes
ENSMUSG00000028603	Scp2	WT1h_vs_WTNT	944.144	0.00761747	0.999927	3.17082e-05	yes
ENSMUSG00000028394	Pole3	WT1h_vs_WTNT	817.039	0.0592645	0.999927	3.17082e-05	yes
ENSMUSG00000028412	Slc44a1	WT1h_vs_WTNT	1297.52	0.00837531	0.999927	3.17082e-05	yes
ENSMUSG00000039579	Grin3a	WT1h_vs_WTNT	2142	-0.0183241	0.999927	3.17082e-05	yes
ENSMUSG00000028347	Tmeff1	WT1h_vs_WTNT	2860.53	-0.0192333	0.999927	3.17082e-05	yes
ENSMUSG00000026150	Mff	WT1h_vs_WTNT	5257.71	-0.0689364	0.999927	3.17082e-05	yes
ENSMUSG00000044813	Shb	WT1h_vs_WTNT	476.862	0.0267559	0.999927	3.17082e-05	yes
ENSMUSG00000035615	Frmpd1	WT1h_vs_WTNT	326.836	0.19059	0.999927	3.17082e-05	yes
ENSMUSG00000028461	Ccdc107	WT1h_vs_WTNT	384.918	0.0139693	0.999927	3.17082e-05	yes
ENSMUSG00000043252	Tmem64	WT1h_vs_WTNT	1155.76	0.203239	0.549593	0.259959	yes
ENSMUSG00000006586	Runx1t1	WT1h_vs_WTNT	1152.06	0.00667618	0.999927	3.17082e-05	yes
ENSMUSG00000040738	Ints8	WT1h_vs_WTNT	849.92	0.0597039	0.999927	3.17082e-05	yes
ENSMUSG00000059482	2610301B20Rik	WT1h_vs_WTNT	794.315	0.0132276	0.999927	3.17082e-05	yes
ENSMUSG00000032997	Chpf	WT1h_vs_WTNT	5304.58	0.0908212	0.999927	3.17082e-05	yes
ENSMUSG00000028199	Cryz	WT1h_vs_WTNT	343.112	0.0598271	0.999927	3.17082e-05	yes
ENSMUSG00000039068	Zzz3	WT1h_vs_WTNT	1637.63	-0.0442306	0.999927	3.17082e-05	yes
ENSMUSG00000028188	Spata1	WT1h_vs_WTNT	26.0342	-0.0831936	0.999927	3.17082e-05	yes
ENSMUSG00000037062	Sh3glb1	WT1h_vs_WTNT	3596.77	0.0739843	0.999927	3.17082e-05	yes
ENSMUSG00000097911	Gm26691	WT1h_vs_WTNT	6.2296	0.498899	0.999927	3.17082e-05	yes
ENSMUSG00000039735	Fnbp1l	WT1h_vs_WTNT	8218.08	0.0101143	0.999927	3.17082e-05	yes
ENSMUSG00000057359	Gm17494	WT1h_vs_WTNT	93.6872	-0.0065706	0.999927	3.17082e-05	yes
ENSMUSG00000028124	Gclm	WT1h_vs_WTNT	1552.96	0.0357593	0.999927	3.17082e-05	yes
ENSMUSG00000027959	Sass6	WT1h_vs_WTNT	157.072	0.0847737	0.999927	3.17082e-05	yes
ENSMUSG00000048100	Taf13	WT1h_vs_WTNT	641.628	0.0158448	0.999927	3.17082e-05	yes
ENSMUSG00000026167	Wnt10a	WT1h_vs_WTNT	21.6769	1.05856	0.999927	3.17082e-05	yes
ENSMUSG00000027895	Kcnc4	WT1h_vs_WTNT	1500.91	0.174617	0.999927	3.17082e-05	yes
ENSMUSG00000048458	Inka2	WT1h_vs_WTNT	3761.86	-0.137994	0.999927	3.17082e-05	yes
ENSMUSG00000074346	Kcnd3os	WT1h_vs_WTNT	36.2534	0.18568	0.999927	3.17082e-05	yes
ENSMUSG00000033161	Atp1a1	WT1h_vs_WTNT	25270.4	-0.00972809	0.999927	3.17082e-05	yes
ENSMUSG00000028093	Acp6	WT1h_vs_WTNT	262.41	0.0376622	0.999927	3.17082e-05	yes
ENSMUSG00000026004	Kansl1l	WT1h_vs_WTNT	199.812	-0.0447458	0.999927	3.17082e-05	yes
ENSMUSG00000097041	Pafah1b1-ps1	WT1h_vs_WTNT	1.65968	-1.64406	0.999927	3.17082e-05	yes
ENSMUSG00000026014	Raph1	WT1h_vs_WTNT	3179.61	-0.049675	0.999927	3.17082e-05	yes
ENSMUSG00000001016	Ilf2	WT1h_vs_WTNT	3083.9	-0.0192175	0.999927	3.17082e-05	yes
ENSMUSG00000097156	Gm3764	WT1h_vs_WTNT	2962.37	0.274895	0.999927	3.17082e-05	yes
ENSMUSG00000004892	Bcan	WT1h_vs_WTNT	7675.12	0.244495	0.999927	3.17082e-05	yes
ENSMUSG00000027993	Trim2	WT1h_vs_WTNT	10158.3	-0.0265106	0.999927	3.17082e-05	yes
ENSMUSG00000034317	Trim59	WT1h_vs_WTNT	183.868	0.157984	0.999927	3.17082e-05	yes
ENSMUSG00000027829	Ccnl1	WT1h_vs_WTNT	978.877	0.264295	0.365687	0.43689	yes
ENSMUSG00000027770	Dhx36	WT1h_vs_WTNT	4055.99	-0.0571951	0.999927	3.17082e-05	yes
ENSMUSG00000056476	Med12l	WT1h_vs_WTNT	1456.38	0.0596341	0.999927	3.17082e-05	yes
ENSMUSG00000026017	Carf	WT1h_vs_WTNT	477.25	0.00893919	0.999927	3.17082e-05	yes
ENSMUSG00000027796	Smad9	WT1h_vs_WTNT	329.5	0.530597	2.83035e-10	9.54816	yes
ENSMUSG00000037174	Elf2	WT1h_vs_WTNT	911.575	0.0717865	0.999927	3.17082e-05	yes
ENSMUSG00000023087	Noct	WT1h_vs_WTNT	2831.42	0.0422412	0.999927	3.17082e-05	yes
ENSMUSG00000025766	D3Ertd751e	WT1h_vs_WTNT	215.954	-0.00495155	0.999927	3.17082e-05	yes
ENSMUSG00000025762	Larp1b	WT1h_vs_WTNT	314.863	-0.00352792	0.999927	3.17082e-05	yes
ENSMUSG00000027660	Skil	WT1h_vs_WTNT	3607.8	0.602129	5.53172e-08	7.25714	yes
ENSMUSG00000037730	Mynn	WT1h_vs_WTNT	787.572	-0.046881	0.999927	3.17082e-05	yes
ENSMUSG00000067336	Bmpr2	WT1h_vs_WTNT	8197.85	-0.0455886	0.999927	3.17082e-05	yes
ENSMUSG00000040289	Hey1	WT1h_vs_WTNT	1674.11	1.72227	1.44383e-35	34.8405	yes
ENSMUSG00000027523	Gnas	WT1h_vs_WTNT	38656.8	0.0227593	0.999927	3.17082e-05	yes
ENSMUSG00000074570	Cass4	WT1h_vs_WTNT	2.50133	0.479561	0.999927	3.17082e-05	yes
ENSMUSG00000027560	Dok5	WT1h_vs_WTNT	2292.04	0.0198242	0.999927	3.17082e-05	yes
ENSMUSG00000041075	Fzd7	WT1h_vs_WTNT	300.329	0.806093	1.65769e-09	8.7805	yes
ENSMUSG00000044641	Pard6b	WT1h_vs_WTNT	223.492	-0.19127	0.999927	3.17082e-05	yes
ENSMUSG00000035268	Pkig	WT1h_vs_WTNT	1674.78	0.00369608	0.999927	3.17082e-05	yes
ENSMUSG00000048486	Fitm2	WT1h_vs_WTNT	1254.1	-0.0521332	0.999927	3.17082e-05	yes
ENSMUSG00000074622	Mafb	WT1h_vs_WTNT	543.729	0.114438	0.999927	3.17082e-05	yes
ENSMUSG00000085741	5430405H02Rik	WT1h_vs_WTNT	193.767	-0.0548639	0.999927	3.17082e-05	yes
ENSMUSG00000027488	Snta1	WT1h_vs_WTNT	736.186	0.126643	0.999927	3.17082e-05	yes
ENSMUSG00000027474	Ccm2l	WT1h_vs_WTNT	6.39699	0.269407	0.999927	3.17082e-05	yes
ENSMUSG00000042745	Id1	WT1h_vs_WTNT	210.499	5.73601	1.07815e-102	101.967	yes
ENSMUSG00000056870	Gulp1	WT1h_vs_WTNT	57.1716	0.0123481	0.999927	3.17082e-05	yes
ENSMUSG00000033080	Vsx1	WT1h_vs_WTNT	1.68218	2.27362	0.999927	3.17082e-05	yes
ENSMUSG00000027350	Chgb	WT1h_vs_WTNT	8982.2	0.012704	0.999927	3.17082e-05	yes
ENSMUSG00000037514	Pank2	WT1h_vs_WTNT	1326.61	-0.00395065	0.999927	3.17082e-05	yes
ENSMUSG00000053552	Ebf4	WT1h_vs_WTNT	643.89	0.0739807	0.999927	3.17082e-05	yes
ENSMUSG00000037885	Stk35	WT1h_vs_WTNT	1421.95	0.0204147	0.999927	3.17082e-05	yes
ENSMUSG00000001998	Ap4e1	WT1h_vs_WTNT	466.37	0.0124525	0.999927	3.17082e-05	yes
ENSMUSG00000027361	Gabpb1	WT1h_vs_WTNT	732.677	0.107483	0.999927	3.17082e-05	yes
ENSMUSG00000026080	Chst10	WT1h_vs_WTNT	2588.5	-0.0128554	0.999927	3.17082e-05	yes
ENSMUSG00000051951	Xkr4	WT1h_vs_WTNT	4081.87	-0.0440289	0.999927	3.17082e-05	no
ENSMUSG00000103377	Gm37180	WT1h_vs_WTNT	3.12421	0.798073	0.999927	3.17082e-05	no
ENSMUSG00000104017	Gm37363	WT1h_vs_WTNT	1.56191	1.37744	0.999927	3.17082e-05	no
ENSMUSG00000103025	Gm37686	WT1h_vs_WTNT	1.38883	0.689895	0.999927	3.17082e-05	no
ENSMUSG00000103201	Gm37329	WT1h_vs_WTNT	2.68878	0.129469	0.999927	3.17082e-05	no
ENSMUSG00000103161	Gm38148	WT1h_vs_WTNT	4.853	0.124496	0.999927	3.17082e-05	no
ENSMUSG00000102331	Gm19938	WT1h_vs_WTNT	7.1216	-0.095484	0.999927	3.17082e-05	no
ENSMUSG00000102348	Gm10568	WT1h_vs_WTNT	1.42862	-1.74067	0.999927	3.17082e-05	no
ENSMUSG00000025900	Rp1	WT1h_vs_WTNT	1.98748	-0.559318	0.999927	3.17082e-05	no
ENSMUSG00000098104	Gm6085	WT1h_vs_WTNT	4.70938	0.455499	0.999927	3.17082e-05	no
ENSMUSG00000103922	Gm6123	WT1h_vs_WTNT	7.35257	-0.199477	0.999927	3.17082e-05	no
ENSMUSG00000033845	Mrpl15	WT1h_vs_WTNT	888.942	-0.00267035	0.999927	3.17082e-05	no
ENSMUSG00000102275	Gm37144	WT1h_vs_WTNT	11.6771	0.201574	0.999927	3.17082e-05	no
ENSMUSG00000025903	Lypla1	WT1h_vs_WTNT	367.032	0.00462938	0.999927	3.17082e-05	no
ENSMUSG00000033813	Tcea1	WT1h_vs_WTNT	694.345	-0.00573809	0.999927	3.17082e-05	no
ENSMUSG00000062588	Gm6104	WT1h_vs_WTNT	6.19543	1.00417	0.999927	3.17082e-05	no
ENSMUSG00000103280	Gm37277	WT1h_vs_WTNT	35.1308	-0.0530066	0.999927	3.17082e-05	no
ENSMUSG00000002459	Rgs20	WT1h_vs_WTNT	503.422	-0.0802391	0.999927	3.17082e-05	no
ENSMUSG00000033793	Atp6v1h	WT1h_vs_WTNT	5487.51	-0.0262217	0.999927	3.17082e-05	no
ENSMUSG00000025905	Oprk1	WT1h_vs_WTNT	6.66496	-0.076834	0.999927	3.17082e-05	no
ENSMUSG00000033774	Npbwr1	WT1h_vs_WTNT	12.6532	0.169281	0.999927	3.17082e-05	no
ENSMUSG00000090031	4732440D04Rik	WT1h_vs_WTNT	54.98	-0.0673966	0.999927	3.17082e-05	no
ENSMUSG00000103845	Gm19026	WT1h_vs_WTNT	29.306	0.11305	0.999927	3.17082e-05	no
ENSMUSG00000033740	St18	WT1h_vs_WTNT	87.059	0.227858	0.999927	3.17082e-05	no
ENSMUSG00000102135	Gm37108	WT1h_vs_WTNT	1.77753	-0.283768	0.999927	3.17082e-05	no
ENSMUSG00000051285	Pcmtd1	WT1h_vs_WTNT	1719.36	-0.0963045	0.999927	3.17082e-05	no
ENSMUSG00000103509	Gm38372	WT1h_vs_WTNT	67.1285	0.231565	0.999927	3.17082e-05	no
ENSMUSG00000097797	Gm26901	WT1h_vs_WTNT	43.8978	0.159336	0.999927	3.17082e-05	no
ENSMUSG00000025909	Sntg1	WT1h_vs_WTNT	539.162	-0.0548363	0.999927	3.17082e-05	no
ENSMUSG00000102647	Gm38024	WT1h_vs_WTNT	1.29646	-0.351182	0.999927	3.17082e-05	no
ENSMUSG00000103933	Gm36964	WT1h_vs_WTNT	1.86374	-1.44951	0.999927	3.17082e-05	no
ENSMUSG00000061024	Rrs1	WT1h_vs_WTNT	773.284	0.0801813	0.999927	3.17082e-05	no
ENSMUSG00000025911	Adhfe1	WT1h_vs_WTNT	465.526	-0.0449398	0.999927	3.17082e-05	no
ENSMUSG00000079671	2610203C22Rik	WT1h_vs_WTNT	5.53808	0.946122	0.999927	3.17082e-05	no
ENSMUSG00000081441	Gm6161	WT1h_vs_WTNT	1.50818	0.402905	0.999927	3.17082e-05	no
ENSMUSG00000067879	Vxn	WT1h_vs_WTNT	5700.46	-0.014222	0.999927	3.17082e-05	no
ENSMUSG00000025912	Mybl1	WT1h_vs_WTNT	251.233	0.301915	0.999927	3.17082e-05	no
ENSMUSG00000045210	Vcpip1	WT1h_vs_WTNT	3500.68	-0.0463914	0.999927	3.17082e-05	no
ENSMUSG00000097893	1700034P13Rik	WT1h_vs_WTNT	4.96041	0.266418	0.999927	3.17082e-05	no
ENSMUSG00000046101	Mcmdc2	WT1h_vs_WTNT	26.3473	0.112681	0.999927	3.17082e-05	no
ENSMUSG00000098234	Snhg6	WT1h_vs_WTNT	398.24	-0.0130055	0.999927	3.17082e-05	no
ENSMUSG00000093178	Snord87	WT1h_vs_WTNT	1.63231	0.656666	0.999927	3.17082e-05	no
ENSMUSG00000099032	Tcf24	WT1h_vs_WTNT	8.16682	0.272285	0.999927	3.17082e-05	no
ENSMUSG00000025916	Ppp1r42	WT1h_vs_WTNT	3.71396	-0.516332	0.999927	3.17082e-05	no
ENSMUSG00000025917	Cops5	WT1h_vs_WTNT	2824.17	-0.0485823	0.999927	3.17082e-05	no
ENSMUSG00000056763	Cspp1	WT1h_vs_WTNT	577.275	0.109573	0.999927	3.17082e-05	no
ENSMUSG00000102556	Gm37569	WT1h_vs_WTNT	1.90809	0.415141	0.999927	3.17082e-05	no
ENSMUSG00000042501	Cpa6	WT1h_vs_WTNT	25.7451	-0.143399	0.999927	3.17082e-05	no
ENSMUSG00000083422	Gm15604	WT1h_vs_WTNT	1.33541	-0.0185493	0.999927	3.17082e-05	no
ENSMUSG00000100648	Gm28659	WT1h_vs_WTNT	1.98456	0.39764	0.999927	3.17082e-05	no
ENSMUSG00000048960	Prex2	WT1h_vs_WTNT	113.312	0.118454	0.999927	3.17082e-05	no
ENSMUSG00000057715	A830018L16Rik	WT1h_vs_WTNT	1515.17	0.00690567	0.999927	3.17082e-05	no
ENSMUSG00000097628	Gm2383	WT1h_vs_WTNT	3.86589	0.933255	0.999927	3.17082e-05	no
ENSMUSG00000016918	Sulf1	WT1h_vs_WTNT	78.4067	0.0498316	0.999927	3.17082e-05	no
ENSMUSG00000025938	Slco5a1	WT1h_vs_WTNT	387.974	0.138893	0.999927	3.17082e-05	no
ENSMUSG00000042414	Prdm14	WT1h_vs_WTNT	1.96765	0.970637	0.999927	3.17082e-05	no
ENSMUSG00000005886	Ncoa2	WT1h_vs_WTNT	4596.56	-0.0381881	0.999927	3.17082e-05	no
ENSMUSG00000103506	Gm38376	WT1h_vs_WTNT	2.00973	0.0990022	0.999927	3.17082e-05	no
ENSMUSG00000104170	Gm37702	WT1h_vs_WTNT	1.46017	0.826636	0.999927	3.17082e-05	no
ENSMUSG00000103085	Gm38120	WT1h_vs_WTNT	7.05744	0.301911	0.999927	3.17082e-05	no
ENSMUSG00000102664	Gm38380	WT1h_vs_WTNT	4.46319	-0.0955355	0.999927	3.17082e-05	no
ENSMUSG00000025935	Tram1	WT1h_vs_WTNT	1033.37	-0.00722159	0.999927	3.17082e-05	no
ENSMUSG00000025937	Lactb2	WT1h_vs_WTNT	258.822	-0.0314625	0.999927	3.17082e-05	no
ENSMUSG00000097711	Gm5523	WT1h_vs_WTNT	3.04262	-0.278891	0.999927	3.17082e-05	no
ENSMUSG00000025932	Eya1	WT1h_vs_WTNT	233.191	-0.0719813	0.999927	3.17082e-05	no
ENSMUSG00000054493	Gm9947	WT1h_vs_WTNT	16.0074	-0.159505	0.999927	3.17082e-05	no
ENSMUSG00000025930	Msc	WT1h_vs_WTNT	35.2508	-0.311816	0.999927	3.17082e-05	no
ENSMUSG00000103492	Gm37412	WT1h_vs_WTNT	4.05247	0.410755	0.999927	3.17082e-05	no
ENSMUSG00000082193	Rpl5-ps1	WT1h_vs_WTNT	2.68043	0.117004	0.999927	3.17082e-05	no
ENSMUSG00000032769	Trpa1	WT1h_vs_WTNT	20.26	-0.113222	0.999927	3.17082e-05	no
ENSMUSG00000073737	Gm10566	WT1h_vs_WTNT	2.31566	0.146175	0.999927	3.17082e-05	no
ENSMUSG00000092083	Kcnb2	WT1h_vs_WTNT	920.53	-0.073883	0.999927	3.17082e-05	no
ENSMUSG00000025925	Terf1	WT1h_vs_WTNT	172.124	-0.067725	0.999927	3.17082e-05	no
ENSMUSG00000104379	Gm37509	WT1h_vs_WTNT	23.8152	0.061577	0.999927	3.17082e-05	no
ENSMUSG00000032719	Sbspon	WT1h_vs_WTNT	2.92292	-0.125698	0.999927	3.17082e-05	no
ENSMUSG00000067795	4930444P10Rik	WT1h_vs_WTNT	8.15359	0.536218	0.999927	3.17082e-05	no
ENSMUSG00000043716	Rpl7	WT1h_vs_WTNT	5847.14	-0.0297335	0.999927	3.17082e-05	no
ENSMUSG00000025921	Rdh10	WT1h_vs_WTNT	504.551	-0.0394761	0.999927	3.17082e-05	no
ENSMUSG00000104165	Gm38249	WT1h_vs_WTNT	7.84343	0.106472	0.999927	3.17082e-05	no
ENSMUSG00000025920	Stau2	WT1h_vs_WTNT	4497.71	-0.0210419	0.999927	3.17082e-05	no
ENSMUSG00000025939	Ube2w	WT1h_vs_WTNT	1822.38	-0.0253515	0.999927	3.17082e-05	no
ENSMUSG00000102457	Gm38342	WT1h_vs_WTNT	4.45062	-2.07075	0.999927	3.17082e-05	no
ENSMUSG00000079658	Eloc	WT1h_vs_WTNT	2764.6	-0.0745458	0.999927	3.17082e-05	no
ENSMUSG00000025940	Tmem70	WT1h_vs_WTNT	907.665	-0.117694	0.999927	3.17082e-05	no
ENSMUSG00000025779	Ly96	WT1h_vs_WTNT	17.1773	-0.107989	0.999927	3.17082e-05	no
ENSMUSG00000091020	Gm5828	WT1h_vs_WTNT	1.8911	-0.0124041	0.999927	3.17082e-05	no
ENSMUSG00000042686	Jph1	WT1h_vs_WTNT	395.301	-0.0207801	0.999927	3.17082e-05	no
ENSMUSG00000025777	Gdap1	WT1h_vs_WTNT	5292.84	-0.0323518	0.999927	3.17082e-05	no
ENSMUSG00000099899	Gm28784	WT1h_vs_WTNT	8.34148	0.21505	0.999927	3.17082e-05	no
ENSMUSG00000101589	Rbm6-ps1	WT1h_vs_WTNT	7.15214	0.0420628	0.999927	3.17082e-05	no
ENSMUSG00000067780	Pi15	WT1h_vs_WTNT	14.2385	0.454151	0.999927	3.17082e-05	no
ENSMUSG00000100053	Gm28154	WT1h_vs_WTNT	2.25605	0.117469	0.999927	3.17082e-05	no
ENSMUSG00000085125	Gm16070	WT1h_vs_WTNT	4.24752	0.324967	0.999927	3.17082e-05	no
ENSMUSG00000025776	Crispld1	WT1h_vs_WTNT	4.82545	0.252354	0.999927	3.17082e-05	no
ENSMUSG00000099895	Gm28153	WT1h_vs_WTNT	1.56059	2.36905	0.999927	3.17082e-05	no
ENSMUSG00000099473	Gm18775	WT1h_vs_WTNT	1.20673	0.01724	0.999927	3.17082e-05	no
ENSMUSG00000109887	Gm28756	WT1h_vs_WTNT	80.7628	-0.0387987	0.999927	3.17082e-05	no
ENSMUSG00000089787	Gm15825	WT1h_vs_WTNT	10.0461	0.267739	0.999927	3.17082e-05	no
ENSMUSG00000042596	Tfap2d	WT1h_vs_WTNT	237.111	-0.112647	0.999927	3.17082e-05	no
ENSMUSG00000100204	Gm4849	WT1h_vs_WTNT	1.45785	-0.519818	0.999927	3.17082e-05	no
ENSMUSG00000043760	Pkhd1	WT1h_vs_WTNT	3.12427	-0.0358727	0.999927	3.17082e-05	no
ENSMUSG00000041859	Mcm3	WT1h_vs_WTNT	297.863	0.0237561	0.999927	3.17082e-05	no
ENSMUSG00000097934	6720483E21Rik	WT1h_vs_WTNT	7.99615	0.139869	0.999927	3.17082e-05	no
ENSMUSG00000025931	Paqr8	WT1h_vs_WTNT	3389.48	0.0503245	0.999927	3.17082e-05	no
ENSMUSG00000100929	Gm28064	WT1h_vs_WTNT	5.20001	-0.172403	0.999927	3.17082e-05	no
ENSMUSG00000041809	Efhc1	WT1h_vs_WTNT	24.8216	-0.121622	0.999927	3.17082e-05	no
ENSMUSG00000041779	Tram2	WT1h_vs_WTNT	49.128	-0.0250312	0.999927	3.17082e-05	no
ENSMUSG00000100819	Gm2693	WT1h_vs_WTNT	2.58997	0.091956	0.999927	3.17082e-05	no
ENSMUSG00000025933	Tmem14a	WT1h_vs_WTNT	420.076	-0.0597482	0.999927	3.17082e-05	no
ENSMUSG00000102633	Gm38224	WT1h_vs_WTNT	1.84865	-0.0256215	0.999927	3.17082e-05	no
ENSMUSG00000025934	Gsta3	WT1h_vs_WTNT	16.6506	-0.28595	0.999927	3.17082e-05	no
ENSMUSG00000028033	Kcnq5	WT1h_vs_WTNT	2393.33	-0.0650085	0.999927	3.17082e-05	no
ENSMUSG00000082935	Gm7658	WT1h_vs_WTNT	17.1053	-0.189364	0.999927	3.17082e-05	no
ENSMUSG00000103748	Gm38243	WT1h_vs_WTNT	1.59951	0.324263	0.999927	3.17082e-05	no
ENSMUSG00000041670	Rims1	WT1h_vs_WTNT	4040.39	-0.0710815	0.999927	3.17082e-05	no
ENSMUSG00000097970	Gm27028	WT1h_vs_WTNT	1.52005	-0.58182	0.999927	3.17082e-05	no
ENSMUSG00000026158	Ogfrl1	WT1h_vs_WTNT	1608.03	-0.0747567	0.999927	3.17082e-05	no
ENSMUSG00000026156	B3gat2	WT1h_vs_WTNT	874.604	-0.017527	0.999927	3.17082e-05	no
ENSMUSG00000026155	Smap1	WT1h_vs_WTNT	3781.51	-0.0299532	0.999927	3.17082e-05	no
ENSMUSG00000026154	Sdhaf4	WT1h_vs_WTNT	308.325	-0.123612	0.999927	3.17082e-05	no
ENSMUSG00000026153	Fam135a	WT1h_vs_WTNT	1106.46	-0.031418	0.999927	3.17082e-05	no
ENSMUSG00000102398	Gm37580	WT1h_vs_WTNT	9.4469	-1.43704	0.999927	3.17082e-05	no
ENSMUSG00000026147	Col9a1	WT1h_vs_WTNT	20.9499	0.184624	0.999927	3.17082e-05	no
ENSMUSG00000026141	Col19a1	WT1h_vs_WTNT	337.675	-0.0278033	0.999927	3.17082e-05	no
ENSMUSG00000099997	Tubb4b-ps2	WT1h_vs_WTNT	3.50241	0.705215	0.999927	3.17082e-05	no
ENSMUSG00000100131	Gm28439	WT1h_vs_WTNT	181.174	-0.0278652	0.999927	3.17082e-05	no
ENSMUSG00000067736	Gm10222	WT1h_vs_WTNT	52.1572	0.00602212	0.999927	3.17082e-05	no
ENSMUSG00000101939	Gm28438	WT1h_vs_WTNT	38.067	-0.100746	0.999927	3.17082e-05	no
ENSMUSG00000101111	Gm28437	WT1h_vs_WTNT	320.708	0.0702657	0.999927	3.17082e-05	no
ENSMUSG00000100862	Gm10925	WT1h_vs_WTNT	294.266	0.0760084	0.999927	3.17082e-05	no
ENSMUSG00000102070	Gm28661	WT1h_vs_WTNT	368.151	0.030227	0.999927	3.17082e-05	no
ENSMUSG00000101249	Gm29216	WT1h_vs_WTNT	280.295	0.0472645	0.999927	3.17082e-05	no
ENSMUSG00000073725	Lmbrd1	WT1h_vs_WTNT	3549.39	-0.0274003	0.999927	3.17082e-05	no
ENSMUSG00000033569	Adgrb3	WT1h_vs_WTNT	3614.3	-0.0539284	0.999927	3.17082e-05	no
ENSMUSG00000103209	Gm37331	WT1h_vs_WTNT	2.34903	0.971187	0.999927	3.17082e-05	no
ENSMUSG00000104027	Gm37211	WT1h_vs_WTNT	2.92102	-0.669668	0.999927	3.17082e-05	no
ENSMUSG00000102407	Gm37862	WT1h_vs_WTNT	2.62228	0.29003	0.999927	3.17082e-05	no
ENSMUSG00000103214	Gm38286	WT1h_vs_WTNT	2.72379	0.887359	0.999927	3.17082e-05	no
ENSMUSG00000104100	Gm37880	WT1h_vs_WTNT	3.37031	0.11539	0.999927	3.17082e-05	no
ENSMUSG00000103889	Gm37011	WT1h_vs_WTNT	1.80383	1.15598	0.999927	3.17082e-05	no
ENSMUSG00000101301	Gm29214	WT1h_vs_WTNT	1.39784	0.607073	0.999927	3.17082e-05	no
ENSMUSG00000104221	Gm37051	WT1h_vs_WTNT	1.57411	-0.0731342	0.999927	3.17082e-05	no
ENSMUSG00000102250	Gm38260	WT1h_vs_WTNT	3.20936	0.761565	0.999927	3.17082e-05	no
ENSMUSG00000102317	Gm37628	WT1h_vs_WTNT	5.56462	0.144699	0.999927	3.17082e-05	no
ENSMUSG00000103563	8030445P17Rik	WT1h_vs_WTNT	2.92555	0.202678	0.999927	3.17082e-05	no
ENSMUSG00000102465	Gm38198	WT1h_vs_WTNT	6.64199	0.438153	0.999927	3.17082e-05	no
ENSMUSG00000102659	Gm37077	WT1h_vs_WTNT	4.87942	0.450937	0.999927	3.17082e-05	no
ENSMUSG00000103924	Gm37895	WT1h_vs_WTNT	4.98238	0.0588586	0.999927	3.17082e-05	no
ENSMUSG00000104132	Gm36952	WT1h_vs_WTNT	2.66698	0.277307	0.999927	3.17082e-05	no
ENSMUSG00000102747	Gm37602	WT1h_vs_WTNT	2.09266	-0.713701	0.999927	3.17082e-05	no
ENSMUSG00000102386	2900022M07Rik	WT1h_vs_WTNT	1.8167	0.0770665	0.999927	3.17082e-05	no
ENSMUSG00000104516	Gm9884	WT1h_vs_WTNT	16.9788	-0.0858359	0.999927	3.17082e-05	no
ENSMUSG00000101514	Gm5524	WT1h_vs_WTNT	1.79671	1.05519	0.999927	3.17082e-05	no
ENSMUSG00000099492	Gm5525	WT1h_vs_WTNT	2.86509	-0.7894	0.999927	3.17082e-05	no
ENSMUSG00000053185	Gm9898	WT1h_vs_WTNT	1.34426	0.94927	0.999927	3.17082e-05	no
ENSMUSG00000048874	Phf3	WT1h_vs_WTNT	3571.8	-0.0232863	0.999927	3.17082e-05	no
ENSMUSG00000103783	Gm37522	WT1h_vs_WTNT	2.72492	-1.17814	0.999927	3.17082e-05	no
ENSMUSG00000104315	Gm37906	WT1h_vs_WTNT	4.71622	0.443091	0.999927	3.17082e-05	no
ENSMUSG00000026064	Ptp4a1	WT1h_vs_WTNT	44.4325	0.4384	0.999927	3.17082e-05	no
ENSMUSG00000117310	Ptp4a1	WT1h_vs_WTNT	8.54185	0.071068	0.999927	3.17082e-05	no
ENSMUSG00000070960	Gm19680	WT1h_vs_WTNT	3.30141	0.588582	0.999927	3.17082e-05	no
ENSMUSG00000026058	Khdrbs2	WT1h_vs_WTNT	327.169	-0.0266384	0.999927	3.17082e-05	no
ENSMUSG00000103482	Gm37999	WT1h_vs_WTNT	3.23692	1.14871	0.999927	3.17082e-05	no
ENSMUSG00000102321	Gm37792	WT1h_vs_WTNT	2.05128	-0.403946	0.999927	3.17082e-05	no
ENSMUSG00000104433	Gm37426	WT1h_vs_WTNT	4.94815	0.104805	0.999927	3.17082e-05	no
ENSMUSG00000100481	Gm7114	WT1h_vs_WTNT	2.49504	0.69883	0.999927	3.17082e-05	no
ENSMUSG00000026134	Prim2	WT1h_vs_WTNT	301.723	0.0360053	0.999927	3.17082e-05	no
ENSMUSG00000103746	1700001G17Rik	WT1h_vs_WTNT	4.17611	0.539575	0.999927	3.17082e-05	no
ENSMUSG00000004768	Rab23	WT1h_vs_WTNT	1449.03	-0.0715864	0.999927	3.17082e-05	no
ENSMUSG00000042215	Bag2	WT1h_vs_WTNT	533.131	-0.0508091	0.999927	3.17082e-05	no
ENSMUSG00000103072	Gm37905	WT1h_vs_WTNT	1.93789	1.19725	0.999927	3.17082e-05	no
ENSMUSG00000042197	Zfp451	WT1h_vs_WTNT	3031.52	0.00614925	0.999927	3.17082e-05	no
ENSMUSG00000081402	Gm15455	WT1h_vs_WTNT	8.7664	0.035236	0.999927	3.17082e-05	no
ENSMUSG00000042182	Bend6	WT1h_vs_WTNT	3704.96	-0.00807208	0.999927	3.17082e-05	no
ENSMUSG00000104416	Gm37067	WT1h_vs_WTNT	10.2861	-0.441963	0.999927	3.17082e-05	no
ENSMUSG00000026131	Dst	WT1h_vs_WTNT	13013.2	-0.0178769	0.999927	3.17082e-05	no
ENSMUSG00000103364	Gm38157	WT1h_vs_WTNT	2.89986	0.278721	0.999927	3.17082e-05	no
ENSMUSG00000096992	Gm26788	WT1h_vs_WTNT	1.40956	0.197192	0.999927	3.17082e-05	no
ENSMUSG00000101462	Gm3052	WT1h_vs_WTNT	6.66163	-0.644307	0.999927	3.17082e-05	no
ENSMUSG00000102336	Gm37233	WT1h_vs_WTNT	80.6006	-0.191717	0.999927	3.17082e-05	no
ENSMUSG00000042111	Ccdc115	WT1h_vs_WTNT	782.175	-0.0283242	0.999927	3.17082e-05	no
ENSMUSG00000026127	Imp4	WT1h_vs_WTNT	1282.54	-0.0412087	0.999927	3.17082e-05	no
ENSMUSG00000026126	Ptpn18	WT1h_vs_WTNT	25.4045	0.0870214	0.999927	3.17082e-05	no
ENSMUSG00000045174	Amer3	WT1h_vs_WTNT	2147.39	-0.097951	0.999927	3.17082e-05	no
ENSMUSG00000037509	Arhgef4	WT1h_vs_WTNT	4747.61	-0.0296707	0.999927	3.17082e-05	no
ENSMUSG00000104002	Gm38336	WT1h_vs_WTNT	11.0747	-0.131045	0.999927	3.17082e-05	no
ENSMUSG00000037503	Fam168b	WT1h_vs_WTNT	17816.9	-0.00813301	0.999927	3.17082e-05	no
ENSMUSG00000026123	Plekhb2	WT1h_vs_WTNT	9818.56	0.00715654	0.999927	3.17082e-05	no
ENSMUSG00000102531	1110002O04Rik	WT1h_vs_WTNT	2.94168	-0.366781	0.999927	3.17082e-05	no
ENSMUSG00000102202	Gm33280	WT1h_vs_WTNT	2.21438	-1.1168	0.999927	3.17082e-05	no
ENSMUSG00000037470	Uggt1	WT1h_vs_WTNT	3100.75	-0.0786851	0.999927	3.17082e-05	no
ENSMUSG00000047180	Neurl3	WT1h_vs_WTNT	5.49715	-1.12953	0.999927	3.17082e-05	no
ENSMUSG00000037447	Arid5a	WT1h_vs_WTNT	1105.48	0.256981	0.999927	3.17082e-05	no
ENSMUSG00000010453	Kansl3	WT1h_vs_WTNT	4001.59	0.00447085	0.999927	3.17082e-05	no
ENSMUSG00000037432	Fer1l5	WT1h_vs_WTNT	3.1655	-0.230848	0.999927	3.17082e-05	no
ENSMUSG00000001143	Lman2l	WT1h_vs_WTNT	1968.26	0.0384764	0.999927	3.17082e-05	no
ENSMUSG00000037408	Cnnm4	WT1h_vs_WTNT	833.286	0.0582062	0.999927	3.17082e-05	no
ENSMUSG00000104316	Gm37909	WT1h_vs_WTNT	1.53295	-0.227512	0.999927	3.17082e-05	no
ENSMUSG00000001138	Cnnm3	WT1h_vs_WTNT	1233.74	0.125103	0.999927	3.17082e-05	no
ENSMUSG00000067653	Ankrd23	WT1h_vs_WTNT	20.3703	-0.0514638	0.999927	3.17082e-05	no
ENSMUSG00000079610	Ankrd39	WT1h_vs_WTNT	260.745	-0.0735044	0.999927	3.17082e-05	no
ENSMUSG00000026121	Sema4c	WT1h_vs_WTNT	763.846	-0.00236018	0.999927	3.17082e-05	no
ENSMUSG00000087589	D430040D24Rik	WT1h_vs_WTNT	26.4895	-0.349095	0.999927	3.17082e-05	no
ENSMUSG00000046337	Fam178b	WT1h_vs_WTNT	1.79259	0.562108	0.999927	3.17082e-05	no
ENSMUSG00000061518	Cox5b	WT1h_vs_WTNT	2899.75	-0.012139	0.999927	3.17082e-05	no
ENSMUSG00000037351	Actr1b	WT1h_vs_WTNT	8050.43	0.0643142	0.999927	3.17082e-05	no
ENSMUSG00000102416	4933424G06Rik	WT1h_vs_WTNT	9.20898	0.696715	0.999927	3.17082e-05	no
ENSMUSG00000104237	Gm33533	WT1h_vs_WTNT	14.1747	-0.444649	0.999927	3.17082e-05	no
ENSMUSG00000026117	Zap70	WT1h_vs_WTNT	25.5682	-0.067259	0.999927	3.17082e-05	no
ENSMUSG00000026116	Tmem131	WT1h_vs_WTNT	4253.1	-0.00401636	0.999927	3.17082e-05	no
ENSMUSG00000102930	Gm38115	WT1h_vs_WTNT	1.46086	0.17427	0.999927	3.17082e-05	no
ENSMUSG00000103159	F830112A20Rik	WT1h_vs_WTNT	3.03482	0.613083	0.999927	3.17082e-05	no
ENSMUSG00000080054	Rpl12-ps1	WT1h_vs_WTNT	1.51352	-1.25846	0.999927	3.17082e-05	no
ENSMUSG00000050122	Vwa3b	WT1h_vs_WTNT	60.1734	0.0830138	0.999927	3.17082e-05	no
ENSMUSG00000103603	Gm37020	WT1h_vs_WTNT	3.81631	-0.782111	0.999927	3.17082e-05	no
ENSMUSG00000026114	Cnga3	WT1h_vs_WTNT	3.46055	3.14024	0.540386	0.267296	no
ENSMUSG00000026113	Inpp4a	WT1h_vs_WTNT	4579.82	0.000513621	0.999927	3.17082e-05	no
ENSMUSG00000026112	Coa5	WT1h_vs_WTNT	2494.17	-0.0137782	0.999927	3.17082e-05	no
ENSMUSG00000026111	Unc50	WT1h_vs_WTNT	930.1	-0.0783097	0.999927	3.17082e-05	no
ENSMUSG00000026110	Mgat4a	WT1h_vs_WTNT	1445.67	-0.0121397	0.999927	3.17082e-05	no
ENSMUSG00000103948	4930594C11Rik	WT1h_vs_WTNT	1.74119	0.317148	0.999927	3.17082e-05	no
ENSMUSG00000026090	2010300C02Rik	WT1h_vs_WTNT	4702.35	-0.139409	0.999927	3.17082e-05	no
ENSMUSG00000102650	Gm19863	WT1h_vs_WTNT	1.28049	-1.09304	0.999927	3.17082e-05	no
ENSMUSG00000060771	Tsga10	WT1h_vs_WTNT	379.242	0.050066	0.999927	3.17082e-05	no
ENSMUSG00000097268	Gm26805	WT1h_vs_WTNT	51.916	0.170702	0.999927	3.17082e-05	no
ENSMUSG00000037216	Lipt1	WT1h_vs_WTNT	121.885	-0.197966	0.999927	3.17082e-05	no
ENSMUSG00000026088	Mitd1	WT1h_vs_WTNT	120.746	0.01509	0.999927	3.17082e-05	no
ENSMUSG00000026087	Mrpl30	WT1h_vs_WTNT	1373.24	-0.0825314	0.999927	3.17082e-05	no
ENSMUSG00000058407	Txndc9	WT1h_vs_WTNT	1186.28	-0.0510938	0.999927	3.17082e-05	no
ENSMUSG00000026083	Eif5b	WT1h_vs_WTNT	3059.85	-0.000178139	0.999927	3.17082e-05	no
ENSMUSG00000026082	Rev1	WT1h_vs_WTNT	1588.7	0.0250078	0.999927	3.17082e-05	no
ENSMUSG00000103804	Gm37062	WT1h_vs_WTNT	10.3612	0.286305	0.999927	3.17082e-05	no
ENSMUSG00000037138	Aff3	WT1h_vs_WTNT	4022.02	-0.0660489	0.999927	3.17082e-05	no
ENSMUSG00000087131	Gm16152	WT1h_vs_WTNT	19.427	-0.432715	0.999927	3.17082e-05	no
ENSMUSG00000048814	Lonrf2	WT1h_vs_WTNT	11142.2	-0.0247264	0.999927	3.17082e-05	no
ENSMUSG00000026078	Pdcl3	WT1h_vs_WTNT	623.308	-0.062795	0.999927	3.17082e-05	no
ENSMUSG00000103046	Gm37309	WT1h_vs_WTNT	35.0789	-0.333578	0.999927	3.17082e-05	no
ENSMUSG00000026077	Npas2	WT1h_vs_WTNT	719.157	-0.0826565	0.999927	3.17082e-05	no
ENSMUSG00000073702	Rpl31	WT1h_vs_WTNT	2011.54	-0.0257835	0.999927	3.17082e-05	no
ENSMUSG00000003134	Tbc1d8	WT1h_vs_WTNT	790.691	0.0546329	0.999927	3.17082e-05	no
ENSMUSG00000003135	Cnot11	WT1h_vs_WTNT	1343.84	-0.0281511	0.999927	3.17082e-05	no
ENSMUSG00000085894	Gm15832	WT1h_vs_WTNT	34.1459	0.178213	0.999927	3.17082e-05	no
ENSMUSG00000077704	Snord89	WT1h_vs_WTNT	3.56917	-0.152811	0.999927	3.17082e-05	no
ENSMUSG00000048234	Rnf149	WT1h_vs_WTNT	432.448	0.0288763	0.999927	3.17082e-05	no
ENSMUSG00000064936	Gm23722	WT1h_vs_WTNT	1.79006	0.396161	0.999927	3.17082e-05	no
ENSMUSG00000102471	Gm5100	WT1h_vs_WTNT	5.39294	-0.158984	0.999927	3.17082e-05	no
ENSMUSG00000050967	Creg2	WT1h_vs_WTNT	3519.6	-0.0709143	0.999927	3.17082e-05	no
ENSMUSG00000097083	D930019O06Rik	WT1h_vs_WTNT	129.299	-0.217778	0.999927	3.17082e-05	no
ENSMUSG00000057173	Rfx8	WT1h_vs_WTNT	1.50744	0.938904	0.999927	3.17082e-05	no
ENSMUSG00000026074	Map4k4	WT1h_vs_WTNT	8486.33	0.0253813	0.999927	3.17082e-05	no
ENSMUSG00000102985	4930456G14Rik	WT1h_vs_WTNT	3.13436	0.928689	0.999927	3.17082e-05	no
ENSMUSG00000026073	Il1r2	WT1h_vs_WTNT	4.77192	-0.0663208	0.999927	3.17082e-05	no
ENSMUSG00000097899	Gm16894	WT1h_vs_WTNT	4.65469	0.344729	0.999927	3.17082e-05	no
ENSMUSG00000026072	Il1r1	WT1h_vs_WTNT	40.6887	-0.225406	0.999927	3.17082e-05	no
ENSMUSG00000070942	Il1rl2	WT1h_vs_WTNT	1.55333	-0.533281	0.999927	3.17082e-05	no
ENSMUSG00000026069	Il1rl1	WT1h_vs_WTNT	2.99551	0.318491	0.999927	3.17082e-05	no
ENSMUSG00000026065	Slc9a4	WT1h_vs_WTNT	2.37367	-0.164771	0.999927	3.17082e-05	no
ENSMUSG00000026062	Slc9a2	WT1h_vs_WTNT	28.878	-0.354288	0.999927	3.17082e-05	no
ENSMUSG00000041945	Mfsd9	WT1h_vs_WTNT	252.828	-0.0966139	0.999927	3.17082e-05	no
ENSMUSG00000079588	Tmem182	WT1h_vs_WTNT	2.29516	1.60952	0.999927	3.17082e-05	no
ENSMUSG00000100832	Gm29260	WT1h_vs_WTNT	25.6724	-0.00227274	0.999927	3.17082e-05	no
ENSMUSG00000101299	Gm28175	WT1h_vs_WTNT	43.048	-0.101177	0.999927	3.17082e-05	no
ENSMUSG00000060424	Pantr1	WT1h_vs_WTNT	1016.76	-0.00270544	0.999927	3.17082e-05	no
ENSMUSG00000093436	Gm20646	WT1h_vs_WTNT	68.7611	-0.186666	0.999927	3.17082e-05	no
ENSMUSG00000045515	Pou3f3	WT1h_vs_WTNT	4940.77	0.189517	0.999927	3.17082e-05	no
ENSMUSG00000097063	Pantr2	WT1h_vs_WTNT	30.1716	0.084071	0.999927	3.17082e-05	no
ENSMUSG00000099784	Dalir	WT1h_vs_WTNT	16.2538	0.376301	0.999927	3.17082e-05	no
ENSMUSG00000060679	Mrps9	WT1h_vs_WTNT	685.569	-0.0476077	0.999927	3.17082e-05	no
ENSMUSG00000041907	Gpr45	WT1h_vs_WTNT	577.391	-0.0267112	0.999927	3.17082e-05	no
ENSMUSG00000070939	Tgfbrap1	WT1h_vs_WTNT	2668.12	0.000905578	0.999927	3.17082e-05	no
ENSMUSG00000100269	Gm28782	WT1h_vs_WTNT	1.23145	0.220685	0.999927	3.17082e-05	no
ENSMUSG00000041878	8430432A02Rik	WT1h_vs_WTNT	5.70121	-0.42736	0.999927	3.17082e-05	no
ENSMUSG00000010290	AI597479	WT1h_vs_WTNT	989.104	0.0132654	0.999927	3.17082e-05	no
ENSMUSG00000008136	Fhl2	WT1h_vs_WTNT	681.606	-0.0798404	0.999927	3.17082e-05	no
ENSMUSG00000066877	Nck2	WT1h_vs_WTNT	1156.67	0.0244242	0.999927	3.17082e-05	no
ENSMUSG00000103945	Gm38228	WT1h_vs_WTNT	23.4356	0.00143568	0.999927	3.17082e-05	no
ENSMUSG00000026051	Ecrg4	WT1h_vs_WTNT	32.4633	-0.0372534	0.999927	3.17082e-05	no
ENSMUSG00000100764	Gm29155	WT1h_vs_WTNT	3.70518	0.344192	0.999927	3.17082e-05	no
ENSMUSG00000100480	Gm29156	WT1h_vs_WTNT	7.4061	0.498738	0.999927	3.17082e-05	no
ENSMUSG00000057363	Uxs1	WT1h_vs_WTNT	725.531	-0.083294	0.999927	3.17082e-05	no
ENSMUSG00000100701	Gm19587	WT1h_vs_WTNT	2.12023	-0.151918	0.999927	3.17082e-05	no
ENSMUSG00000041763	Tpp2	WT1h_vs_WTNT	3140.07	-0.0186603	0.999927	3.17082e-05	no
ENSMUSG00000047343	Mettl21c	WT1h_vs_WTNT	4.68257	-0.100902	0.999927	3.17082e-05	no
ENSMUSG00000091844	Gm8251	WT1h_vs_WTNT	5.56662	-0.188802	0.999927	3.17082e-05	no
ENSMUSG00000026049	Tex30	WT1h_vs_WTNT	60.9983	-0.313475	0.999927	3.17082e-05	no
ENSMUSG00000026047	Poglut2	WT1h_vs_WTNT	184.707	-0.0580551	0.999927	3.17082e-05	no
ENSMUSG00000041684	Bivm	WT1h_vs_WTNT	1011.42	-0.068541	0.999927	3.17082e-05	no
ENSMUSG00000026048	Ercc5	WT1h_vs_WTNT	948.112	0.094607	0.999927	3.17082e-05	no
ENSMUSG00000026043	Col3a1	WT1h_vs_WTNT	50.0465	0.417411	0.999927	3.17082e-05	no
ENSMUSG00000026042	Col5a2	WT1h_vs_WTNT	219.01	0.15008	0.999927	3.17082e-05	no
ENSMUSG00000025995	Wdr75	WT1h_vs_WTNT	1159.8	-0.0260441	0.999927	3.17082e-05	no
ENSMUSG00000084817	Gm5526	WT1h_vs_WTNT	37.086	0.457434	0.999927	3.17082e-05	no
ENSMUSG00000025993	Slc40a1	WT1h_vs_WTNT	44.7211	-0.0298769	0.999927	3.17082e-05	no
ENSMUSG00000070896	Rpl23a-ps1	WT1h_vs_WTNT	1.22425	-0.0650779	0.999927	3.17082e-05	no
ENSMUSG00000041144	Dnah7b	WT1h_vs_WTNT	83.7371	0.0629489	0.999927	3.17082e-05	no
ENSMUSG00000101262	Gm8326	WT1h_vs_WTNT	17.6673	0.36547	0.999927	3.17082e-05	no
ENSMUSG00000101337	Dnah7c	WT1h_vs_WTNT	10.957	-0.0359305	0.999927	3.17082e-05	no
ENSMUSG00000025986	Slc39a10	WT1h_vs_WTNT	3325.79	-0.0765296	0.999927	3.17082e-05	no
ENSMUSG00000100213	Gm28151	WT1h_vs_WTNT	44.7842	-0.0408695	0.999927	3.17082e-05	no
ENSMUSG00000100033	Gm8337	WT1h_vs_WTNT	11.1871	0.208419	0.999927	3.17082e-05	no
ENSMUSG00000026109	Tmeff2	WT1h_vs_WTNT	1204.71	0.0162382	0.999927	3.17082e-05	no
ENSMUSG00000099924	Gm28320	WT1h_vs_WTNT	2.04801	0.166998	0.999927	3.17082e-05	no
ENSMUSG00000099625	Gm29325	WT1h_vs_WTNT	4.46284	0.729931	0.999927	3.17082e-05	no
ENSMUSG00000045954	Cavin2	WT1h_vs_WTNT	113.591	-0.0581004	0.999927	3.17082e-05	no
ENSMUSG00000026107	Nabp1	WT1h_vs_WTNT	294.155	-0.0684128	0.999927	3.17082e-05	no
ENSMUSG00000099413	Gm17767	WT1h_vs_WTNT	4.12415	0.267555	0.999927	3.17082e-05	no
ENSMUSG00000101741	Gm28055	WT1h_vs_WTNT	1.89712	-0.72318	0.999927	3.17082e-05	no
ENSMUSG00000018417	Myo1b	WT1h_vs_WTNT	511.638	-0.0999445	0.999927	3.17082e-05	no
ENSMUSG00000109599	Gm31812	WT1h_vs_WTNT	9.54235	-0.149997	0.999927	3.17082e-05	no
ENSMUSG00000026104	Stat1	WT1h_vs_WTNT	190.412	-0.00135951	0.999927	3.17082e-05	no
ENSMUSG00000026103	Gls	WT1h_vs_WTNT	9276.93	-0.0247207	0.999927	3.17082e-05	no
ENSMUSG00000002881	Nab1	WT1h_vs_WTNT	981.829	0.173827	0.690098	0.161089	no
ENSMUSG00000100007	Gm5527	WT1h_vs_WTNT	2.12492	0.274255	0.999927	3.17082e-05	no
ENSMUSG00000043015	Nemp2	WT1h_vs_WTNT	106.117	-0.0309495	0.999927	3.17082e-05	no
ENSMUSG00000103630	Gm37242	WT1h_vs_WTNT	9.75307	-0.0385342	0.999927	3.17082e-05	no
ENSMUSG00000041439	Mfsd6	WT1h_vs_WTNT	2716.84	-0.0166399	0.999927	3.17082e-05	no
ENSMUSG00000026102	Inpp1	WT1h_vs_WTNT	1114.67	-0.0226534	0.999927	3.17082e-05	no
ENSMUSG00000041426	Hibch	WT1h_vs_WTNT	317.461	-0.161083	0.999927	3.17082e-05	no
ENSMUSG00000043629	1700019D03Rik	WT1h_vs_WTNT	56.6091	0.0186305	0.999927	3.17082e-05	no
ENSMUSG00000026100	Mstn	WT1h_vs_WTNT	22.8527	0.0571548	0.999927	3.17082e-05	no
ENSMUSG00000060715	1700019A02Rik	WT1h_vs_WTNT	2.72866	0.923597	0.999927	3.17082e-05	no
ENSMUSG00000026098	Pms1	WT1h_vs_WTNT	83.4765	-0.144061	0.999927	3.17082e-05	no
ENSMUSG00000026097	Ormdl1	WT1h_vs_WTNT	99.1675	0.0379031	0.999927	3.17082e-05	no
ENSMUSG00000026096	Osgepl1	WT1h_vs_WTNT	244.506	-0.0412501	0.999927	3.17082e-05	no
ENSMUSG00000099913	Gm28551	WT1h_vs_WTNT	5.46197	-0.0349586	0.999927	3.17082e-05	no
ENSMUSG00000101838	Gm18800	WT1h_vs_WTNT	1.28265	-0.188505	0.999927	3.17082e-05	no
ENSMUSG00000026095	Asnsd1	WT1h_vs_WTNT	114.132	-0.0511362	0.999927	3.17082e-05	no
ENSMUSG00000096141	Dnah7a	WT1h_vs_WTNT	37.1445	-0.0965726	0.999927	3.17082e-05	no
ENSMUSG00000026094	Stk17b	WT1h_vs_WTNT	70.1011	-0.0947866	0.999927	3.17082e-05	no
ENSMUSG00000042807	Hecw2	WT1h_vs_WTNT	2161.95	-0.170697	0.999927	3.17082e-05	no
ENSMUSG00000102868	Gm37633	WT1h_vs_WTNT	2.6527	-0.835183	0.999927	3.17082e-05	no
ENSMUSG00000025983	Ccdc150	WT1h_vs_WTNT	2.99693	0.403364	0.999927	3.17082e-05	no
ENSMUSG00000041303	Gtf3c3	WT1h_vs_WTNT	1137.35	-0.0472093	0.999927	3.17082e-05	no
ENSMUSG00000109809	Gm34066	WT1h_vs_WTNT	5.53991	-0.14564	0.999927	3.17082e-05	no
ENSMUSG00000073678	Pgap1	WT1h_vs_WTNT	4005.04	-0.056828	0.999927	3.17082e-05	no
ENSMUSG00000104136	Gm36955	WT1h_vs_WTNT	5.77615	0.495385	0.999927	3.17082e-05	no
ENSMUSG00000052331	Ankrd44	WT1h_vs_WTNT	595.813	0.00678477	0.999927	3.17082e-05	no
ENSMUSG00000102503	Gm37370	WT1h_vs_WTNT	1.41142	-1.12846	0.999927	3.17082e-05	no
ENSMUSG00000025982	Sf3b1	WT1h_vs_WTNT	9972.38	0.0274965	0.999927	3.17082e-05	no
ENSMUSG00000103030	E330011M16Rik	WT1h_vs_WTNT	2.45309	-1.07087	0.999927	3.17082e-05	no
ENSMUSG00000025981	Coq10b	WT1h_vs_WTNT	575.04	0.300594	0.0161427	1.79202	no
ENSMUSG00000101122	Gm17971	WT1h_vs_WTNT	8.72681	0.382102	0.999927	3.17082e-05	no
ENSMUSG00000025980	Hspd1	WT1h_vs_WTNT	5885.09	0.00901998	0.999927	3.17082e-05	no
ENSMUSG00000073676	Hspe1	WT1h_vs_WTNT	1059.17	-0.117173	0.999927	3.17082e-05	no
ENSMUSG00000100736	Gm5147	WT1h_vs_WTNT	1.49938	-0.481154	0.999927	3.17082e-05	no
ENSMUSG00000089670	Gm16581	WT1h_vs_WTNT	4.63051	0.092395	0.999927	3.17082e-05	no
ENSMUSG00000025979	Mob4	WT1h_vs_WTNT	2312.73	-0.0580981	0.999927	3.17082e-05	no
ENSMUSG00000025978	Rftn2	WT1h_vs_WTNT	366.452	0.0276949	0.999927	3.17082e-05	no
ENSMUSG00000097649	Gm10561	WT1h_vs_WTNT	38.5189	-0.0924514	0.999927	3.17082e-05	no
ENSMUSG00000046994	Mars2	WT1h_vs_WTNT	770.334	-0.104596	0.999927	3.17082e-05	no
ENSMUSG00000100215	Gm8292	WT1h_vs_WTNT	3.59002	-0.562559	0.999927	3.17082e-05	no
ENSMUSG00000038349	Plcl1	WT1h_vs_WTNT	934.141	-0.0937879	0.999927	3.17082e-05	no
ENSMUSG00000102145	Gm38056	WT1h_vs_WTNT	4.49782	0.2361	0.999927	3.17082e-05	no
ENSMUSG00000100309	Gm6644	WT1h_vs_WTNT	4.99515	0.647405	0.999927	3.17082e-05	no
ENSMUSG00000099950	9130227L01Rik	WT1h_vs_WTNT	7.36963	-0.0830844	0.999927	3.17082e-05	no
ENSMUSG00000038331	Satb2	WT1h_vs_WTNT	3716.88	0.0285283	0.999927	3.17082e-05	no
ENSMUSG00000087022	9130024F11Rik	WT1h_vs_WTNT	339.604	0.0347775	0.999927	3.17082e-05	no
ENSMUSG00000104310	Gm4081	WT1h_vs_WTNT	21.377	0.110456	0.999927	3.17082e-05	no
ENSMUSG00000101429	BC055402	WT1h_vs_WTNT	2.55909	-1.41013	0.999927	3.17082e-05	no
ENSMUSG00000097519	4930558J18Rik	WT1h_vs_WTNT	5.80027	-0.318282	0.999927	3.17082e-05	no
ENSMUSG00000038323	1700066M21Rik	WT1h_vs_WTNT	485.592	-0.21322	0.688345	0.162194	no
ENSMUSG00000048495	Tyw5	WT1h_vs_WTNT	268.341	-0.0409178	0.999927	3.17082e-05	no
ENSMUSG00000025971	Maip1	WT1h_vs_WTNT	576.982	-0.0261252	0.999927	3.17082e-05	no
ENSMUSG00000038305	Spats2l	WT1h_vs_WTNT	1257.32	-0.00739999	0.999927	3.17082e-05	no
ENSMUSG00000054770	Kctd18	WT1h_vs_WTNT	545.837	-0.0954336	0.999927	3.17082e-05	no
ENSMUSG00000026039	Sgo2a	WT1h_vs_WTNT	96.5741	-0.024905	0.999927	3.17082e-05	no
ENSMUSG00000063558	Aox1	WT1h_vs_WTNT	416.872	0.0751086	0.999927	3.17082e-05	no
ENSMUSG00000064294	Aox3	WT1h_vs_WTNT	2.16468	0.887649	0.999927	3.17082e-05	no
ENSMUSG00000038242	Aox4	WT1h_vs_WTNT	43.0182	-0.600171	0.999927	3.17082e-05	no
ENSMUSG00000103839	Gm37607	WT1h_vs_WTNT	28.2305	-0.0817034	0.999927	3.17082e-05	no
ENSMUSG00000051223	Bzw1	WT1h_vs_WTNT	10524.4	-0.0320541	0.999927	3.17082e-05	no
ENSMUSG00000026034	Clk1	WT1h_vs_WTNT	1347.14	0.211855	0.999927	3.17082e-05	no
ENSMUSG00000026035	Ppil3	WT1h_vs_WTNT	396.323	-0.0425385	0.999927	3.17082e-05	no
ENSMUSG00000026036	Nif3l1	WT1h_vs_WTNT	1015.47	-0.0543054	0.999927	3.17082e-05	no
ENSMUSG00000026037	Orc2	WT1h_vs_WTNT	772.299	-0.132873	0.739182	0.131249	no
ENSMUSG00000094245	Gm23966	WT1h_vs_WTNT	1.93831	-0.031308	0.999927	3.17082e-05	no
ENSMUSG00000085054	Gm15834	WT1h_vs_WTNT	28.6894	0.143668	0.999927	3.17082e-05	no
ENSMUSG00000038174	Fam126b	WT1h_vs_WTNT	2678.6	-0.0581347	0.999927	3.17082e-05	no
ENSMUSG00000026032	Ndufb3	WT1h_vs_WTNT	1065.87	-0.0334701	0.999927	3.17082e-05	no
ENSMUSG00000059647	Cbx3-ps7	WT1h_vs_WTNT	5.35329	0.34268	0.999927	3.17082e-05	no
ENSMUSG00000102059	Gm20257	WT1h_vs_WTNT	5.08428	-0.0553663	0.999927	3.17082e-05	no
ENSMUSG00000026031	Cflar	WT1h_vs_WTNT	328.085	-0.127344	0.999927	3.17082e-05	no
ENSMUSG00000026029	Casp8	WT1h_vs_WTNT	6.19685	0.320209	0.999927	3.17082e-05	no
ENSMUSG00000099719	Gm28802	WT1h_vs_WTNT	2.02819	-0.711169	0.999927	3.17082e-05	no
ENSMUSG00000026028	Trak2	WT1h_vs_WTNT	6226.21	-0.0247358	0.999927	3.17082e-05	no
ENSMUSG00000026027	Stradb	WT1h_vs_WTNT	1538.47	-0.0133706	0.999927	3.17082e-05	no
ENSMUSG00000072295	C2cd6	WT1h_vs_WTNT	2.35548	-0.341081	0.999927	3.17082e-05	no
ENSMUSG00000038079	Tmem237	WT1h_vs_WTNT	567.928	0.00872952	0.999927	3.17082e-05	no
ENSMUSG00000097573	G730003C15Rik	WT1h_vs_WTNT	11.504	-0.3984	0.999927	3.17082e-05	no
ENSMUSG00000079550	Mpp4	WT1h_vs_WTNT	19.2181	-0.258058	0.999927	3.17082e-05	no
ENSMUSG00000026024	Als2	WT1h_vs_WTNT	2407.05	0.0108899	0.999927	3.17082e-05	no
ENSMUSG00000026023	Cdk15	WT1h_vs_WTNT	31.6656	-0.0610545	0.999927	3.17082e-05	no
ENSMUSG00000047361	Gm973	WT1h_vs_WTNT	58.4622	-0.195302	0.999927	3.17082e-05	no
ENSMUSG00000026021	Sumo1	WT1h_vs_WTNT	1308.83	-0.0323837	0.999927	3.17082e-05	no
ENSMUSG00000103821	D430013B06Rik	WT1h_vs_WTNT	4.53751	-0.0254547	0.999927	3.17082e-05	no
ENSMUSG00000101400	Gm29596	WT1h_vs_WTNT	1.99496	0.939266	0.999927	3.17082e-05	no
ENSMUSG00000026020	Nop58	WT1h_vs_WTNT	2213.33	0.0370639	0.999927	3.17082e-05	no
ENSMUSG00000104052	Gm38125	WT1h_vs_WTNT	1.28794	0.217409	0.999927	3.17082e-05	no
ENSMUSG00000041040	Fam117b	WT1h_vs_WTNT	3033.49	0.0512967	0.999927	3.17082e-05	no
ENSMUSG00000103696	Gm37531	WT1h_vs_WTNT	3.77277	0.150483	0.999927	3.17082e-05	no
ENSMUSG00000026018	Ica1l	WT1h_vs_WTNT	1099.59	-0.0822434	0.999927	3.17082e-05	no
ENSMUSG00000026019	Wdr12	WT1h_vs_WTNT	902.292	-0.0320735	0.999927	3.17082e-05	no
ENSMUSG00000073664	Nbeal1	WT1h_vs_WTNT	409.668	-0.0600559	0.999927	3.17082e-05	no
ENSMUSG00000049439	Cyp20a1	WT1h_vs_WTNT	268.907	-0.0786844	0.999927	3.17082e-05	no
ENSMUSG00000026782	Abi2	WT1h_vs_WTNT	10904.6	-0.0402475	0.999927	3.17082e-05	no
ENSMUSG00000082160	Gm11578	WT1h_vs_WTNT	4.37329	-0.107605	0.999927	3.17082e-05	no
ENSMUSG00000101188	Eif4a-ps4	WT1h_vs_WTNT	97.0873	-0.180117	0.999927	3.17082e-05	no
ENSMUSG00000026012	Cd28	WT1h_vs_WTNT	22.2742	-0.435627	0.999927	3.17082e-05	no
ENSMUSG00000102549	Gm38137	WT1h_vs_WTNT	2.58358	-0.363266	0.999927	3.17082e-05	no
ENSMUSG00000026011	Ctla4	WT1h_vs_WTNT	2.11643	0.695643	0.999927	3.17082e-05	no
ENSMUSG00000081382	Rpl18-ps1	WT1h_vs_WTNT	12.3731	-0.318687	0.999927	3.17082e-05	no
ENSMUSG00000082804	Rpl17-ps1	WT1h_vs_WTNT	1.57979	-0.910676	0.999927	3.17082e-05	no
ENSMUSG00000052062	Pard3b	WT1h_vs_WTNT	148.599	0.169586	0.999927	3.17082e-05	no
ENSMUSG00000084333	Gm11599	WT1h_vs_WTNT	2.08547	-0.53171	0.999927	3.17082e-05	no
ENSMUSG00000025969	Nrp2	WT1h_vs_WTNT	2924.64	0.0693651	0.999927	3.17082e-05	no
ENSMUSG00000103032	Gm37121	WT1h_vs_WTNT	7.93108	-0.255817	0.999927	3.17082e-05	no
ENSMUSG00000040865	Ino80d	WT1h_vs_WTNT	1631.64	-0.0852944	0.999927	3.17082e-05	no
ENSMUSG00000084799	Ino80dos	WT1h_vs_WTNT	107.896	-0.270432	0.999927	3.17082e-05	no
ENSMUSG00000101599	Gm20342	WT1h_vs_WTNT	122.964	0.083674	0.999927	3.17082e-05	no
ENSMUSG00000025968	Ndufs1	WT1h_vs_WTNT	4468.54	-0.0222017	0.999927	3.17082e-05	no
ENSMUSG00000025967	Eef1b2	WT1h_vs_WTNT	3386.13	-0.0887208	0.999927	3.17082e-05	no
ENSMUSG00000064602	Snora41	WT1h_vs_WTNT	3.47929	-0.57614	0.999927	3.17082e-05	no
ENSMUSG00000046856	Gpr1	WT1h_vs_WTNT	7.89761	0.14193	0.999927	3.17082e-05	no
ENSMUSG00000027520	Zdbf2	WT1h_vs_WTNT	2330.64	0.219523	0.999927	3.17082e-05	no
ENSMUSG00000081643	Gm11605	WT1h_vs_WTNT	2.65836	0.613437	0.999927	3.17082e-05	no
ENSMUSG00000025964	Adam23	WT1h_vs_WTNT	3081.08	-0.0394887	0.999927	3.17082e-05	no
ENSMUSG00000069085	Dytn	WT1h_vs_WTNT	2.64665	-0.0859016	0.999927	3.17082e-05	no
ENSMUSG00000025963	Mdh1b	WT1h_vs_WTNT	45.174	-0.0183543	0.999927	3.17082e-05	no
ENSMUSG00000025962	Fastkd2	WT1h_vs_WTNT	353.682	-0.0857124	0.999927	3.17082e-05	no
ENSMUSG00000025961	4933402D24Rik	WT1h_vs_WTNT	2.82041	0.881302	0.999927	3.17082e-05	no
ENSMUSG00000082373	Gm13754	WT1h_vs_WTNT	2.15384	-0.165388	0.999927	3.17082e-05	no
ENSMUSG00000044689	Gm13749	WT1h_vs_WTNT	31.7243	-0.209995	0.999927	3.17082e-05	no
ENSMUSG00000025959	Klf7	WT1h_vs_WTNT	4083.4	0.0105277	0.999927	3.17082e-05	no
ENSMUSG00000086721	Gm13750	WT1h_vs_WTNT	1.28892	-1.63444	0.999927	3.17082e-05	no
ENSMUSG00000025958	Creb1	WT1h_vs_WTNT	1951.84	-0.0266488	0.999927	3.17082e-05	no
ENSMUSG00000025956	Mettl21a	WT1h_vs_WTNT	219.758	-0.168246	0.999927	3.17082e-05	no
ENSMUSG00000087213	2810408I11Rik	WT1h_vs_WTNT	11.4494	-0.69485	0.999927	3.17082e-05	no
ENSMUSG00000070871	Ccnyl1	WT1h_vs_WTNT	290.268	-0.0988817	0.999927	3.17082e-05	no
ENSMUSG00000045005	Fzd5	WT1h_vs_WTNT	69.5017	0.23187	0.999927	3.17082e-05	no
ENSMUSG00000102140	Gm38058	WT1h_vs_WTNT	1.38412	0.436627	0.999927	3.17082e-05	no
ENSMUSG00000051344	Plekhm3	WT1h_vs_WTNT	1579.9	-0.0490115	0.999927	3.17082e-05	no
ENSMUSG00000084416	Rpl10a-ps1	WT1h_vs_WTNT	67.4795	0.292703	0.999927	3.17082e-05	no
ENSMUSG00000044429	Cryga	WT1h_vs_WTNT	3.90123	0.903097	0.999927	3.17082e-05	no
ENSMUSG00000044816	D630023F18Rik	WT1h_vs_WTNT	217.437	0.00370999	0.999927	3.17082e-05	no
ENSMUSG00000025950	Idh1	WT1h_vs_WTNT	3198.69	-0.0796487	0.999927	3.17082e-05	no
ENSMUSG00000025949	Pikfyve	WT1h_vs_WTNT	1658.88	-0.0313874	0.999927	3.17082e-05	no
ENSMUSG00000025946	Pth2r	WT1h_vs_WTNT	24.0948	0.113496	0.999927	3.17082e-05	no
ENSMUSG00000015222	Map2	WT1h_vs_WTNT	51930.8	-0.0316077	0.999927	3.17082e-05	no
ENSMUSG00000065694	Gm25411	WT1h_vs_WTNT	2.62564	-0.164491	0.999927	3.17082e-05	no
ENSMUSG00000055567	Unc80	WT1h_vs_WTNT	3812.03	-0.0221418	0.999927	3.17082e-05	no
ENSMUSG00000026005	Rpe	WT1h_vs_WTNT	618.583	-0.00204621	0.999927	3.17082e-05	no
ENSMUSG00000102559	Gm37570	WT1h_vs_WTNT	21.4278	-0.156179	0.999927	3.17082e-05	no
ENSMUSG00000102374	Gm38387	WT1h_vs_WTNT	10.3178	0.444159	0.999927	3.17082e-05	no
ENSMUSG00000102776	Gm38162	WT1h_vs_WTNT	17.0056	-0.0267043	0.999927	3.17082e-05	no
ENSMUSG00000082057	Gm15789	WT1h_vs_WTNT	5.11932	0.0367802	0.999927	3.17082e-05	no
ENSMUSG00000103756	Gm37285	WT1h_vs_WTNT	8.18747	0.627158	0.999927	3.17082e-05	no
ENSMUSG00000103382	Gm37755	WT1h_vs_WTNT	5.21051	0.43829	0.999927	3.17082e-05	no
ENSMUSG00000103553	Gm38218	WT1h_vs_WTNT	1.93219	0.821881	0.999927	3.17082e-05	no
ENSMUSG00000026003	Acadl	WT1h_vs_WTNT	706.428	-0.0421853	0.999927	3.17082e-05	no
ENSMUSG00000082769	Gm15793	WT1h_vs_WTNT	1.69573	0.424309	0.999927	3.17082e-05	no
ENSMUSG00000061816	Myl1	WT1h_vs_WTNT	7.12009	0.558638	0.999927	3.17082e-05	no
ENSMUSG00000094191	Rpl31-ps14	WT1h_vs_WTNT	1.21981	0.197207	0.999927	3.17082e-05	no
ENSMUSG00000026000	Lancl1	WT1h_vs_WTNT	4258.95	-0.00619184	0.999927	3.17082e-05	no
ENSMUSG00000025991	Cps1	WT1h_vs_WTNT	47.9089	-0.029039	0.999927	3.17082e-05	no
ENSMUSG00000062209	Erbb4	WT1h_vs_WTNT	5430.79	-0.0461253	0.999927	3.17082e-05	no
ENSMUSG00000087514	Gm16076	WT1h_vs_WTNT	2.19867	0.23511	0.999927	3.17082e-05	no
ENSMUSG00000025997	Ikzf2	WT1h_vs_WTNT	103.46	0.0608203	0.999927	3.17082e-05	no
ENSMUSG00000053153	Spag16	WT1h_vs_WTNT	6.73421	0.784657	0.999927	3.17082e-05	no
ENSMUSG00000045648	Vwc2l	WT1h_vs_WTNT	207.519	-0.184125	0.999927	3.17082e-05	no
ENSMUSG00000026196	Bard1	WT1h_vs_WTNT	59.379	-0.166174	0.999927	3.17082e-05	no
ENSMUSG00000050296	Abca12	WT1h_vs_WTNT	14.9371	-0.286881	0.999927	3.17082e-05	no
ENSMUSG00000026192	Atic	WT1h_vs_WTNT	728.81	-0.000131987	0.999927	3.17082e-05	no
ENSMUSG00000026193	Fn1	WT1h_vs_WTNT	250.906	-0.122476	0.999927	3.17082e-05	no
ENSMUSG00000073652	Apol7d	WT1h_vs_WTNT	2.23033	-0.0313226	0.999927	3.17082e-05	no
ENSMUSG00000101834	Gm5829	WT1h_vs_WTNT	1.88782	-1.3519	0.999927	3.17082e-05	no
ENSMUSG00000101496	Gm8885	WT1h_vs_WTNT	1.81637	0.328371	0.999927	3.17082e-05	no
ENSMUSG00000039395	Mreg	WT1h_vs_WTNT	106.455	-0.124244	0.999927	3.17082e-05	no
ENSMUSG00000093843	Gm25939	WT1h_vs_WTNT	1.66749	0.350536	0.999927	3.17082e-05	no
ENSMUSG00000026189	Pecr	WT1h_vs_WTNT	110.856	-0.0820555	0.999927	3.17082e-05	no
ENSMUSG00000026188	Tmem169	WT1h_vs_WTNT	1381.93	-0.0307632	0.999927	3.17082e-05	no
ENSMUSG00000026187	Xrcc5	WT1h_vs_WTNT	524.664	0.0331251	0.999927	3.17082e-05	no
ENSMUSG00000039372	Marchf4	WT1h_vs_WTNT	3732.38	0.0614196	0.999927	3.17082e-05	no
ENSMUSG00000039354	Smarcal1	WT1h_vs_WTNT	2347.32	-0.00776368	0.999927	3.17082e-05	no
ENSMUSG00000110712	Gm39662	WT1h_vs_WTNT	6.40357	-0.550432	0.999927	3.17082e-05	no
ENSMUSG00000046330	Rpl37a	WT1h_vs_WTNT	2410.26	-0.0840046	0.999927	3.17082e-05	no
ENSMUSG00000039323	Igfbp2	WT1h_vs_WTNT	4302.36	0.0570686	0.999927	3.17082e-05	no
ENSMUSG00000026185	Igfbp5	WT1h_vs_WTNT	3322.04	0.0275312	0.999927	3.17082e-05	no
ENSMUSG00000100301	6030407O03Rik	WT1h_vs_WTNT	3.59766	0.170359	0.999927	3.17082e-05	no
ENSMUSG00000055322	Tns1	WT1h_vs_WTNT	551.473	0.0477169	0.999927	3.17082e-05	no
ENSMUSG00000061815	Rufy4	WT1h_vs_WTNT	3.37877	-0.87846	0.999927	3.17082e-05	no
ENSMUSG00000006304	Arpc2	WT1h_vs_WTNT	6856.87	-0.012333	0.999927	3.17082e-05	no
ENSMUSG00000006299	Aamp	WT1h_vs_WTNT	5732.81	0.0204388	0.999927	3.17082e-05	no
ENSMUSG00000026179	Pnkd	WT1h_vs_WTNT	5066.81	0.0172716	0.999927	3.17082e-05	no
ENSMUSG00000006301	Tmbim1	WT1h_vs_WTNT	263.974	-0.138048	0.999927	3.17082e-05	no
ENSMUSG00000099931	Gm29358	WT1h_vs_WTNT	9.92021	0.367466	0.999927	3.17082e-05	no
ENSMUSG00000103403	Gm37931	WT1h_vs_WTNT	4.79059	-0.740402	0.999927	3.17082e-05	no
ENSMUSG00000073650	Catip	WT1h_vs_WTNT	18.3123	0.23391	0.999927	3.17082e-05	no
ENSMUSG00000026177	Slc11a1	WT1h_vs_WTNT	27.7466	-0.0779084	0.999927	3.17082e-05	no
ENSMUSG00000026176	Ctdsp1	WT1h_vs_WTNT	464.087	0.0196942	0.999927	3.17082e-05	no
ENSMUSG00000026175	Vil1	WT1h_vs_WTNT	2.02597	-0.0797316	0.999927	3.17082e-05	no
ENSMUSG00000033364	Usp37	WT1h_vs_WTNT	1058.74	0.0649106	0.999927	3.17082e-05	no
ENSMUSG00000103227	Gm37733	WT1h_vs_WTNT	2.73916	-0.47016	0.999927	3.17082e-05	no
ENSMUSG00000026174	Cnot9	WT1h_vs_WTNT	1892.54	-0.00675068	0.999927	3.17082e-05	no
ENSMUSG00000026173	Plcd4	WT1h_vs_WTNT	475.005	-0.0285616	0.999927	3.17082e-05	no
ENSMUSG00000026135	Zfp142	WT1h_vs_WTNT	2301.19	-0.0342604	0.999927	3.17082e-05	no
ENSMUSG00000026172	Bcs1l	WT1h_vs_WTNT	789.253	-0.101643	0.999927	3.17082e-05	no
ENSMUSG00000026171	Rnf25	WT1h_vs_WTNT	1251.75	0.0195598	0.999927	3.17082e-05	no
ENSMUSG00000033276	Stk36	WT1h_vs_WTNT	273.068	-0.0116109	0.999927	3.17082e-05	no
ENSMUSG00000033257	Ttll4	WT1h_vs_WTNT	782.527	0.0300715	0.999927	3.17082e-05	no
ENSMUSG00000026170	Cyp27a1	WT1h_vs_WTNT	2.85508	0.766107	0.999927	3.17082e-05	no
ENSMUSG00000033227	Wnt6	WT1h_vs_WTNT	4.28395	0.666442	0.999927	3.17082e-05	no
ENSMUSG00000090071	Cdk5r2	WT1h_vs_WTNT	6618.91	0.0218716	0.999927	3.17082e-05	no
ENSMUSG00000047021	Cfap65	WT1h_vs_WTNT	88.6523	0.249189	0.999927	3.17082e-05	no
ENSMUSG00000006538	Ihh	WT1h_vs_WTNT	18.7807	0.179381	0.999927	3.17082e-05	no
ENSMUSG00000026162	Nhej1	WT1h_vs_WTNT	32.0834	0.183625	0.999927	3.17082e-05	no
ENSMUSG00000026205	Slc23a3	WT1h_vs_WTNT	15.6681	-0.298127	0.999927	3.17082e-05	no
ENSMUSG00000033159	Cnppd1	WT1h_vs_WTNT	1660.24	-0.0311818	0.999927	3.17082e-05	no
ENSMUSG00000049339	Retreg2	WT1h_vs_WTNT	8904.37	0.000276121	0.999927	3.17082e-05	no
ENSMUSG00000026197	Zfand2b	WT1h_vs_WTNT	433.359	-0.0844445	0.999927	3.17082e-05	no
ENSMUSG00000026198	Abcb6	WT1h_vs_WTNT	224.647	0.0870893	0.999927	3.17082e-05	no
ENSMUSG00000033124	Atg9a	WT1h_vs_WTNT	3765.06	-0.0078936	0.999927	3.17082e-05	no
ENSMUSG00000026199	Ankzf1	WT1h_vs_WTNT	562.713	-0.131349	0.999927	3.17082e-05	no
ENSMUSG00000026200	Glb1l	WT1h_vs_WTNT	701.568	-0.087612	0.999927	3.17082e-05	no
ENSMUSG00000026201	Stk16	WT1h_vs_WTNT	1567.12	-0.010538	0.999927	3.17082e-05	no
ENSMUSG00000026202	Tuba4a	WT1h_vs_WTNT	10728	-0.0194886	0.999927	3.17082e-05	no
ENSMUSG00000026203	Dnajb2	WT1h_vs_WTNT	2192.75	-0.0499676	0.999927	3.17082e-05	no
ENSMUSG00000026204	Ptprn	WT1h_vs_WTNT	20539.9	0.0583959	0.999927	3.17082e-05	no
ENSMUSG00000101840	Gm28294	WT1h_vs_WTNT	8.50952	-0.727917	0.999927	3.17082e-05	no
ENSMUSG00000033061	Resp18	WT1h_vs_WTNT	88.1581	0.216492	0.999927	3.17082e-05	no
ENSMUSG00000026209	Dnpep	WT1h_vs_WTNT	1464.71	0.0203949	0.999927	3.17082e-05	no
ENSMUSG00000026208	Des	WT1h_vs_WTNT	1.37463	0.15431	0.999927	3.17082e-05	no
ENSMUSG00000026207	Speg	WT1h_vs_WTNT	3991.43	0.0934881	0.999927	3.17082e-05	no
ENSMUSG00000033021	Gmppa	WT1h_vs_WTNT	1390.3	0.00341976	0.999927	3.17082e-05	no
ENSMUSG00000033007	Asic4	WT1h_vs_WTNT	934.137	-0.0108726	0.999927	3.17082e-05	no
ENSMUSG00000102605	Gm37264	WT1h_vs_WTNT	9.86308	0.539608	0.999927	3.17082e-05	no
ENSMUSG00000026211	Obsl1	WT1h_vs_WTNT	659.757	0.00853228	0.999927	3.17082e-05	no
ENSMUSG00000051703	Tmem198	WT1h_vs_WTNT	2509.04	0.121327	0.999927	3.17082e-05	no
ENSMUSG00000032968	Inha	WT1h_vs_WTNT	699.796	-0.027891	0.999927	3.17082e-05	no
ENSMUSG00000026213	Stk11ip	WT1h_vs_WTNT	1382.9	-0.051838	0.999927	3.17082e-05	no
ENSMUSG00000006576	Slc4a3	WT1h_vs_WTNT	7467.43	0.0478896	0.999927	3.17082e-05	no
ENSMUSG00000100553	Gm17751	WT1h_vs_WTNT	2.19944	-0.428301	0.999927	3.17082e-05	no
ENSMUSG00000026235	Epha4	WT1h_vs_WTNT	8152.62	-0.0394959	0.999927	3.17082e-05	no
ENSMUSG00000101849	Gm28386	WT1h_vs_WTNT	7.04756	0.209463	0.999927	3.17082e-05	no
ENSMUSG00000032908	Sgpp2	WT1h_vs_WTNT	26.8115	-0.409975	0.999927	3.17082e-05	no
ENSMUSG00000026245	Farsb	WT1h_vs_WTNT	1949.32	-0.0306195	0.999927	3.17082e-05	no
ENSMUSG00000104018	4833412K13Rik	WT1h_vs_WTNT	13.9866	-0.865181	0.999927	3.17082e-05	no
ENSMUSG00000032883	Acsl3	WT1h_vs_WTNT	3603.56	-0.0690715	0.999927	3.17082e-05	no
ENSMUSG00000079470	Utp14b	WT1h_vs_WTNT	661.734	0.0904671	0.999927	3.17082e-05	no
ENSMUSG00000099377	Gm6159	WT1h_vs_WTNT	4.29899	0.14612	0.999927	3.17082e-05	no
ENSMUSG00000047330	Kcne4	WT1h_vs_WTNT	3.56442	0.103637	0.999927	3.17082e-05	no
ENSMUSG00000050711	Scg2	WT1h_vs_WTNT	7648.17	0.0907825	0.999927	3.17082e-05	no
ENSMUSG00000054702	Ap1s3	WT1h_vs_WTNT	42.2267	0.0284874	0.999927	3.17082e-05	no
ENSMUSG00000073643	Wdfy1	WT1h_vs_WTNT	1431.34	0.014776	0.999927	3.17082e-05	no
ENSMUSG00000026248	Mrpl44	WT1h_vs_WTNT	612.518	-0.0821341	0.999927	3.17082e-05	no
ENSMUSG00000026249	Serpine2	WT1h_vs_WTNT	7943.94	0.0413297	0.999927	3.17082e-05	no
ENSMUSG00000067106	Gm5529	WT1h_vs_WTNT	2.26177	0.117636	0.999927	3.17082e-05	no
ENSMUSG00000043230	Fam124b	WT1h_vs_WTNT	1.24023	0.577831	0.999927	3.17082e-05	no
ENSMUSG00000101257	2310015K22Rik	WT1h_vs_WTNT	1.45113	1.9688	0.999927	3.17082e-05	no
ENSMUSG00000004364	Cul3	WT1h_vs_WTNT	4609.07	-0.0357273	0.999927	3.17082e-05	no
ENSMUSG00000103076	Gm37902	WT1h_vs_WTNT	4.89142	0.888307	0.999927	3.17082e-05	no
ENSMUSG00000103525	Gm37262	WT1h_vs_WTNT	4.83564	0.62854	0.999927	3.17082e-05	no
ENSMUSG00000101722	Gm29125	WT1h_vs_WTNT	2.54358	0.739066	0.999927	3.17082e-05	no
ENSMUSG00000038608	Dock10	WT1h_vs_WTNT	802.522	-0.0417631	0.999927	3.17082e-05	no
ENSMUSG00000054976	Nyap2	WT1h_vs_WTNT	1687.77	-0.0898496	0.999927	3.17082e-05	no
ENSMUSG00000055980	Irs1	WT1h_vs_WTNT	1358.22	0.00677041	0.999927	3.17082e-05	no
ENSMUSG00000026142	Rhbdd1	WT1h_vs_WTNT	331.857	-0.0362184	0.999927	3.17082e-05	no
ENSMUSG00000067158	Col4a4	WT1h_vs_WTNT	31.3866	0.0851408	0.999927	3.17082e-05	no
ENSMUSG00000079465	Col4a3	WT1h_vs_WTNT	3.78484	0.0215264	0.999927	3.17082e-05	no
ENSMUSG00000097564	C430014B12Rik	WT1h_vs_WTNT	5.48653	0.428379	0.999927	3.17082e-05	no
ENSMUSG00000101450	Gm28941	WT1h_vs_WTNT	23.4167	0.101964	0.999927	3.17082e-05	no
ENSMUSG00000026159	Agfg1	WT1h_vs_WTNT	4068.28	-0.0293595	0.999927	3.17082e-05	no
ENSMUSG00000113880	A030005L19Rik	WT1h_vs_WTNT	6.65843	-0.342202	0.999927	3.17082e-05	no
ENSMUSG00000101784	Gm7553	WT1h_vs_WTNT	1.96025	-0.421523	0.999927	3.17082e-05	no
ENSMUSG00000038496	Slc19a3	WT1h_vs_WTNT	4.86548	0.827965	0.999927	3.17082e-05	no
ENSMUSG00000053161	Daw1	WT1h_vs_WTNT	2.89155	-0.464659	0.999927	3.17082e-05	no
ENSMUSG00000026163	Sphkap	WT1h_vs_WTNT	9750.7	-0.0632203	0.999927	3.17082e-05	no
ENSMUSG00000079140	Gm6374	WT1h_vs_WTNT	2.6128	0.646794	0.999927	3.17082e-05	no
ENSMUSG00000104374	Gm37517	WT1h_vs_WTNT	2.12316	1.11232	0.999927	3.17082e-05	no
ENSMUSG00000036766	Dner	WT1h_vs_WTNT	23408.6	-0.0124596	0.999927	3.17082e-05	no
ENSMUSG00000104396	Gm37959	WT1h_vs_WTNT	6.28914	0.18743	0.999927	3.17082e-05	no
ENSMUSG00000102481	Gm37925	WT1h_vs_WTNT	3.48138	0.184371	0.999927	3.17082e-05	no
ENSMUSG00000026219	Trip12	WT1h_vs_WTNT	7731.27	-0.0247092	0.999927	3.17082e-05	no
ENSMUSG00000103505	Gm38374	WT1h_vs_WTNT	2.70166	-0.259575	0.999927	3.17082e-05	no
ENSMUSG00000104503	Gm37738	WT1h_vs_WTNT	4.28383	0.396925	0.999927	3.17082e-05	no
ENSMUSG00000073633	Fbxo36	WT1h_vs_WTNT	34.5415	0.0653342	0.999927	3.17082e-05	no
ENSMUSG00000026220	Slc16a14	WT1h_vs_WTNT	1169.95	-0.056881	0.999927	3.17082e-05	no
ENSMUSG00000099693	Gm29284	WT1h_vs_WTNT	1.37766	-1.46095	0.999927	3.17082e-05	no
ENSMUSG00000064281	Rpl19-ps1	WT1h_vs_WTNT	9.64432	0.275403	0.999927	3.17082e-05	no
ENSMUSG00000089652	Gm16025	WT1h_vs_WTNT	2.56527	0.501674	0.999927	3.17082e-05	no
ENSMUSG00000089714	Gm16092	WT1h_vs_WTNT	4.94832	-0.306839	0.999927	3.17082e-05	no
ENSMUSG00000070034	Sp110	WT1h_vs_WTNT	3.44071	-1.55319	0.999927	3.17082e-05	no
ENSMUSG00000070031	Sp140	WT1h_vs_WTNT	3.11677	-1.12679	0.999927	3.17082e-05	no
ENSMUSG00000090246	Gm17017	WT1h_vs_WTNT	3.50197	-0.381699	0.999927	3.17082e-05	no
ENSMUSG00000052760	A630001G21Rik	WT1h_vs_WTNT	2.88225	-0.156612	0.999927	3.17082e-05	no
ENSMUSG00000036707	Cab39	WT1h_vs_WTNT	5377.96	-0.0286091	0.999927	3.17082e-05	no
ENSMUSG00000026223	Itm2c	WT1h_vs_WTNT	15608.3	0.0154159	0.999927	3.17082e-05	no
ENSMUSG00000026224	4933407L21Rik	WT1h_vs_WTNT	95.6531	-0.113832	0.999927	3.17082e-05	no
ENSMUSG00000099767	Gm28884	WT1h_vs_WTNT	2.36643	-1.03503	0.999927	3.17082e-05	no
ENSMUSG00000049608	Gpr55	WT1h_vs_WTNT	4.30015	0.243092	0.999927	3.17082e-05	no
ENSMUSG00000099342	Gm18180	WT1h_vs_WTNT	38.9814	-0.16659	0.999927	3.17082e-05	no
ENSMUSG00000026226	Spata3	WT1h_vs_WTNT	6.40671	-0.131134	0.999927	3.17082e-05	no
ENSMUSG00000026227	2810459M11Rik	WT1h_vs_WTNT	598.156	-0.0200071	0.999927	3.17082e-05	no
ENSMUSG00000026229	Psmd1	WT1h_vs_WTNT	5812.04	-0.0501031	0.999927	3.17082e-05	no
ENSMUSG00000026228	Htr2b	WT1h_vs_WTNT	1.55667	-0.448349	0.999927	3.17082e-05	no
ENSMUSG00000103272	Gm37914	WT1h_vs_WTNT	9.3662	0.261327	0.999927	3.17082e-05	no
ENSMUSG00000062590	Armc9	WT1h_vs_WTNT	1810.52	0.0167196	0.999927	3.17082e-05	no
ENSMUSG00000079445	B3gnt7	WT1h_vs_WTNT	115.809	0.103402	0.999927	3.17082e-05	no
ENSMUSG00000099644	Gm28626	WT1h_vs_WTNT	3.33023	-0.922422	0.999927	3.17082e-05	no
ENSMUSG00000026234	Ncl	WT1h_vs_WTNT	13096.7	-0.00908976	0.999927	3.17082e-05	no
ENSMUSG00000073627	C130036L24Rik	WT1h_vs_WTNT	104.363	-0.0617594	0.999927	3.17082e-05	no
ENSMUSG00000026238	Ptma	WT1h_vs_WTNT	3675.41	0.0627766	0.999927	3.17082e-05	no
ENSMUSG00000026239	Pde6d	WT1h_vs_WTNT	910.769	0.00274038	0.999927	3.17082e-05	no
ENSMUSG00000026240	Cops7b	WT1h_vs_WTNT	1409.59	-0.0459612	0.999927	3.17082e-05	no
ENSMUSG00000103609	Gm37022	WT1h_vs_WTNT	2.39841	0.052501	0.999927	3.17082e-05	no
ENSMUSG00000026241	Nppc	WT1h_vs_WTNT	105.05	0.0353828	0.999927	3.17082e-05	no
ENSMUSG00000053333	Dis3l2	WT1h_vs_WTNT	919.684	-0.0771926	0.999927	3.17082e-05	no
ENSMUSG00000100768	Gm29055	WT1h_vs_WTNT	2.73969	0.0174619	0.999927	3.17082e-05	no
ENSMUSG00000102383	Gm38142	WT1h_vs_WTNT	1.33336	0.0128922	0.999927	3.17082e-05	no
ENSMUSG00000102649	Gm38021	WT1h_vs_WTNT	1.30889	0.0085454	0.999927	3.17082e-05	no
ENSMUSG00000084106	Gm6136	WT1h_vs_WTNT	16.672	-0.244963	0.999927	3.17082e-05	no
ENSMUSG00000103984	Gm37447	WT1h_vs_WTNT	11.7298	0.103253	0.999927	3.17082e-05	no
ENSMUSG00000101940	Akp-ps1	WT1h_vs_WTNT	4.82089	0.532857	0.999927	3.17082e-05	no
ENSMUSG00000036500	Akp3	WT1h_vs_WTNT	1.79077	0.0372301	0.999927	3.17082e-05	no
ENSMUSG00000099839	Gm29374	WT1h_vs_WTNT	4.60328	-0.511122	0.999927	3.17082e-05	no
ENSMUSG00000026247	Ecel1	WT1h_vs_WTNT	183.644	-0.0698017	0.999927	3.17082e-05	no
ENSMUSG00000036480	Prss56	WT1h_vs_WTNT	3.13227	-0.216687	0.999927	3.17082e-05	no
ENSMUSG00000026254	Eif4e2	WT1h_vs_WTNT	2795.88	-0.0295665	0.999927	3.17082e-05	no
ENSMUSG00000026255	Efhd1	WT1h_vs_WTNT	192.481	0.166919	0.999927	3.17082e-05	no
ENSMUSG00000048000	Gigyf2	WT1h_vs_WTNT	3110.69	-0.0312777	0.999927	3.17082e-05	no
ENSMUSG00000026259	Ngef	WT1h_vs_WTNT	4139.37	-0.0873457	0.999927	3.17082e-05	no
ENSMUSG00000079434	Neu2	WT1h_vs_WTNT	45.2883	-0.087104	0.999927	3.17082e-05	no
ENSMUSG00000026288	Inpp5d	WT1h_vs_WTNT	179.908	-0.181539	0.999927	3.17082e-05	no
ENSMUSG00000026289	Atg16l1	WT1h_vs_WTNT	2500.06	-0.0102911	0.999927	3.17082e-05	no
ENSMUSG00000087968	Gm25395	WT1h_vs_WTNT	3.50015	0.563203	0.999927	3.17082e-05	no
ENSMUSG00000089281	Scarna6	WT1h_vs_WTNT	3.87449	0.455294	0.999927	3.17082e-05	no
ENSMUSG00000056055	Sag	WT1h_vs_WTNT	50.525	-0.231865	0.999927	3.17082e-05	no
ENSMUSG00000070738	Dgkd	WT1h_vs_WTNT	8252.78	-0.0392674	0.999927	3.17082e-05	no
ENSMUSG00000101942	Gm19582	WT1h_vs_WTNT	8.13169	-0.180765	0.999927	3.17082e-05	no
ENSMUSG00000103996	4833421G17Rik	WT1h_vs_WTNT	1.41518	0.761766	0.999927	3.17082e-05	no
ENSMUSG00000103591	Gm38365	WT1h_vs_WTNT	5.01256	0.509035	0.999927	3.17082e-05	no
ENSMUSG00000005501	Usp40	WT1h_vs_WTNT	592.192	0.0367033	0.999927	3.17082e-05	no
ENSMUSG00000090124	Ugt1a7c	WT1h_vs_WTNT	9.89484	-0.183647	0.999927	3.17082e-05	no
ENSMUSG00000054545	Ugt1a6a	WT1h_vs_WTNT	1.20535	-0.87602	0.999927	3.17082e-05	no
ENSMUSG00000081984	Dnajb3	WT1h_vs_WTNT	61.3556	-0.0291283	0.999927	3.17082e-05	no
ENSMUSG00000079429	Mroh2a	WT1h_vs_WTNT	4.1398	-0.738838	0.999927	3.17082e-05	no
ENSMUSG00000044783	Hjurp	WT1h_vs_WTNT	2151.89	0.00727982	0.999927	3.17082e-05	no
ENSMUSG00000036251	Trpm8	WT1h_vs_WTNT	8.62381	0.273324	0.999927	3.17082e-05	no
ENSMUSG00000100798	Gm19589	WT1h_vs_WTNT	3.21306	-1.38269	0.999927	3.17082e-05	no
ENSMUSG00000049866	Arl4c	WT1h_vs_WTNT	3320.53	0.0680801	0.999927	3.17082e-05	no
ENSMUSG00000055013	Agap1	WT1h_vs_WTNT	6523.74	0.0313174	0.999927	3.17082e-05	no
ENSMUSG00000104114	Gm37297	WT1h_vs_WTNT	8.25642	0.106439	0.999927	3.17082e-05	no
ENSMUSG00000088371	Gm25180	WT1h_vs_WTNT	1.58941	-0.553304	0.999927	3.17082e-05	no
ENSMUSG00000101662	Gm28499	WT1h_vs_WTNT	9.9075	0.234885	0.999927	3.17082e-05	no
ENSMUSG00000103252	Gm37521	WT1h_vs_WTNT	1.93347	1.82245	0.999927	3.17082e-05	no
ENSMUSG00000034486	Gbx2	WT1h_vs_WTNT	5.18334	-0.412587	0.999927	3.17082e-05	no
ENSMUSG00000092627	D130058E05Rik	WT1h_vs_WTNT	5.22976	-0.404549	0.999927	3.17082e-05	no
ENSMUSG00000067081	Asb18	WT1h_vs_WTNT	58.8284	0.0942044	0.999927	3.17082e-05	no
ENSMUSG00000026301	Iqca	WT1h_vs_WTNT	5.92177	-0.462928	0.999927	3.17082e-05	no
ENSMUSG00000044337	Ackr3	WT1h_vs_WTNT	236.917	-0.0595148	0.999927	3.17082e-05	no
ENSMUSG00000101028	Gm28723	WT1h_vs_WTNT	6.31486	-0.249239	0.999927	3.17082e-05	no
ENSMUSG00000034432	Cops8	WT1h_vs_WTNT	3318.99	-0.0134984	0.999927	3.17082e-05	no
ENSMUSG00000048126	Col6a3	WT1h_vs_WTNT	61.1479	0.356222	0.999927	3.17082e-05	no
ENSMUSG00000026303	Mlph	WT1h_vs_WTNT	2.68183	3.95053	0.200021	0.698924	no
ENSMUSG00000026304	Rab17	WT1h_vs_WTNT	3.04877	0.493475	0.999927	3.17082e-05	no
ENSMUSG00000026305	Lrrfip1	WT1h_vs_WTNT	2818.95	0.013018	0.999927	3.17082e-05	no
ENSMUSG00000070732	Rbm44	WT1h_vs_WTNT	2.04456	-0.0236993	0.999927	3.17082e-05	no
ENSMUSG00000034343	Ube2f	WT1h_vs_WTNT	1887.38	-0.0040554	0.999927	3.17082e-05	no
ENSMUSG00000083064	Gm7785	WT1h_vs_WTNT	101.797	0.234531	0.999927	3.17082e-05	no
ENSMUSG00000026307	Scly	WT1h_vs_WTNT	302.669	-0.0132078	0.999927	3.17082e-05	no
ENSMUSG00000049515	Espnl	WT1h_vs_WTNT	5.75627	0.648647	0.999927	3.17082e-05	no
ENSMUSG00000026308	Klhl30	WT1h_vs_WTNT	1.61186	-0.731455	0.999927	3.17082e-05	no
ENSMUSG00000047443	Erfe	WT1h_vs_WTNT	2.77312	-0.809071	0.999927	3.17082e-05	no
ENSMUSG00000026309	Ilkap	WT1h_vs_WTNT	1150.3	0.0393425	0.999927	3.17082e-05	no
ENSMUSG00000055866	Per2	WT1h_vs_WTNT	1051.93	0.19665	0.999927	3.17082e-05	no
ENSMUSG00000034292	Traf3ip1	WT1h_vs_WTNT	804.227	0.0180826	0.999927	3.17082e-05	no
ENSMUSG00000026311	Asb1	WT1h_vs_WTNT	3445.58	-0.0172066	0.999927	3.17082e-05	no
ENSMUSG00000101705	Gm28380	WT1h_vs_WTNT	2.63503	0.812958	0.999927	3.17082e-05	no
ENSMUSG00000100980	Gm29100	WT1h_vs_WTNT	13.1382	-0.319315	0.999927	3.17082e-05	no
ENSMUSG00000007805	Twist2	WT1h_vs_WTNT	5.73846	-0.354703	0.999927	3.17082e-05	no
ENSMUSG00000101414	Gm29101	WT1h_vs_WTNT	1.81654	-0.883791	0.999927	3.17082e-05	no
ENSMUSG00000026313	Hdac4	WT1h_vs_WTNT	3763.58	-0.0227584	0.999927	3.17082e-05	no
ENSMUSG00000102565	Gm37036	WT1h_vs_WTNT	1.38419	0.925991	0.999927	3.17082e-05	no
ENSMUSG00000101522	Gm7837	WT1h_vs_WTNT	2.23848	-0.934191	0.999927	3.17082e-05	no
ENSMUSG00000026260	Ndufa10	WT1h_vs_WTNT	3961.48	-0.0145392	0.999927	3.17082e-05	no
ENSMUSG00000073616	Cops9	WT1h_vs_WTNT	1532.35	-0.117394	0.999927	3.17082e-05	no
ENSMUSG00000100546	Gm29483	WT1h_vs_WTNT	1.77752	-0.226764	0.999927	3.17082e-05	no
ENSMUSG00000101995	Gm29480	WT1h_vs_WTNT	21.4186	-0.0971963	0.999927	3.17082e-05	no
ENSMUSG00000065470	Mir149	WT1h_vs_WTNT	4.35603	0.586184	0.999927	3.17082e-05	no
ENSMUSG00000034212	Ankmy1	WT1h_vs_WTNT	8.09404	1.01918	0.999927	3.17082e-05	no
ENSMUSG00000047067	Dusp28	WT1h_vs_WTNT	172.837	0.0911095	0.999927	3.17082e-05	no
ENSMUSG00000097251	5033417F24Rik	WT1h_vs_WTNT	66.3845	-0.147206	0.999927	3.17082e-05	no
ENSMUSG00000026269	Rnpepl1	WT1h_vs_WTNT	1580.68	0.0492558	0.999927	3.17082e-05	no
ENSMUSG00000100632	9430060I03Rik	WT1h_vs_WTNT	9.03538	-0.0304038	0.999927	3.17082e-05	no
ENSMUSG00000026270	Capn10	WT1h_vs_WTNT	1655.08	0.0198772	0.999927	3.17082e-05	no
ENSMUSG00000026271	Gpr35	WT1h_vs_WTNT	36.312	0.0463429	0.999927	3.17082e-05	no
ENSMUSG00000014602	Kif1a	WT1h_vs_WTNT	68511	0.00988259	0.999927	3.17082e-05	no
ENSMUSG00000084989	Crocc2	WT1h_vs_WTNT	18.2406	-0.0684701	0.999927	3.17082e-05	no
ENSMUSG00000047793	Sned1	WT1h_vs_WTNT	57.1829	0.0294081	0.999927	3.17082e-05	no
ENSMUSG00000026273	Mterf4	WT1h_vs_WTNT	503.106	-0.0644115	0.999927	3.17082e-05	no
ENSMUSG00000101172	Gm28535	WT1h_vs_WTNT	3.47981	0.150704	0.999927	3.17082e-05	no
ENSMUSG00000100351	Gm7867	WT1h_vs_WTNT	1.30384	0.965574	0.999927	3.17082e-05	no
ENSMUSG00000026274	Pask	WT1h_vs_WTNT	180.813	0.0149445	0.999927	3.17082e-05	no
ENSMUSG00000026275	Ppp1r7	WT1h_vs_WTNT	4828.61	-0.0118198	0.999927	3.17082e-05	no
ENSMUSG00000064389	Gm26446	WT1h_vs_WTNT	1.98257	1.17641	0.999927	3.17082e-05	no
ENSMUSG00000034088	Hdlbp	WT1h_vs_WTNT	8323.43	-0.020041	0.999927	3.17082e-05	no
ENSMUSG00000026276	Septin2	WT1h_vs_WTNT	50.29	0.031993	0.999927	3.17082e-05	no
ENSMUSG00000034066	Farp2	WT1h_vs_WTNT	293.929	-0.0111783	0.999927	3.17082e-05	no
ENSMUSG00000103854	Gm37250	WT1h_vs_WTNT	1.32557	0.229534	0.999927	3.17082e-05	no
ENSMUSG00000026277	Stk25	WT1h_vs_WTNT	7649.23	-0.00830506	0.999927	3.17082e-05	no
ENSMUSG00000100927	Gm28536	WT1h_vs_WTNT	4.10944	-0.0625821	0.999927	3.17082e-05	no
ENSMUSG00000026278	Bok	WT1h_vs_WTNT	361.719	0.125365	0.999927	3.17082e-05	no
ENSMUSG00000026279	Thap4	WT1h_vs_WTNT	608.73	0.0235038	0.999927	3.17082e-05	no
ENSMUSG00000026280	Atg4b	WT1h_vs_WTNT	2786.52	-0.00975742	0.999927	3.17082e-05	no
ENSMUSG00000026281	Dtymk	WT1h_vs_WTNT	852.484	0.00142554	0.999927	3.17082e-05	no
ENSMUSG00000026283	Ing5	WT1h_vs_WTNT	399.115	-0.0173083	0.999927	3.17082e-05	no
ENSMUSG00000073609	D2hgdh	WT1h_vs_WTNT	212.715	-0.055459	0.999927	3.17082e-05	no
ENSMUSG00000093805	Gal3st2b	WT1h_vs_WTNT	1.38653	-2.25387	0.999927	3.17082e-05	no
ENSMUSG00000099624	Gm7889	WT1h_vs_WTNT	1.72459	-0.345248	0.999927	3.17082e-05	no
ENSMUSG00000034000	Neu4	WT1h_vs_WTNT	3.04513	0.0147975	0.999927	3.17082e-05	no
ENSMUSG00000026285	Pdcd1	WT1h_vs_WTNT	1.28194	-1.05978	0.999927	3.17082e-05	no
ENSMUSG00000100347	Gm7895	WT1h_vs_WTNT	4.48862	-0.463508	0.999927	3.17082e-05	no
ENSMUSG00000051185	Fam174a	WT1h_vs_WTNT	513.533	-0.0985816	0.999927	3.17082e-05	no
ENSMUSG00000103973	BC055308	WT1h_vs_WTNT	5.18036	-0.116831	0.999927	3.17082e-05	no
ENSMUSG00000081051	Gm15427	WT1h_vs_WTNT	70.9887	-0.160235	0.999927	3.17082e-05	no
ENSMUSG00000040710	St8sia4	WT1h_vs_WTNT	621.86	0.0378903	0.999927	3.17082e-05	no
ENSMUSG00000095955	Gm22360	WT1h_vs_WTNT	1.26298	0.20118	0.999927	3.17082e-05	no
ENSMUSG00000040693	Slco4c1	WT1h_vs_WTNT	19.1947	0.303776	0.999927	3.17082e-05	no
ENSMUSG00000097814	Panct2	WT1h_vs_WTNT	21.4832	0.235489	0.999927	3.17082e-05	no
ENSMUSG00000044757	Gm6430	WT1h_vs_WTNT	2.72433	0.624907	0.999927	3.17082e-05	no
ENSMUSG00000044768	D1Ertd622e	WT1h_vs_WTNT	1492.45	0.0228774	0.999927	3.17082e-05	no
ENSMUSG00000040648	Ppip5k2	WT1h_vs_WTNT	982.18	0.0471485	0.999927	3.17082e-05	no
ENSMUSG00000026333	Gin1	WT1h_vs_WTNT	154.769	-0.0963164	0.999927	3.17082e-05	no
ENSMUSG00000026335	Pam	WT1h_vs_WTNT	11497.7	-0.0879158	0.999927	3.17082e-05	no
ENSMUSG00000104140	Gm37140	WT1h_vs_WTNT	11.8676	-0.195372	0.999927	3.17082e-05	no
ENSMUSG00000089782	Gm3531	WT1h_vs_WTNT	51.7745	-0.0662654	0.999927	3.17082e-05	no
ENSMUSG00000089706	B230216N24Rik	WT1h_vs_WTNT	607.819	0.191152	0.999927	3.17082e-05	no
ENSMUSG00000100711	Gm29461	WT1h_vs_WTNT	2.41653	-1.26618	0.999927	3.17082e-05	no
ENSMUSG00000099634	Gm29462	WT1h_vs_WTNT	3.48033	-0.318099	0.999927	3.17082e-05	no
ENSMUSG00000089791	Gm3555	WT1h_vs_WTNT	1.24817	0.0257353	0.999927	3.17082e-05	no
ENSMUSG00000100009	Gm7967	WT1h_vs_WTNT	2.23147	0.846352	0.999927	3.17082e-05	no
ENSMUSG00000099686	Gm29460	WT1h_vs_WTNT	1.28743	-0.315668	0.999927	3.17082e-05	no
ENSMUSG00000067028	Cntnap5b	WT1h_vs_WTNT	141.64	-0.0435263	0.999927	3.17082e-05	no
ENSMUSG00000082431	Prdx2-ps1	WT1h_vs_WTNT	211.827	-0.183905	0.999927	3.17082e-05	no
ENSMUSG00000099835	Gm29668	WT1h_vs_WTNT	7.01761	-0.0819179	0.999927	3.17082e-05	no
ENSMUSG00000100794	Gm29667	WT1h_vs_WTNT	1.39245	-0.31081	0.999927	3.17082e-05	no
ENSMUSG00000050840	Cdh20	WT1h_vs_WTNT	580.685	-0.0637869	0.999927	3.17082e-05	no
ENSMUSG00000103991	Gm38031	WT1h_vs_WTNT	1.33046	0.39027	0.999927	3.17082e-05	no
ENSMUSG00000047496	Rnf152	WT1h_vs_WTNT	341.045	-0.0935727	0.999927	3.17082e-05	no
ENSMUSG00000097482	Gm17634	WT1h_vs_WTNT	3.42276	0.262296	0.999927	3.17082e-05	no
ENSMUSG00000067017	Capza1-ps1	WT1h_vs_WTNT	17.1415	0.252223	0.999927	3.17082e-05	no
ENSMUSG00000056536	Pign	WT1h_vs_WTNT	436.21	-0.051629	0.999927	3.17082e-05	no
ENSMUSG00000026319	Relch	WT1h_vs_WTNT	3121.47	-0.0152026	0.999927	3.17082e-05	no
ENSMUSG00000104044	Gm37566	WT1h_vs_WTNT	1.86876	0.731665	0.999927	3.17082e-05	no
ENSMUSG00000101330	Gm10193	WT1h_vs_WTNT	1.61754	-0.163131	0.999927	3.17082e-05	no
ENSMUSG00000026321	Tnfrsf11a	WT1h_vs_WTNT	138.18	-0.0689026	0.999927	3.17082e-05	no
ENSMUSG00000099843	Gm7160	WT1h_vs_WTNT	31.4256	0.0812223	0.999927	3.17082e-05	no
ENSMUSG00000038866	Zcchc2	WT1h_vs_WTNT	1029.46	-0.00150494	0.999927	3.17082e-05	no
ENSMUSG00000097612	Gm26509	WT1h_vs_WTNT	8.66061	0.134596	0.999927	3.17082e-05	no
ENSMUSG00000101583	Gm20753	WT1h_vs_WTNT	9.35036	-0.143373	0.999927	3.17082e-05	no
ENSMUSG00000044340	Phlpp1	WT1h_vs_WTNT	3356.54	0.00462859	0.999927	3.17082e-05	no
ENSMUSG00000103291	Gm38235	WT1h_vs_WTNT	3.48076	0.101017	0.999927	3.17082e-05	no
ENSMUSG00000057329	Bcl2	WT1h_vs_WTNT	598.102	0.039924	0.999927	3.17082e-05	no
ENSMUSG00000009905	Kdsr	WT1h_vs_WTNT	809.685	0.0437505	0.999927	3.17082e-05	no
ENSMUSG00000009907	Vps4b	WT1h_vs_WTNT	1276.05	0.0148613	0.999927	3.17082e-05	no
ENSMUSG00000067006	Serpinb5	WT1h_vs_WTNT	17.7313	-0.0288202	0.999927	3.17082e-05	no
ENSMUSG00000062345	Serpinb2	WT1h_vs_WTNT	16.4834	-0.222409	0.999927	3.17082e-05	no
ENSMUSG00000026315	Serpinb8	WT1h_vs_WTNT	70.3602	-0.919894	0.727597	0.138109	no
ENSMUSG00000100025	Gm8141	WT1h_vs_WTNT	3.78073	-0.057252	0.999927	3.17082e-05	no
ENSMUSG00000026312	Cdh7	WT1h_vs_WTNT	67.2567	0.2167	0.999927	3.17082e-05	no
ENSMUSG00000047216	Cdh19	WT1h_vs_WTNT	24.7295	-0.306263	0.999927	3.17082e-05	no
ENSMUSG00000101253	Gm29088	WT1h_vs_WTNT	10.8749	-0.398707	0.999927	3.17082e-05	no
ENSMUSG00000100555	Gm8173	WT1h_vs_WTNT	4.49098	-0.402183	0.999927	3.17082e-05	no
ENSMUSG00000038702	Dsel	WT1h_vs_WTNT	566.678	0.00206232	0.999927	3.17082e-05	no
ENSMUSG00000101054	Gm18406	WT1h_vs_WTNT	3.14506	0.26415	0.999927	3.17082e-05	no
ENSMUSG00000100515	Gm17916	WT1h_vs_WTNT	5.83489	-0.318964	0.999927	3.17082e-05	no
ENSMUSG00000070695	Cntnap5a	WT1h_vs_WTNT	415.106	-0.00424188	0.999927	3.17082e-05	no
ENSMUSG00000026374	Tsn	WT1h_vs_WTNT	3680.15	-0.0214819	0.999927	3.17082e-05	no
ENSMUSG00000026377	Nifk	WT1h_vs_WTNT	1467.79	-0.0358144	0.999927	3.17082e-05	no
ENSMUSG00000026380	Tfcp2l1	WT1h_vs_WTNT	259.722	-0.0124858	0.999927	3.17082e-05	no
ENSMUSG00000048402	Gli2	WT1h_vs_WTNT	98.4529	0.0606424	0.999927	3.17082e-05	no
ENSMUSG00000004451	Ralb	WT1h_vs_WTNT	1043.86	0.0286058	0.999927	3.17082e-05	no
ENSMUSG00000098447	Gm27184	WT1h_vs_WTNT	9.48621	0.394778	0.999927	3.17082e-05	no
ENSMUSG00000098923	Tmem185b	WT1h_vs_WTNT	423.431	-0.022099	0.999927	3.17082e-05	no
ENSMUSG00000101731	3830432H09Rik	WT1h_vs_WTNT	3.1858	0.636136	0.999927	3.17082e-05	no
ENSMUSG00000026383	Epb41l5	WT1h_vs_WTNT	376.059	-0.0412165	0.999927	3.17082e-05	no
ENSMUSG00000026384	Ptpn4	WT1h_vs_WTNT	2699.73	-0.0139783	0.999927	3.17082e-05	no
ENSMUSG00000103146	Gm37745	WT1h_vs_WTNT	3.07135	-0.352513	0.999927	3.17082e-05	no
ENSMUSG00000036975	Tmem177	WT1h_vs_WTNT	239.293	-0.0147419	0.999927	3.17082e-05	no
ENSMUSG00000036962	Cfap221	WT1h_vs_WTNT	7.82232	0.50706	0.999927	3.17082e-05	no
ENSMUSG00000050777	Tmem37	WT1h_vs_WTNT	14.7639	0.145517	0.999927	3.17082e-05	no
ENSMUSG00000026385	Dbi	WT1h_vs_WTNT	5520.96	-0.0426873	0.999927	3.17082e-05	no
ENSMUSG00000026388	3110009E18Rik	WT1h_vs_WTNT	35.0518	-0.0394821	0.999927	3.17082e-05	no
ENSMUSG00000026389	Steap3	WT1h_vs_WTNT	27.285	-0.296611	0.999927	3.17082e-05	no
ENSMUSG00000036907	C1ql2	WT1h_vs_WTNT	81.4705	0.0653493	0.999927	3.17082e-05	no
ENSMUSG00000026390	Marco	WT1h_vs_WTNT	5.22172	1.53604	0.999927	3.17082e-05	no
ENSMUSG00000097881	Celrr	WT1h_vs_WTNT	46.0886	-0.0393795	0.999927	3.17082e-05	no
ENSMUSG00000003721	Insig2	WT1h_vs_WTNT	952.111	-0.0338581	0.999927	3.17082e-05	no
ENSMUSG00000104253	Gm37174	WT1h_vs_WTNT	20.5977	-0.234761	0.999927	3.17082e-05	no
ENSMUSG00000026339	Ccdc93	WT1h_vs_WTNT	1516.14	-0.0436272	0.999927	3.17082e-05	no
ENSMUSG00000050534	Htr5b	WT1h_vs_WTNT	57.0978	-0.0621521	0.999927	3.17082e-05	no
ENSMUSG00000001674	Ddx18	WT1h_vs_WTNT	502.123	0.0258481	0.999927	3.17082e-05	no
ENSMUSG00000036815	Dpp10	WT1h_vs_WTNT	2294.51	-0.0111224	0.999927	3.17082e-05	no
ENSMUSG00000102801	Gm37478	WT1h_vs_WTNT	11.8007	-0.548933	0.999927	3.17082e-05	no
ENSMUSG00000102902	Gm38263	WT1h_vs_WTNT	1.64908	1.9575	0.999927	3.17082e-05	no
ENSMUSG00000102940	Gm37551	WT1h_vs_WTNT	5.28529	0.60738	0.999927	3.17082e-05	no
ENSMUSG00000103914	Gm38073	WT1h_vs_WTNT	1.32485	0.177896	0.999927	3.17082e-05	no
ENSMUSG00000026341	Actr3	WT1h_vs_WTNT	4784.72	-0.0233424	0.999927	3.17082e-05	no
ENSMUSG00000026342	Slc35f5	WT1h_vs_WTNT	1184.67	-0.013206	0.999927	3.17082e-05	no
ENSMUSG00000026343	Gpr39	WT1h_vs_WTNT	11.4389	0.552647	0.999927	3.17082e-05	no
ENSMUSG00000026344	Lypd1	WT1h_vs_WTNT	9481.9	-0.0353724	0.999927	3.17082e-05	no
ENSMUSG00000049690	Nckap5	WT1h_vs_WTNT	469.968	0.0653018	0.999927	3.17082e-05	no
ENSMUSG00000104519	Gm37161	WT1h_vs_WTNT	4.07341	-0.440438	0.999927	3.17082e-05	no
ENSMUSG00000036155	Mgat5	WT1h_vs_WTNT	7624.73	-0.00971766	0.999927	3.17082e-05	no
ENSMUSG00000104378	Gm37510	WT1h_vs_WTNT	2.05186	0.352061	0.999927	3.17082e-05	no
ENSMUSG00000099471	Gm8451	WT1h_vs_WTNT	4.64198	-0.205968	0.999927	3.17082e-05	no
ENSMUSG00000026347	Tmem163	WT1h_vs_WTNT	389.595	0.00908742	0.999927	3.17082e-05	no
ENSMUSG00000102014	2900009J06Rik	WT1h_vs_WTNT	51.0353	-0.0618235	0.999927	3.17082e-05	no
ENSMUSG00000026349	Ccnt2	WT1h_vs_WTNT	2310.4	0.0012684	0.999927	3.17082e-05	no
ENSMUSG00000051590	Map3k19	WT1h_vs_WTNT	77.0255	0.218611	0.999927	3.17082e-05	no
ENSMUSG00000036104	Rab3gap1	WT1h_vs_WTNT	2668.43	-0.0106888	0.999927	3.17082e-05	no
ENSMUSG00000036086	Zranb3	WT1h_vs_WTNT	387.47	-0.00967972	0.999927	3.17082e-05	no
ENSMUSG00000099760	Gm28800	WT1h_vs_WTNT	15.7407	0.00567274	0.999927	3.17082e-05	no
ENSMUSG00000104164	Gm38248	WT1h_vs_WTNT	17.0326	0.28513	0.999927	3.17082e-05	no
ENSMUSG00000058603	Rpl28-ps1	WT1h_vs_WTNT	40.4972	0.328428	0.999927	3.17082e-05	no
ENSMUSG00000056211	R3hdm1	WT1h_vs_WTNT	8680.18	-0.0254626	0.999927	3.17082e-05	no
ENSMUSG00000104239	Gm37588	WT1h_vs_WTNT	1.8539	0.137132	0.999927	3.17082e-05	no
ENSMUSG00000102179	Gm37868	WT1h_vs_WTNT	2.79797	0.925599	0.999927	3.17082e-05	no
ENSMUSG00000103497	Gm37407	WT1h_vs_WTNT	6.03057	-0.187205	0.999927	3.17082e-05	no
ENSMUSG00000065520	Mir128-1	WT1h_vs_WTNT	1.71958	1.57802	0.999927	3.17082e-05	no
ENSMUSG00000026353	Ubxn4	WT1h_vs_WTNT	2977.26	0.0429318	0.999927	3.17082e-05	no
ENSMUSG00000026354	Lct	WT1h_vs_WTNT	7.36142	-0.0325478	0.999927	3.17082e-05	no
ENSMUSG00000026355	Mcm6	WT1h_vs_WTNT	609.336	-0.0557091	0.999927	3.17082e-05	no
ENSMUSG00000026356	Dars	WT1h_vs_WTNT	1460.8	-0.0336816	0.999927	3.17082e-05	no
ENSMUSG00000100078	Gm6170	WT1h_vs_WTNT	19.8949	0.0620387	0.999927	3.17082e-05	no
ENSMUSG00000045382	Cxcr4	WT1h_vs_WTNT	84.394	-0.0798405	0.999927	3.17082e-05	no
ENSMUSG00000042581	Thsd7b	WT1h_vs_WTNT	281.117	0.086202	0.999927	3.17082e-05	no
ENSMUSG00000086825	Gm15675	WT1h_vs_WTNT	5.94367	-0.0534123	0.999927	3.17082e-05	no
ENSMUSG00000026399	Cd55	WT1h_vs_WTNT	93.0805	-0.0353093	0.999927	3.17082e-05	no
ENSMUSG00000085526	Gm16083	WT1h_vs_WTNT	11.5304	-0.0214064	0.999927	3.17082e-05	no
ENSMUSG00000026405	C4bp	WT1h_vs_WTNT	2.05026	-0.462542	0.999927	3.17082e-05	no
ENSMUSG00000101904	Gm29427	WT1h_vs_WTNT	2.97607	0.0439592	0.999927	3.17082e-05	no
ENSMUSG00000100257	C4bp-ps1	WT1h_vs_WTNT	2.60584	-0.527251	0.999927	3.17082e-05	no
ENSMUSG00000026409	Pfkfb2	WT1h_vs_WTNT	836.344	-0.00932321	0.999927	3.17082e-05	no
ENSMUSG00000046404	Yod1	WT1h_vs_WTNT	507.127	-0.0833634	0.999927	3.17082e-05	no
ENSMUSG00000042510	AA986860	WT1h_vs_WTNT	67.7525	0.14611	0.999927	3.17082e-05	no
ENSMUSG00000026415	Fcamr	WT1h_vs_WTNT	1.85737	1.14022	0.999927	3.17082e-05	no
ENSMUSG00000026417	Pigr	WT1h_vs_WTNT	1.59471	0.356188	0.999927	3.17082e-05	no
ENSMUSG00000042474	Fcmr	WT1h_vs_WTNT	2.52799	0.471865	0.999927	3.17082e-05	no
ENSMUSG00000016528	Mapkapk2	WT1h_vs_WTNT	1137.26	-0.0161985	0.999927	3.17082e-05	no
ENSMUSG00000102856	Gm37084	WT1h_vs_WTNT	9.10933	-0.764916	0.999927	3.17082e-05	no
ENSMUSG00000016526	Dyrk3	WT1h_vs_WTNT	430.568	-0.231227	0.999927	3.17082e-05	no
ENSMUSG00000026427	Eif2d	WT1h_vs_WTNT	1141.11	-0.0127718	0.999927	3.17082e-05	no
ENSMUSG00000026430	Rassf5	WT1h_vs_WTNT	623.721	0.000310077	0.999927	3.17082e-05	no
ENSMUSG00000042349	Ikbke	WT1h_vs_WTNT	30.3599	-0.287624	0.999927	3.17082e-05	no
ENSMUSG00000102055	Gm28913	WT1h_vs_WTNT	6.01081	-1.51195	0.999927	3.17082e-05	no
ENSMUSG00000026425	Srgap2	WT1h_vs_WTNT	5707.49	0.00648927	0.999927	3.17082e-05	no
ENSMUSG00000104060	Gm37954	WT1h_vs_WTNT	1.41179	-1.34162	0.999927	3.17082e-05	no
ENSMUSG00000101778	Gm29488	WT1h_vs_WTNT	1.61698	-0.182951	0.999927	3.17082e-05	no
ENSMUSG00000055184	Fam72a	WT1h_vs_WTNT	32.5011	-0.135967	0.999927	3.17082e-05	no
ENSMUSG00000052688	Rab7b	WT1h_vs_WTNT	64.638	-0.162662	0.999927	3.17082e-05	no
ENSMUSG00000042268	Slc26a9	WT1h_vs_WTNT	8.35476	-0.479615	0.999927	3.17082e-05	no
ENSMUSG00000042251	Pm20d1	WT1h_vs_WTNT	19.579	0.238708	0.999927	3.17082e-05	no
ENSMUSG00000013275	Slc41a1	WT1h_vs_WTNT	2673.72	-0.0621439	0.999927	3.17082e-05	no
ENSMUSG00000026433	Rab29	WT1h_vs_WTNT	91.1161	-0.0826426	0.999927	3.17082e-05	no
ENSMUSG00000026434	Nucks1	WT1h_vs_WTNT	7741.75	-0.0236281	0.999927	3.17082e-05	no
ENSMUSG00000103569	Gm38067	WT1h_vs_WTNT	6.44367	0.445862	0.999927	3.17082e-05	no
ENSMUSG00000026435	Slc45a3	WT1h_vs_WTNT	10.6915	0.394007	0.999927	3.17082e-05	no
ENSMUSG00000026436	Elk4	WT1h_vs_WTNT	1121.41	0.0417867	0.999927	3.17082e-05	no
ENSMUSG00000059149	Mfsd4a	WT1h_vs_WTNT	250.532	-0.0947099	0.999927	3.17082e-05	no
ENSMUSG00000103966	Gm37120	WT1h_vs_WTNT	15.6805	-0.0223648	0.999927	3.17082e-05	no
ENSMUSG00000026437	Cdk18	WT1h_vs_WTNT	178.975	0.112279	0.999927	3.17082e-05	no
ENSMUSG00000079330	Lemd1	WT1h_vs_WTNT	64.9232	0.0139896	0.999927	3.17082e-05	no
ENSMUSG00000118219	Gm29695	WT1h_vs_WTNT	72.4558	0.223828	0.999927	3.17082e-05	no
ENSMUSG00000089808	Gm7241	WT1h_vs_WTNT	3.92889	-0.0967176	0.999927	3.17082e-05	no
ENSMUSG00000042115	Klhdc8a	WT1h_vs_WTNT	467.16	-0.0365042	0.999927	3.17082e-05	no
ENSMUSG00000009772	Nuak2	WT1h_vs_WTNT	95.5422	-0.231737	0.999927	3.17082e-05	no
ENSMUSG00000042066	Tmcc2	WT1h_vs_WTNT	5424.78	0.0144422	0.999927	3.17082e-05	no
ENSMUSG00000097760	6030442K20Rik	WT1h_vs_WTNT	19.4315	-0.0729036	0.999927	3.17082e-05	no
ENSMUSG00000026439	Rbbp5	WT1h_vs_WTNT	1181.55	-0.0264478	0.999927	3.17082e-05	no
ENSMUSG00000048174	Tmem81	WT1h_vs_WTNT	54.5115	0.0155277	0.999927	3.17082e-05	no
ENSMUSG00000053024	Cntn2	WT1h_vs_WTNT	1876.14	0.126562	0.999927	3.17082e-05	no
ENSMUSG00000026442	Nfasc	WT1h_vs_WTNT	8956.21	0.0458029	0.999927	3.17082e-05	no
ENSMUSG00000026443	Lrrn2	WT1h_vs_WTNT	7873.34	0.0455946	0.999927	3.17082e-05	no
ENSMUSG00000102709	Gm38308	WT1h_vs_WTNT	2.79667	0.165103	0.999927	3.17082e-05	no
ENSMUSG00000100228	Gm29257	WT1h_vs_WTNT	5.76088	-0.329084	0.999927	3.17082e-05	no
ENSMUSG00000102425	Gm26616	WT1h_vs_WTNT	4.24459	0.775425	0.999927	3.17082e-05	no
ENSMUSG00000046062	Ppp1r15b	WT1h_vs_WTNT	3452.83	0.0559038	0.999927	3.17082e-05	no
ENSMUSG00000041757	Plekha6	WT1h_vs_WTNT	2545.47	0.067774	0.999927	3.17082e-05	no
ENSMUSG00000070645	Ren1	WT1h_vs_WTNT	3.28703	0.457112	0.999927	3.17082e-05	no
ENSMUSG00000070644	Etnk2	WT1h_vs_WTNT	107.502	0.36718	0.999927	3.17082e-05	no
ENSMUSG00000070643	Sox13	WT1h_vs_WTNT	102.458	0.267185	0.999927	3.17082e-05	no
ENSMUSG00000090553	Snrpe	WT1h_vs_WTNT	527.389	-0.0599841	0.999927	3.17082e-05	no
ENSMUSG00000102976	Zc3h11a	WT1h_vs_WTNT	187.459	0.0348186	0.999927	3.17082e-05	no
ENSMUSG00000094410	Gm38394	WT1h_vs_WTNT	100.983	-0.0232848	0.999927	3.17082e-05	no
ENSMUSG00000051998	Lax1	WT1h_vs_WTNT	44.2515	-0.0351952	0.999927	3.17082e-05	no
ENSMUSG00000026463	Atp2b4	WT1h_vs_WTNT	17554.1	-0.0539337	0.999927	3.17082e-05	no
ENSMUSG00000102509	Gm37368	WT1h_vs_WTNT	1.71022	-0.0141961	0.999927	3.17082e-05	no
ENSMUSG00000010311	Optc	WT1h_vs_WTNT	49.2163	-0.0918635	0.999927	3.17082e-05	no
ENSMUSG00000090208	Gm15851	WT1h_vs_WTNT	1.23101	-1.46639	0.999927	3.17082e-05	no
ENSMUSG00000041577	Prelp	WT1h_vs_WTNT	55.7778	0.0950777	0.999927	3.17082e-05	no
ENSMUSG00000041559	Fmod	WT1h_vs_WTNT	4.09861	0.301893	0.999927	3.17082e-05	no
ENSMUSG00000020423	Btg2	WT1h_vs_WTNT	959.209	0.763263	3.80834e-13	12.4193	no
ENSMUSG00000026450	Chit1	WT1h_vs_WTNT	6.8436	0.207297	0.999927	3.17082e-05	no
ENSMUSG00000064246	Chil1	WT1h_vs_WTNT	25.5783	-0.272195	0.999927	3.17082e-05	no
ENSMUSG00000042451	Mybph	WT1h_vs_WTNT	3.92034	0.644766	0.999927	3.17082e-05	no
ENSMUSG00000026458	Ppfia4	WT1h_vs_WTNT	4369.16	0.0637797	0.999927	3.17082e-05	no
ENSMUSG00000042305	Tmem183a	WT1h_vs_WTNT	3777.94	-0.00536535	0.999927	3.17082e-05	no
ENSMUSG00000026456	Cyb5r1	WT1h_vs_WTNT	657.419	-0.0150406	0.999927	3.17082e-05	no
ENSMUSG00000026457	Adipor1	WT1h_vs_WTNT	3284.03	0.0369333	0.999927	3.17082e-05	no
ENSMUSG00000102722	Gm37935	WT1h_vs_WTNT	2.51449	0.0798294	0.999927	3.17082e-05	no
ENSMUSG00000026455	Klhl12	WT1h_vs_WTNT	1651.33	-0.0206853	0.999927	3.17082e-05	no
ENSMUSG00000042229	Rabif	WT1h_vs_WTNT	1643.03	0.0283342	0.999927	3.17082e-05	no
ENSMUSG00000096712	Gm15454	WT1h_vs_WTNT	2.23944	1.9519	0.999927	3.17082e-05	no
ENSMUSG00000101955	Gm29376	WT1h_vs_WTNT	1.2689	-0.00843309	0.999927	3.17082e-05	no
ENSMUSG00000042207	Kdm5b	WT1h_vs_WTNT	4048.53	-0.061441	0.999927	3.17082e-05	no
ENSMUSG00000097435	Gm26783	WT1h_vs_WTNT	2.4193	0.473287	0.999927	3.17082e-05	no
ENSMUSG00000026452	Syt2	WT1h_vs_WTNT	326.857	0.024025	0.999927	3.17082e-05	no
ENSMUSG00000073557	Ppp1r12b	WT1h_vs_WTNT	6823.13	-0.021711	0.999927	3.17082e-05	no
ENSMUSG00000103614	Gm37949	WT1h_vs_WTNT	6.74435	-0.815778	0.999927	3.17082e-05	no
ENSMUSG00000103976	Gm37677	WT1h_vs_WTNT	27.1094	0.125654	0.999927	3.17082e-05	no
ENSMUSG00000101168	Gm28892	WT1h_vs_WTNT	1.69098	-1.22941	0.999927	3.17082e-05	no
ENSMUSG00000026429	Ube2t	WT1h_vs_WTNT	59.456	0.0078367	0.999927	3.17082e-05	no
ENSMUSG00000042793	Lgr6	WT1h_vs_WTNT	115.685	0.0255844	0.999927	3.17082e-05	no
ENSMUSG00000097993	Ptprv	WT1h_vs_WTNT	76.1425	-0.208364	0.999927	3.17082e-05	no
ENSMUSG00000097988	Gm10535	WT1h_vs_WTNT	2.97332	-0.221386	0.999927	3.17082e-05	no
ENSMUSG00000031506	Ptpn7	WT1h_vs_WTNT	5.92251	-0.571173	0.999927	3.17082e-05	no
ENSMUSG00000026426	Arl8a	WT1h_vs_WTNT	10208.1	0.0232781	0.999927	3.17082e-05	no
ENSMUSG00000085311	Gm15445	WT1h_vs_WTNT	11.8587	0.606593	0.999927	3.17082e-05	no
ENSMUSG00000026424	Gpr37l1	WT1h_vs_WTNT	128.877	-0.0280471	0.999927	3.17082e-05	no
ENSMUSG00000079139	Gm4204	WT1h_vs_WTNT	123.727	-0.0596717	0.999927	3.17082e-05	no
ENSMUSG00000041926	Rnpep	WT1h_vs_WTNT	1028.83	0.00940557	0.999927	3.17082e-05	no
ENSMUSG00000062580	Timm17a	WT1h_vs_WTNT	2706.44	-0.0318658	0.999927	3.17082e-05	no
ENSMUSG00000041889	Shisa4	WT1h_vs_WTNT	2516.81	-0.0216587	0.999927	3.17082e-05	no
ENSMUSG00000041879	Ipo9	WT1h_vs_WTNT	7424.22	0.00224791	0.999927	3.17082e-05	no
ENSMUSG00000100620	Gm28277	WT1h_vs_WTNT	1.45569	-1.5991	0.999927	3.17082e-05	no
ENSMUSG00000102474	2610012C04Rik	WT1h_vs_WTNT	1.79019	0.713782	0.999927	3.17082e-05	no
ENSMUSG00000104524	Gm37333	WT1h_vs_WTNT	9.20027	0.0262795	0.999927	3.17082e-05	no
ENSMUSG00000054412	Gm4793	WT1h_vs_WTNT	32.101	0.288817	0.999927	3.17082e-05	no
ENSMUSG00000026421	Csrp1	WT1h_vs_WTNT	941.088	0.0939044	0.999927	3.17082e-05	no
ENSMUSG00000041801	Phlda3	WT1h_vs_WTNT	1140.96	0.0839169	0.999927	3.17082e-05	no
ENSMUSG00000026418	Tnni1	WT1h_vs_WTNT	5.45324	-0.685526	0.999927	3.17082e-05	no
ENSMUSG00000041782	Lad1	WT1h_vs_WTNT	4.78878	0.611809	0.999927	3.17082e-05	no
ENSMUSG00000026414	Tnnt2	WT1h_vs_WTNT	9.98084	0.479146	0.999927	3.17082e-05	no
ENSMUSG00000026413	Pkp1	WT1h_vs_WTNT	3.10796	0.693849	0.999927	3.17082e-05	no
ENSMUSG00000051985	Igfn1	WT1h_vs_WTNT	5.24885	0.354662	0.999927	3.17082e-05	no
ENSMUSG00000026411	Tmem9	WT1h_vs_WTNT	2689.39	-0.0349906	0.999927	3.17082e-05	no
ENSMUSG00000097918	Ascl5	WT1h_vs_WTNT	3.38512	0.24132	0.999927	3.17082e-05	no
ENSMUSG00000026407	Cacna1s	WT1h_vs_WTNT	26.0101	0.324868	0.999927	3.17082e-05	no
ENSMUSG00000102717	Gm37759	WT1h_vs_WTNT	2.48958	-0.372866	0.999927	3.17082e-05	no
ENSMUSG00000086264	Gm15850	WT1h_vs_WTNT	5.53715	-0.146879	0.999927	3.17082e-05	no
ENSMUSG00000087230	Mroh3	WT1h_vs_WTNT	3.88549	-0.110366	0.999927	3.17082e-05	no
ENSMUSG00000041605	Inava	WT1h_vs_WTNT	89.2442	0.127553	0.999927	3.17082e-05	no
ENSMUSG00000097433	Gm26781	WT1h_vs_WTNT	2.34607	-2.5588	0.999927	3.17082e-05	no
ENSMUSG00000052759	Gpr25	WT1h_vs_WTNT	30.3287	-0.0472373	0.999927	3.17082e-05	no
ENSMUSG00000041570	Camsap2	WT1h_vs_WTNT	8738.09	-0.0263463	0.999927	3.17082e-05	no
ENSMUSG00000097403	9230116N13Rik	WT1h_vs_WTNT	7.19329	-0.286615	0.999927	3.17082e-05	no
ENSMUSG00000026404	Ddx59	WT1h_vs_WTNT	190.438	-0.229552	0.999927	3.17082e-05	no
ENSMUSG00000041498	Kif14	WT1h_vs_WTNT	90.7113	-0.00945471	0.999927	3.17082e-05	no
ENSMUSG00000041483	Zfp281	WT1h_vs_WTNT	1654.5	0.1262	0.999927	3.17082e-05	no
ENSMUSG00000097113	Gm19705	WT1h_vs_WTNT	6.99239	0.0666967	0.999927	3.17082e-05	no
ENSMUSG00000104360	Gm8762	WT1h_vs_WTNT	1.24199	1.38265	0.999927	3.17082e-05	no
ENSMUSG00000026398	Nr5a2	WT1h_vs_WTNT	2.43468	-0.553928	0.999927	3.17082e-05	no
ENSMUSG00000098243	Gm4258	WT1h_vs_WTNT	36.0936	-0.135124	0.999927	3.17082e-05	no
ENSMUSG00000104118	Gm37298	WT1h_vs_WTNT	5.97939	0.359248	0.999927	3.17082e-05	no
ENSMUSG00000103038	Gm37124	WT1h_vs_WTNT	3.12538	-0.141703	0.999927	3.17082e-05	no
ENSMUSG00000102277	A130050O07Rik	WT1h_vs_WTNT	4.33747	0.342402	0.999927	3.17082e-05	no
ENSMUSG00000102142	Gm26930	WT1h_vs_WTNT	5.77714	0.707499	0.999927	3.17082e-05	no
ENSMUSG00000104145	D130019J16Rik	WT1h_vs_WTNT	6.65309	-0.177783	0.999927	3.17082e-05	no
ENSMUSG00000103427	Gm37534	WT1h_vs_WTNT	16.7424	0.063994	0.999927	3.17082e-05	no
ENSMUSG00000098206	Mir181a-1hg	WT1h_vs_WTNT	14.7737	0.358862	0.999927	3.17082e-05	no
ENSMUSG00000104197	Gm37632	WT1h_vs_WTNT	3.17927	-0.208762	0.999927	3.17082e-05	no
ENSMUSG00000026395	Ptprc	WT1h_vs_WTNT	15.4548	0.205898	0.999927	3.17082e-05	no
ENSMUSG00000026393	Nek7	WT1h_vs_WTNT	1390.47	-0.0263651	0.999927	3.17082e-05	no
ENSMUSG00000019230	Lhx9	WT1h_vs_WTNT	2.28943	-0.342162	0.999927	3.17082e-05	no
ENSMUSG00000079283	2310009B15Rik	WT1h_vs_WTNT	80.0078	-0.0974448	0.999927	3.17082e-05	no
ENSMUSG00000102365	Gm37045	WT1h_vs_WTNT	1.40367	2.65676	0.999927	3.17082e-05	no
ENSMUSG00000056268	Dennd1b	WT1h_vs_WTNT	316.794	-0.0780426	0.999927	3.17082e-05	no
ENSMUSG00000102243	Gm37718	WT1h_vs_WTNT	1.42415	0.600984	0.999927	3.17082e-05	no
ENSMUSG00000063681	Crb1	WT1h_vs_WTNT	16.9091	0.113626	0.999927	3.17082e-05	no
ENSMUSG00000033964	Zbtb41	WT1h_vs_WTNT	959.977	-0.0523165	0.999927	3.17082e-05	no
ENSMUSG00000033952	Aspm	WT1h_vs_WTNT	297.647	-0.153611	0.999927	3.17082e-05	no
ENSMUSG00000026368	F13b	WT1h_vs_WTNT	4.52406	0.734313	0.999927	3.17082e-05	no
ENSMUSG00000104496	Gm5837	WT1h_vs_WTNT	5.70849	-0.029407	0.999927	3.17082e-05	no
ENSMUSG00000026365	Cfh	WT1h_vs_WTNT	13.3899	-0.525188	0.999927	3.17082e-05	no
ENSMUSG00000052726	Kcnt2	WT1h_vs_WTNT	344.669	-0.0266424	0.999927	3.17082e-05	no
ENSMUSG00000101795	Gm5835	WT1h_vs_WTNT	16.4976	0.090397	0.999927	3.17082e-05	no
ENSMUSG00000026361	Cdc73	WT1h_vs_WTNT	1169.43	-0.066871	0.999927	3.17082e-05	no
ENSMUSG00000033849	B3galt2	WT1h_vs_WTNT	692.339	0.216724	0.999927	3.17082e-05	no
ENSMUSG00000018196	Glrx2	WT1h_vs_WTNT	2177.3	-0.000514447	0.999927	3.17082e-05	no
ENSMUSG00000018199	Ro60	WT1h_vs_WTNT	2077.66	-0.0416565	0.999927	3.17082e-05	no
ENSMUSG00000018189	Uchl5	WT1h_vs_WTNT	721.81	0.00351115	0.999927	3.17082e-05	no
ENSMUSG00000100455	Gm29170	WT1h_vs_WTNT	208.801	0.126475	0.999927	3.17082e-05	no
ENSMUSG00000026360	Rgs2	WT1h_vs_WTNT	3000.9	0.552829	2.90778e-11	10.5364	no
ENSMUSG00000051079	Rgs13	WT1h_vs_WTNT	44.2893	-0.13424	0.999927	3.17082e-05	no
ENSMUSG00000026358	Rgs1	WT1h_vs_WTNT	2.12891	-0.149508	0.999927	3.17082e-05	no
ENSMUSG00000099964	Gm29514	WT1h_vs_WTNT	18.0569	0.262374	0.999927	3.17082e-05	no
ENSMUSG00000035131	Brinp3	WT1h_vs_WTNT	209.72	-0.0168342	0.999927	3.17082e-05	no
ENSMUSG00000087627	A230059L01Rik	WT1h_vs_WTNT	1.80211	-0.735204	0.999927	3.17082e-05	no
ENSMUSG00000056220	Pla2g4a	WT1h_vs_WTNT	23.2387	-0.107271	0.999927	3.17082e-05	no
ENSMUSG00000032487	Ptgs2	WT1h_vs_WTNT	51.5257	1.59847	6.00443e-08	7.22153	no
ENSMUSG00000099875	Rbm3-ps	WT1h_vs_WTNT	7.58318	0.131749	0.999927	3.17082e-05	no
ENSMUSG00000006010	Odr4	WT1h_vs_WTNT	1408.67	-0.0251811	0.999927	3.17082e-05	no
ENSMUSG00000006005	Tpr	WT1h_vs_WTNT	4845.97	-0.0215515	0.999927	3.17082e-05	no
ENSMUSG00000066842	Hmcn1	WT1h_vs_WTNT	11.6797	0.0569216	0.999927	3.17082e-05	no
ENSMUSG00000100954	Gm10138	WT1h_vs_WTNT	45.2554	-0.0893823	0.999927	3.17082e-05	no
ENSMUSG00000023150	Ivns1abp	WT1h_vs_WTNT	4291.07	0.0535492	0.999927	3.17082e-05	no
ENSMUSG00000052748	Swt1	WT1h_vs_WTNT	120.674	-0.272242	0.997842	0.000938176	no
ENSMUSG00000053286	Trmt1l	WT1h_vs_WTNT	749.639	-0.0983534	0.999927	3.17082e-05	no
ENSMUSG00000103928	Gm37893	WT1h_vs_WTNT	25.7688	-0.104494	0.999927	3.17082e-05	no
ENSMUSG00000026484	Rnf2	WT1h_vs_WTNT	1436.77	0.0324426	0.999927	3.17082e-05	no
ENSMUSG00000103238	Gm36527	WT1h_vs_WTNT	6.11178	0.286019	0.999927	3.17082e-05	no
ENSMUSG00000100551	Gm19503	WT1h_vs_WTNT	2.65535	0.495313	0.999927	3.17082e-05	no
ENSMUSG00000026483	Fam129a	WT1h_vs_WTNT	6.69557	-0.609777	0.999927	3.17082e-05	no
ENSMUSG00000100594	2810414N06Rik	WT1h_vs_WTNT	34.4704	-0.0357993	0.999927	3.17082e-05	no
ENSMUSG00000043019	Edem3	WT1h_vs_WTNT	2293.91	-0.0488893	0.999927	3.17082e-05	no
ENSMUSG00000032666	1700025G04Rik	WT1h_vs_WTNT	4008.01	-0.0175426	0.999927	3.17082e-05	no
ENSMUSG00000014980	Tsen15	WT1h_vs_WTNT	327.029	-0.105107	0.999927	3.17082e-05	no
ENSMUSG00000032649	Colgalt2	WT1h_vs_WTNT	151.48	-0.0795576	0.999927	3.17082e-05	no
ENSMUSG00000026482	Rgl1	WT1h_vs_WTNT	5288.73	-0.00348504	0.999927	3.17082e-05	no
ENSMUSG00000080950	Gm7278	WT1h_vs_WTNT	24.2757	-0.0597339	0.999927	3.17082e-05	no
ENSMUSG00000099868	Gm28792	WT1h_vs_WTNT	1.51471	1.22177	0.999927	3.17082e-05	no
ENSMUSG00000008475	Arpc5	WT1h_vs_WTNT	5051.8	-0.0213861	0.999927	3.17082e-05	no
ENSMUSG00000026480	Ncf2	WT1h_vs_WTNT	19.2253	0.160691	0.999927	3.17082e-05	no
ENSMUSG00000042772	Smg7	WT1h_vs_WTNT	5600.07	-0.00677974	0.999927	3.17082e-05	no
ENSMUSG00000100394	Gm28791	WT1h_vs_WTNT	2.8025	2.07204	0.999927	3.17082e-05	no
ENSMUSG00000042751	Nmnat2	WT1h_vs_WTNT	8324.16	0.0152538	0.999927	3.17082e-05	no
ENSMUSG00000026479	Lamc2	WT1h_vs_WTNT	61.5128	0.00127352	0.999927	3.17082e-05	no
ENSMUSG00000026478	Lamc1	WT1h_vs_WTNT	1323.67	-0.00376829	0.999927	3.17082e-05	no
ENSMUSG00000103818	Gm38009	WT1h_vs_WTNT	2.16999	-0.488319	0.999927	3.17082e-05	no
ENSMUSG00000042708	Shcbp1l	WT1h_vs_WTNT	11.8969	-0.0240464	0.999927	3.17082e-05	no
ENSMUSG00000103543	Gm37669	WT1h_vs_WTNT	1.53434	-0.0434914	0.999927	3.17082e-05	no
ENSMUSG00000042699	Dhx9	WT1h_vs_WTNT	8347.78	-0.0222616	0.999927	3.17082e-05	no
ENSMUSG00000042684	Npl	WT1h_vs_WTNT	105.161	-0.288944	0.999927	3.17082e-05	no
ENSMUSG00000099858	Gm6652	WT1h_vs_WTNT	2.89488	-0.356267	0.999927	3.17082e-05	no
ENSMUSG00000042671	Rgs8	WT1h_vs_WTNT	2030.96	0.0229394	0.999927	3.17082e-05	no
ENSMUSG00000026475	Rgs16	WT1h_vs_WTNT	372.421	0.215191	0.634403	0.197635	no
ENSMUSG00000066800	Rnasel	WT1h_vs_WTNT	245.472	0.0344873	0.999927	3.17082e-05	no
ENSMUSG00000100183	Gm28512	WT1h_vs_WTNT	14.3112	0.440459	0.999927	3.17082e-05	no
ENSMUSG00000042641	Rgsl1	WT1h_vs_WTNT	25.5572	-0.240996	0.999927	3.17082e-05	no
ENSMUSG00000045968	Teddm2	WT1h_vs_WTNT	57.2012	-0.0813359	0.999927	3.17082e-05	no
ENSMUSG00000102459	Gm38352	WT1h_vs_WTNT	3.5034	-0.106126	0.999927	3.17082e-05	no
ENSMUSG00000026473	Glul	WT1h_vs_WTNT	17071.9	-0.00550102	0.999927	3.17082e-05	no
ENSMUSG00000004110	Cacna1e	WT1h_vs_WTNT	10898.3	-0.0810116	0.999927	3.17082e-05	no
ENSMUSG00000096950	Gm9530	WT1h_vs_WTNT	1.31626	-1.91237	0.999927	3.17082e-05	no
ENSMUSG00000056708	Ier5	WT1h_vs_WTNT	682.946	0.328661	0.0733217	1.13477	no
ENSMUSG00000026471	Mr1	WT1h_vs_WTNT	32.6114	-0.0100325	0.999927	3.17082e-05	no
ENSMUSG00000026470	Stx6	WT1h_vs_WTNT	2310.62	0.0225661	0.999927	3.17082e-05	no
ENSMUSG00000104181	Gm8850	WT1h_vs_WTNT	4.56231	0.0151913	0.999927	3.17082e-05	no
ENSMUSG00000033722	BC034090	WT1h_vs_WTNT	100.303	0.371484	0.999927	3.17082e-05	no
ENSMUSG00000026469	Xpr1	WT1h_vs_WTNT	7664.09	0.00490543	0.999927	3.17082e-05	no
ENSMUSG00000073535	Gm5532	WT1h_vs_WTNT	1.52106	-2.08509	0.999927	3.17082e-05	no
ENSMUSG00000033701	Acbd6	WT1h_vs_WTNT	1437.27	0.0520913	0.999927	3.17082e-05	no
ENSMUSG00000026468	Lhx4	WT1h_vs_WTNT	1.88093	1.70063	0.999927	3.17082e-05	no
ENSMUSG00000033684	Qsox1	WT1h_vs_WTNT	1038.36	-0.00612426	0.999927	3.17082e-05	no
ENSMUSG00000033671	Cep350	WT1h_vs_WTNT	1822.37	-0.0486032	0.999927	3.17082e-05	no
ENSMUSG00000102833	Gm9694	WT1h_vs_WTNT	2.17946	-0.409702	0.999927	3.17082e-05	no
ENSMUSG00000026466	Tor1aip1	WT1h_vs_WTNT	802.496	0.0210237	0.999927	3.17082e-05	no
ENSMUSG00000102964	9430034N14Rik	WT1h_vs_WTNT	5.66705	0.111917	0.999927	3.17082e-05	no
ENSMUSG00000050565	Tor1aip2	WT1h_vs_WTNT	2063.43	0.0199417	0.999927	3.17082e-05	no
ENSMUSG00000015484	Fam163a	WT1h_vs_WTNT	114.496	0.0207615	0.999927	3.17082e-05	no
ENSMUSG00000060985	Tdrd5	WT1h_vs_WTNT	43.9757	-0.102427	0.999927	3.17082e-05	no
ENSMUSG00000026601	Axdnd1	WT1h_vs_WTNT	14.8521	0.165153	0.999927	3.17082e-05	no
ENSMUSG00000078193	Gm2000	WT1h_vs_WTNT	53.1873	-0.0801403	0.999927	3.17082e-05	no
ENSMUSG00000026600	Soat1	WT1h_vs_WTNT	670.409	-0.014565	0.999927	3.17082e-05	no
ENSMUSG00000101523	Csnk2a3	WT1h_vs_WTNT	170.317	-0.110152	0.999927	3.17082e-05	no
ENSMUSG00000026596	Abl2	WT1h_vs_WTNT	4148.3	-0.0702425	0.999927	3.17082e-05	no
ENSMUSG00000104293	Gm38043	WT1h_vs_WTNT	10.3023	0.0815021	0.999927	3.17082e-05	no
ENSMUSG00000060519	Tor3a	WT1h_vs_WTNT	169.271	0.133358	0.999927	3.17082e-05	no
ENSMUSG00000033557	Fam20b	WT1h_vs_WTNT	3618.39	-0.0612313	0.999927	3.17082e-05	no
ENSMUSG00000026594	Ralgps2	WT1h_vs_WTNT	2979.84	-0.0330338	0.999927	3.17082e-05	no
ENSMUSG00000101964	Gm28693	WT1h_vs_WTNT	1.46223	0.722948	0.999927	3.17082e-05	no
ENSMUSG00000033544	Angptl1	WT1h_vs_WTNT	10.0487	-0.278638	0.999927	3.17082e-05	no
ENSMUSG00000103303	Gm37802	WT1h_vs_WTNT	2.45462	-0.930271	0.999927	3.17082e-05	no
ENSMUSG00000102960	Gm37943	WT1h_vs_WTNT	2.40873	-0.863306	0.999927	3.17082e-05	no
ENSMUSG00000101905	4930439D14Rik	WT1h_vs_WTNT	1.74021	0.133107	0.999927	3.17082e-05	no
ENSMUSG00000026592	Tex35	WT1h_vs_WTNT	3.10622	-0.654219	0.999927	3.17082e-05	no
ENSMUSG00000070565	Rasal2	WT1h_vs_WTNT	2191.84	-0.0222002	0.999927	3.17082e-05	no
ENSMUSG00000103808	Gm37060	WT1h_vs_WTNT	1.6326	0.435325	0.999927	3.17082e-05	no
ENSMUSG00000049881	2810025M15Rik	WT1h_vs_WTNT	609.84	-0.048231	0.999927	3.17082e-05	no
ENSMUSG00000033488	Cryzl2	WT1h_vs_WTNT	67.4423	0.0314281	0.999927	3.17082e-05	no
ENSMUSG00000026589	Sec16b	WT1h_vs_WTNT	12.8184	0.305969	0.999927	3.17082e-05	no
ENSMUSG00000004031	Brinp2	WT1h_vs_WTNT	8051.03	0.0230814	0.999927	3.17082e-05	no
ENSMUSG00000026587	Astn1	WT1h_vs_WTNT	15469.5	-0.00452732	0.999927	3.17082e-05	no
ENSMUSG00000103762	Gm37861	WT1h_vs_WTNT	2.59027	-0.745327	0.999927	3.17082e-05	no
ENSMUSG00000102508	Gm37367	WT1h_vs_WTNT	2.61917	0.667573	0.999927	3.17082e-05	no
ENSMUSG00000073530	Pappa2	WT1h_vs_WTNT	30.9593	-0.372486	0.999927	3.17082e-05	no
ENSMUSG00000040782	Cop1	WT1h_vs_WTNT	946.498	-0.096998	0.999927	3.17082e-05	no
ENSMUSG00000103572	Gm37115	WT1h_vs_WTNT	1.93433	-0.354245	0.999927	3.17082e-05	no
ENSMUSG00000015829	Tnr	WT1h_vs_WTNT	11877.4	0.00164312	0.999927	3.17082e-05	no
ENSMUSG00000103225	Gm37731	WT1h_vs_WTNT	1.70217	-0.0566062	0.999927	3.17082e-05	no
ENSMUSG00000073528	Gm10530	WT1h_vs_WTNT	2.04926	0.0174014	0.999927	3.17082e-05	no
ENSMUSG00000103719	Gm38039	WT1h_vs_WTNT	3.58682	-0.689758	0.999927	3.17082e-05	no
ENSMUSG00000090394	4930523C07Rik	WT1h_vs_WTNT	23.8265	-0.443329	0.999927	3.17082e-05	no
ENSMUSG00000026729	4930562F07Rik	WT1h_vs_WTNT	3.49668	-0.240151	0.999927	3.17082e-05	no
ENSMUSG00000026725	Tnn	WT1h_vs_WTNT	55.3928	-0.0374742	0.999927	3.17082e-05	no
ENSMUSG00000058267	Mrps14	WT1h_vs_WTNT	798.824	-0.00329785	0.999927	3.17082e-05	no
ENSMUSG00000014226	Cacybp	WT1h_vs_WTNT	2143.93	-0.0912512	0.999927	3.17082e-05	no
ENSMUSG00000103006	4933417C20Rik	WT1h_vs_WTNT	4.3783	-1.21424	0.999927	3.17082e-05	no
ENSMUSG00000026721	Rabgap1l	WT1h_vs_WTNT	5338.11	-0.0373758	0.999927	3.17082e-05	no
ENSMUSG00000104302	Gm36975	WT1h_vs_WTNT	1.42131	-0.0460421	0.999927	3.17082e-05	no
ENSMUSG00000103522	9430087J23Rik	WT1h_vs_WTNT	1.52822	0.52973	0.999927	3.17082e-05	no
ENSMUSG00000103693	Gm37529	WT1h_vs_WTNT	4.87452	-0.105457	0.999927	3.17082e-05	no
ENSMUSG00000104026	Gm37212	WT1h_vs_WTNT	3.07098	-0.155043	0.999927	3.17082e-05	no
ENSMUSG00000118401	Gpr52	WT1h_vs_WTNT	102.24	-0.0457755	0.999927	3.17082e-05	no
ENSMUSG00000103200	Gm37328	WT1h_vs_WTNT	3.37412	-0.429061	0.999927	3.17082e-05	no
ENSMUSG00000103632	Gm38329	WT1h_vs_WTNT	5.9242	-0.12195	0.999927	3.17082e-05	no
ENSMUSG00000040423	Rc3h1	WT1h_vs_WTNT	2563.58	0.0692679	0.999927	3.17082e-05	no
ENSMUSG00000103739	Gm37653	WT1h_vs_WTNT	3.88033	1.24727	0.999927	3.17082e-05	no
ENSMUSG00000026715	Serpinc1	WT1h_vs_WTNT	6.028	0.0503035	0.999927	3.17082e-05	no
ENSMUSG00000103680	Gm37072	WT1h_vs_WTNT	2.698	-0.693256	0.999927	3.17082e-05	no
ENSMUSG00000043467	Zbtb37	WT1h_vs_WTNT	1299.37	-0.104216	0.999927	3.17082e-05	no
ENSMUSG00000053332	Gas5	WT1h_vs_WTNT	2361.54	0.0152029	0.999927	3.17082e-05	no
ENSMUSG00000026709	Dars2	WT1h_vs_WTNT	556.41	-0.0130707	0.999927	3.17082e-05	no
ENSMUSG00000026708	Cenpl	WT1h_vs_WTNT	62.9314	-0.172863	0.999927	3.17082e-05	no
ENSMUSG00000026705	Klhl20	WT1h_vs_WTNT	864.745	-0.0349842	0.999927	3.17082e-05	no
ENSMUSG00000044835	Ankrd45	WT1h_vs_WTNT	701.132	0.0295269	0.999927	3.17082e-05	no
ENSMUSG00000026701	Prdx6	WT1h_vs_WTNT	4025.95	-0.0441572	0.999927	3.17082e-05	no
ENSMUSG00000040323	Gm15429	WT1h_vs_WTNT	31.8473	0.229811	0.999927	3.17082e-05	no
ENSMUSG00000000817	Fasl	WT1h_vs_WTNT	10.4688	-0.247401	0.999927	3.17082e-05	no
ENSMUSG00000103625	Gm37357	WT1h_vs_WTNT	6.58469	0.360938	0.999927	3.17082e-05	no
ENSMUSG00000040297	Suco	WT1h_vs_WTNT	1738.07	0.0336108	0.999927	3.17082e-05	no
ENSMUSG00000086277	4930558K02Rik	WT1h_vs_WTNT	2.3488	-0.797754	0.999927	3.17082e-05	no
ENSMUSG00000026698	Pigc	WT1h_vs_WTNT	386.947	-0.0602039	0.999927	3.17082e-05	no
ENSMUSG00000040265	Dnm3	WT1h_vs_WTNT	4500.2	-0.00438109	0.999927	3.17082e-05	no
ENSMUSG00000026694	Eef1aknmt	WT1h_vs_WTNT	758.979	-0.0354918	0.999927	3.17082e-05	no
ENSMUSG00000026696	Vamp4	WT1h_vs_WTNT	1813.17	0.0191304	0.999927	3.17082e-05	no
ENSMUSG00000026697	Myoc	WT1h_vs_WTNT	4.63305	0.562598	0.999927	3.17082e-05	no
ENSMUSG00000040225	Prrc2c	WT1h_vs_WTNT	11481.3	-0.0414304	0.999927	3.17082e-05	no
ENSMUSG00000098259	Gm27616	WT1h_vs_WTNT	10.1541	-0.16834	0.999927	3.17082e-05	no
ENSMUSG00000040181	Fmo1	WT1h_vs_WTNT	10.4968	0.169919	0.999927	3.17082e-05	no
ENSMUSG00000026586	Prrx1	WT1h_vs_WTNT	108.705	-0.0754465	0.999927	3.17082e-05	no
ENSMUSG00000040124	Gorab	WT1h_vs_WTNT	276.053	-0.0838692	0.999927	3.17082e-05	no
ENSMUSG00000102117	Rpsa-ps1	WT1h_vs_WTNT	4.34078	0.332277	0.999927	3.17082e-05	no
ENSMUSG00000040113	Mettl11b	WT1h_vs_WTNT	2.89998	-0.170286	0.999927	3.17082e-05	no
ENSMUSG00000026585	Kifap3	WT1h_vs_WTNT	10358.2	-0.0199937	0.999927	3.17082e-05	no
ENSMUSG00000026584	Scyl3	WT1h_vs_WTNT	721.939	-0.0542136	0.999927	3.17082e-05	no
ENSMUSG00000041406	BC055324	WT1h_vs_WTNT	68.1033	-0.109496	0.999927	3.17082e-05	no
ENSMUSG00000041396	Mettl18	WT1h_vs_WTNT	76.8085	-0.194964	0.999927	3.17082e-05	no
ENSMUSG00000090081	Gm16587	WT1h_vs_WTNT	1.21958	0.853178	0.999927	3.17082e-05	no
ENSMUSG00000086593	Gm16548	WT1h_vs_WTNT	2.11455	-0.565598	0.999927	3.17082e-05	no
ENSMUSG00000026579	F5	WT1h_vs_WTNT	1.28606	-2.94541	0.999927	3.17082e-05	no
ENSMUSG00000040918	Slc19a2	WT1h_vs_WTNT	619.43	0.0271176	0.999927	3.17082e-05	no
ENSMUSG00000026578	Ccdc181	WT1h_vs_WTNT	467.87	-0.0671142	0.999927	3.17082e-05	no
ENSMUSG00000026577	Blzf1	WT1h_vs_WTNT	829.832	-0.0496565	0.999927	3.17082e-05	no
ENSMUSG00000026575	Nme7	WT1h_vs_WTNT	435.366	-0.0128198	0.999927	3.17082e-05	no
ENSMUSG00000103493	Gm37411	WT1h_vs_WTNT	5.01304	0.832133	0.999927	3.17082e-05	no
ENSMUSG00000026576	Atp1b1	WT1h_vs_WTNT	43175.4	-0.0260131	0.999927	3.17082e-05	no
ENSMUSG00000104011	Gm32391	WT1h_vs_WTNT	82.7715	-0.278113	0.999927	3.17082e-05	no
ENSMUSG00000026574	Dpt	WT1h_vs_WTNT	2.61017	-0.249087	0.999927	3.17082e-05	no
ENSMUSG00000103659	Gm32569	WT1h_vs_WTNT	6.22846	0.239047	0.999927	3.17082e-05	no
ENSMUSG00000104117	Gm20743	WT1h_vs_WTNT	74.2978	0.0411895	0.999927	3.17082e-05	no
ENSMUSG00000102408	4930568G15Rik	WT1h_vs_WTNT	2.7496	-0.191655	0.999927	3.17082e-05	no
ENSMUSG00000040848	Sft2d2	WT1h_vs_WTNT	386.243	0.0120205	0.999927	3.17082e-05	no
ENSMUSG00000040843	Tiprl	WT1h_vs_WTNT	1776.51	-0.0273613	0.999927	3.17082e-05	no
ENSMUSG00000102302	Gm38190	WT1h_vs_WTNT	51.4261	0.0695149	0.999927	3.17082e-05	no
ENSMUSG00000040836	Gpr161	WT1h_vs_WTNT	1064.48	0.171628	0.999927	3.17082e-05	no
ENSMUSG00000026571	Dcaf6	WT1h_vs_WTNT	2488.25	-0.073846	0.999927	3.17082e-05	no
ENSMUSG00000102401	Gm37864	WT1h_vs_WTNT	5.02856	0.84043	0.999927	3.17082e-05	no
ENSMUSG00000026568	Mpc2	WT1h_vs_WTNT	1280.5	-0.0274096	0.999927	3.17082e-05	no
ENSMUSG00000103763	Gm37860	WT1h_vs_WTNT	3.20537	0.308376	0.999927	3.17082e-05	no
ENSMUSG00000026567	Adcy10	WT1h_vs_WTNT	3.75822	-0.577635	0.999927	3.17082e-05	no
ENSMUSG00000103583	Gm38325	WT1h_vs_WTNT	2.97186	-0.335276	0.999927	3.17082e-05	no
ENSMUSG00000103098	Gm37559	WT1h_vs_WTNT	2.10438	1.30848	0.999927	3.17082e-05	no
ENSMUSG00000040723	Rcsd1	WT1h_vs_WTNT	15.1268	-0.113258	0.999927	3.17082e-05	no
ENSMUSG00000040713	Creg1	WT1h_vs_WTNT	959.986	-0.0286733	0.999927	3.17082e-05	no
ENSMUSG00000104306	Gm36972	WT1h_vs_WTNT	1.55302	-1.76105	0.999927	3.17082e-05	no
ENSMUSG00000089829	Gm16565	WT1h_vs_WTNT	6.60102	0.834017	0.999927	3.17082e-05	no
ENSMUSG00000005763	Cd247	WT1h_vs_WTNT	3.32002	-0.846338	0.999927	3.17082e-05	no
ENSMUSG00000026565	Pou2f1	WT1h_vs_WTNT	765.356	-0.110347	0.999927	3.17082e-05	no
ENSMUSG00000040612	Ildr2	WT1h_vs_WTNT	8524.32	-0.0828301	0.999927	3.17082e-05	no
ENSMUSG00000091393	5330438I03Rik	WT1h_vs_WTNT	1.36493	0.227355	0.999927	3.17082e-05	no
ENSMUSG00000103400	Gm15853	WT1h_vs_WTNT	42.061	0.0627008	0.999927	3.17082e-05	no
ENSMUSG00000026563	Tada1	WT1h_vs_WTNT	1177.97	-0.0336096	0.999927	3.17082e-05	no
ENSMUSG00000040596	Pogk	WT1h_vs_WTNT	2467.7	0.00789894	0.999927	3.17082e-05	no
ENSMUSG00000084093	Gm16418	WT1h_vs_WTNT	22.2422	-0.176594	0.999927	3.17082e-05	no
ENSMUSG00000086925	Gm6286	WT1h_vs_WTNT	1.39502	-1.40352	0.999927	3.17082e-05	no
ENSMUSG00000102548	Gm16701	WT1h_vs_WTNT	18.2323	-0.365211	0.999927	3.17082e-05	no
ENSMUSG00000097823	Gm16701	WT1h_vs_WTNT	168.791	0.119403	0.999927	3.17082e-05	no
ENSMUSG00000060568	Fam78b	WT1h_vs_WTNT	1556.43	0.00682273	0.999927	3.17082e-05	no
ENSMUSG00000026558	Uck2	WT1h_vs_WTNT	3243.44	0.00454153	0.999927	3.17082e-05	no
ENSMUSG00000102909	Gm2453	WT1h_vs_WTNT	2.06931	0.241667	0.999927	3.17082e-05	no
ENSMUSG00000052428	Tmco1	WT1h_vs_WTNT	925.328	-0.0727337	0.999927	3.17082e-05	no
ENSMUSG00000026687	Aldh9a1	WT1h_vs_WTNT	946.631	-0.0283407	0.999927	3.17082e-05	no
ENSMUSG00000026688	Mgst3	WT1h_vs_WTNT	1751.61	-0.104275	0.999927	3.17082e-05	no
ENSMUSG00000015843	Rxrg	WT1h_vs_WTNT	318.893	0.0501101	0.999927	3.17082e-05	no
ENSMUSG00000052534	Pbx1	WT1h_vs_WTNT	10952.8	-0.00389567	0.999927	3.17082e-05	no
ENSMUSG00000103780	Gm37524	WT1h_vs_WTNT	4.67682	0.425921	0.999927	3.17082e-05	no
ENSMUSG00000102594	Gm38381	WT1h_vs_WTNT	6.07632	0.0608692	0.999927	3.17082e-05	no
ENSMUSG00000026683	Nuf2	WT1h_vs_WTNT	104.934	-0.100277	0.999927	3.17082e-05	no
ENSMUSG00000026678	Rgs5	WT1h_vs_WTNT	60.0902	-0.139837	0.999927	3.17082e-05	no
ENSMUSG00000038530	Rgs4	WT1h_vs_WTNT	10684.8	0.28935	0.997842	0.000938176	no
ENSMUSG00000070532	Ccdc190	WT1h_vs_WTNT	114.123	-0.181333	0.999927	3.17082e-05	no
ENSMUSG00000089990	Gm15852	WT1h_vs_WTNT	2.50815	-0.519336	0.999927	3.17082e-05	no
ENSMUSG00000026675	Hsd17b7	WT1h_vs_WTNT	1502.57	-0.0444172	0.999927	3.17082e-05	no
ENSMUSG00000097503	3110045C21Rik	WT1h_vs_WTNT	12.2093	-0.376106	0.999927	3.17082e-05	no
ENSMUSG00000026674	Ddr2	WT1h_vs_WTNT	285.656	-0.0243872	0.999927	3.17082e-05	no
ENSMUSG00000026670	Uap1	WT1h_vs_WTNT	1581.2	-0.0897752	0.999927	3.17082e-05	no
ENSMUSG00000104266	Gm37748	WT1h_vs_WTNT	5.56603	0.208482	0.999927	3.17082e-05	no
ENSMUSG00000103908	Gm37502	WT1h_vs_WTNT	1.5515	-0.608579	0.999927	3.17082e-05	no
ENSMUSG00000026667	Uhmk1	WT1h_vs_WTNT	16443	-0.026091	0.999927	3.17082e-05	no
ENSMUSG00000044306	4930500M09Rik	WT1h_vs_WTNT	1.39987	1.50597	0.999927	3.17082e-05	no
ENSMUSG00000096964	Gm6345	WT1h_vs_WTNT	10.2853	0.0286167	0.999927	3.17082e-05	no
ENSMUSG00000102752	Gm7694	WT1h_vs_WTNT	129.169	0.0972661	0.999927	3.17082e-05	no
ENSMUSG00000038473	Nos1ap	WT1h_vs_WTNT	1828.14	-0.0293245	0.999927	3.17082e-05	no
ENSMUSG00000038463	Olfml2b	WT1h_vs_WTNT	72.9273	0.179986	0.999927	3.17082e-05	no
ENSMUSG00000053925	Gm9929	WT1h_vs_WTNT	6.50913	-0.298231	0.999927	3.17082e-05	no
ENSMUSG00000026659	Dusp12	WT1h_vs_WTNT	338.683	-0.00349127	0.999927	3.17082e-05	no
ENSMUSG00000096968	Gm26620	WT1h_vs_WTNT	5.55373	-0.070444	0.999927	3.17082e-05	no
ENSMUSG00000070524	Fcrlb	WT1h_vs_WTNT	2.11923	0.0176181	0.999927	3.17082e-05	no
ENSMUSG00000089838	Gm2962	WT1h_vs_WTNT	3.85893	-0.246136	0.999927	3.17082e-05	no
ENSMUSG00000026656	Fcgr2b	WT1h_vs_WTNT	17.5483	-0.289214	0.999927	3.17082e-05	no
ENSMUSG00000059089	Fcgr4	WT1h_vs_WTNT	4.90721	-0.46764	0.999927	3.17082e-05	no
ENSMUSG00000058076	Sdhc	WT1h_vs_WTNT	2955.95	-0.011577	0.999927	3.17082e-05	no
ENSMUSG00000056569	Mpz	WT1h_vs_WTNT	1.2965	-0.0504075	0.999927	3.17082e-05	no
ENSMUSG00000038370	Pcp4l1	WT1h_vs_WTNT	1464.05	-0.108282	0.999927	3.17082e-05	no
ENSMUSG00000005677	Nr1i3	WT1h_vs_WTNT	2.63837	0.28471	0.999927	3.17082e-05	no
ENSMUSG00000005674	Tomm40l	WT1h_vs_WTNT	1804.71	-0.0260993	0.999927	3.17082e-05	no
ENSMUSG00000005681	Apoa2	WT1h_vs_WTNT	28.9866	-0.50159	0.999927	3.17082e-05	no
ENSMUSG00000058715	Fcer1g	WT1h_vs_WTNT	33.9713	0.040892	0.999927	3.17082e-05	no
ENSMUSG00000013593	Ndufs2	WT1h_vs_WTNT	5742.22	-0.0177264	0.999927	3.17082e-05	no
ENSMUSG00000006403	Adamts4	WT1h_vs_WTNT	95.829	-0.201255	0.999927	3.17082e-05	no
ENSMUSG00000052423	B4galt3	WT1h_vs_WTNT	1808.35	0.053249	0.999927	3.17082e-05	no
ENSMUSG00000062729	Ppox	WT1h_vs_WTNT	474.707	0.0160368	0.999927	3.17082e-05	no
ENSMUSG00000053483	Usp21	WT1h_vs_WTNT	1751.46	0.0243954	0.999927	3.17082e-05	no
ENSMUSG00000062963	Ufc1	WT1h_vs_WTNT	1683.63	-0.0996834	0.999927	3.17082e-05	no
ENSMUSG00000079137	Rpl27-ps1	WT1h_vs_WTNT	3.44751	1.15238	0.999927	3.17082e-05	no
ENSMUSG00000103983	Gm20045	WT1h_vs_WTNT	58.0206	0.0282671	0.999927	3.17082e-05	no
ENSMUSG00000013973	Dedd	WT1h_vs_WTNT	1127.79	-0.0588908	0.999927	3.17082e-05	no
ENSMUSG00000013997	Nit1	WT1h_vs_WTNT	1197.21	-0.033851	0.999927	3.17082e-05	no
ENSMUSG00000006412	Pfdn2	WT1h_vs_WTNT	1801.89	-0.0115354	0.999927	3.17082e-05	no
ENSMUSG00000102929	Gm37154	WT1h_vs_WTNT	10.2661	-0.0118851	0.999927	3.17082e-05	no
ENSMUSG00000045259	Klhdc9	WT1h_vs_WTNT	43.8336	-0.251321	0.999927	3.17082e-05	no
ENSMUSG00000103727	Gm37097	WT1h_vs_WTNT	1.24807	0.77902	0.999927	3.17082e-05	no
ENSMUSG00000006411	Nectin4	WT1h_vs_WTNT	98.9991	0.177579	0.999927	3.17082e-05	no
ENSMUSG00000048865	Arhgap30	WT1h_vs_WTNT	15.7617	0.0212307	0.999927	3.17082e-05	no
ENSMUSG00000026641	Usf1	WT1h_vs_WTNT	2148	-0.0624705	0.999927	3.17082e-05	no
ENSMUSG00000103711	Tstd1	WT1h_vs_WTNT	18.9319	-0.113551	0.999927	3.17082e-05	no
ENSMUSG00000038235	F11r	WT1h_vs_WTNT	4.84978	0.0278681	0.999927	3.17082e-05	no
ENSMUSG00000091993	B930036N10Rik	WT1h_vs_WTNT	3.8352	0.186406	0.999927	3.17082e-05	no
ENSMUSG00000060244	Alyref2	WT1h_vs_WTNT	131.572	-0.12659	0.999927	3.17082e-05	no
ENSMUSG00000004707	Ly9	WT1h_vs_WTNT	5.47569	0.436514	0.999927	3.17082e-05	no
ENSMUSG00000015355	Cd48	WT1h_vs_WTNT	2.85837	-0.513447	0.999927	3.17082e-05	no
ENSMUSG00000059058	Tma7-ps	WT1h_vs_WTNT	1.80051	1.00398	0.999927	3.17082e-05	no
ENSMUSG00000015316	Slamf1	WT1h_vs_WTNT	2.75125	-0.0300234	0.999927	3.17082e-05	no
ENSMUSG00000038147	Cd84	WT1h_vs_WTNT	36.1751	-0.052085	0.999927	3.17082e-05	no
ENSMUSG00000073492	Gm10521	WT1h_vs_WTNT	1.38144	-2.57079	0.999927	3.17082e-05	no
ENSMUSG00000026556	Vangl2	WT1h_vs_WTNT	1102.32	-0.012748	0.999927	3.17082e-05	no
ENSMUSG00000051251	Nhlh1	WT1h_vs_WTNT	25.7241	0.31956	0.999927	3.17082e-05	no
ENSMUSG00000003458	Ncstn	WT1h_vs_WTNT	3792.96	0.010731	0.999927	3.17082e-05	no
ENSMUSG00000026553	Copa	WT1h_vs_WTNT	14030.2	-0.00369267	0.999927	3.17082e-05	no
ENSMUSG00000003464	Pex19	WT1h_vs_WTNT	4915.21	-0.00542891	0.999927	3.17082e-05	no
ENSMUSG00000089803	Gm10171	WT1h_vs_WTNT	3.32767	0.116609	0.999927	3.17082e-05	no
ENSMUSG00000026554	Dcaf8	WT1h_vs_WTNT	4599.44	0.000180002	0.999927	3.17082e-05	no
ENSMUSG00000013698	Pea15a	WT1h_vs_WTNT	25302.8	0.0130501	0.999927	3.17082e-05	no
ENSMUSG00000007122	Casq1	WT1h_vs_WTNT	15.4372	0.232114	0.999927	3.17082e-05	no
ENSMUSG00000092085	Gm17224	WT1h_vs_WTNT	12.4255	0.556915	0.999927	3.17082e-05	no
ENSMUSG00000038034	Igsf8	WT1h_vs_WTNT	5069.08	0.150451	0.999927	3.17082e-05	no
ENSMUSG00000007097	Atp1a2	WT1h_vs_WTNT	10591.7	0.0157391	0.999927	3.17082e-05	no
ENSMUSG00000038026	Kcnj9	WT1h_vs_WTNT	1958.58	0.0138973	0.999927	3.17082e-05	no
ENSMUSG00000102413	Gm36937	WT1h_vs_WTNT	1.53064	0.498362	0.999927	3.17082e-05	no
ENSMUSG00000044708	Kcnj10	WT1h_vs_WTNT	3236.54	0.154779	0.999927	3.17082e-05	no
ENSMUSG00000050229	Pigm	WT1h_vs_WTNT	733.041	0.00998288	0.999927	3.17082e-05	no
ENSMUSG00000026548	Slamf9	WT1h_vs_WTNT	1.27391	-0.842918	0.999927	3.17082e-05	no
ENSMUSG00000037995	Igsf9	WT1h_vs_WTNT	335.004	0.147831	0.999927	3.17082e-05	no
ENSMUSG00000026547	Tagln2	WT1h_vs_WTNT	122.256	0.0698339	0.999927	3.17082e-05	no
ENSMUSG00000026546	Cfap45	WT1h_vs_WTNT	92.2029	-0.149132	0.999927	3.17082e-05	no
ENSMUSG00000085184	4933439K11Rik	WT1h_vs_WTNT	1.30493	0.416649	0.999927	3.17082e-05	no
ENSMUSG00000049598	Vsig8	WT1h_vs_WTNT	3.84554	0.481615	0.999927	3.17082e-05	no
ENSMUSG00000026544	Dusp23	WT1h_vs_WTNT	73.0126	0.144383	0.999927	3.17082e-05	no
ENSMUSG00000037872	Ackr1	WT1h_vs_WTNT	1779.78	0.0264604	0.999927	3.17082e-05	no
ENSMUSG00000037860	Aim2	WT1h_vs_WTNT	57.8961	-0.112263	0.999927	3.17082e-05	no
ENSMUSG00000043263	Ifi209	WT1h_vs_WTNT	1.49411	-0.175529	0.999927	3.17082e-05	no
ENSMUSG00000073490	Ifi207	WT1h_vs_WTNT	12.704	-0.181926	0.999927	3.17082e-05	no
ENSMUSG00000073489	Ifi204	WT1h_vs_WTNT	5.10364	0.218605	0.999927	3.17082e-05	no
ENSMUSG00000090272	Mndal	WT1h_vs_WTNT	6.00551	-0.626441	0.999927	3.17082e-05	no
ENSMUSG00000039997	Ifi203	WT1h_vs_WTNT	13.4639	-0.042651	0.999927	3.17082e-05	no
ENSMUSG00000026532	Spta1	WT1h_vs_WTNT	16.4022	-0.0796802	0.999927	3.17082e-05	no
ENSMUSG00000028354	Fmn2	WT1h_vs_WTNT	3159.15	-0.0199315	0.999927	3.17082e-05	no
ENSMUSG00000050069	Grem2	WT1h_vs_WTNT	299.323	-0.0959734	0.999927	3.17082e-05	no
ENSMUSG00000026527	Rgs7	WT1h_vs_WTNT	2488.57	-0.0696084	0.999927	3.17082e-05	no
ENSMUSG00000104343	5730408A14Rik	WT1h_vs_WTNT	1.9587	-0.0646861	0.999927	3.17082e-05	no
ENSMUSG00000026526	Fh1	WT1h_vs_WTNT	2117.4	-0.0487539	0.999927	3.17082e-05	no
ENSMUSG00000026525	Opn3	WT1h_vs_WTNT	103.145	-0.0329991	0.999927	3.17082e-05	no
ENSMUSG00000078185	Chml	WT1h_vs_WTNT	532.52	-0.230439	0.999927	3.17082e-05	no
ENSMUSG00000026523	Wdr64	WT1h_vs_WTNT	1.33958	0.144611	0.999927	3.17082e-05	no
ENSMUSG00000039748	Exo1	WT1h_vs_WTNT	82.0054	-0.229823	0.999927	3.17082e-05	no
ENSMUSG00000055214	Pld5	WT1h_vs_WTNT	60.6776	0.0442458	0.999927	3.17082e-05	no
ENSMUSG00000078184	Rbm8a2	WT1h_vs_WTNT	2.57045	-0.0429667	0.999927	3.17082e-05	no
ENSMUSG00000104157	Gm38101	WT1h_vs_WTNT	7.92241	0.523944	0.999927	3.17082e-05	no
ENSMUSG00000057335	Cep170	WT1h_vs_WTNT	6656.84	-0.0279019	0.999927	3.17082e-05	no
ENSMUSG00000104154	Gm38104	WT1h_vs_WTNT	21.5368	0.549074	0.999927	3.17082e-05	no
ENSMUSG00000026504	Sdccag8	WT1h_vs_WTNT	421.407	0.0413929	0.999927	3.17082e-05	no
ENSMUSG00000087082	Gm15423	WT1h_vs_WTNT	13.9448	-0.0894743	0.999927	3.17082e-05	no
ENSMUSG00000104391	Gm37960	WT1h_vs_WTNT	3.73715	-0.469191	0.999927	3.17082e-05	no
ENSMUSG00000102133	Gm37106	WT1h_vs_WTNT	2.20378	-1.05348	0.999927	3.17082e-05	no
ENSMUSG00000103646	Gm37706	WT1h_vs_WTNT	2.74152	1.00227	0.999927	3.17082e-05	no
ENSMUSG00000102427	Gm37463	WT1h_vs_WTNT	1.2488	0.144889	0.999927	3.17082e-05	no
ENSMUSG00000097892	Gm26801	WT1h_vs_WTNT	10.8714	0.491692	0.999927	3.17082e-05	no
ENSMUSG00000063659	Zbtb18	WT1h_vs_WTNT	12920.5	0.0134131	0.999927	3.17082e-05	no
ENSMUSG00000102432	Gm29856	WT1h_vs_WTNT	7.06164	0.261153	0.999927	3.17082e-05	no
ENSMUSG00000015961	Adss	WT1h_vs_WTNT	1875.57	-0.0490635	0.999927	3.17082e-05	no
ENSMUSG00000091476	Catspere2	WT1h_vs_WTNT	12.8278	0.870704	0.999927	3.17082e-05	no
ENSMUSG00000026502	Desi2	WT1h_vs_WTNT	1169.25	-0.0055499	0.999927	3.17082e-05	no
ENSMUSG00000104126	Gm37486	WT1h_vs_WTNT	13.4107	0.219109	0.999927	3.17082e-05	no
ENSMUSG00000086350	B230369F24Rik	WT1h_vs_WTNT	76.5773	-0.0105802	0.999927	3.17082e-05	no
ENSMUSG00000026500	Cox20	WT1h_vs_WTNT	325.536	0.0718262	0.999927	3.17082e-05	no
ENSMUSG00000039630	Hnrnpu	WT1h_vs_WTNT	12634.5	0.103191	0.672907	0.172045	no
ENSMUSG00000104279	Gm38300	WT1h_vs_WTNT	39.3477	-0.280638	0.999927	3.17082e-05	no
ENSMUSG00000026494	Kif26b	WT1h_vs_WTNT	1017.92	0.028907	0.999927	3.17082e-05	no
ENSMUSG00000055067	Smyd3	WT1h_vs_WTNT	1111.88	0.0365063	0.999927	3.17082e-05	no
ENSMUSG00000096474	Gm5561	WT1h_vs_WTNT	11.5329	0.185491	0.999927	3.17082e-05	no
ENSMUSG00000026492	Tfb2m	WT1h_vs_WTNT	283.852	0.0122441	0.999927	3.17082e-05	no
ENSMUSG00000038949	Cnst	WT1h_vs_WTNT	1371.24	-0.00774216	0.999927	3.17082e-05	no
ENSMUSG00000038936	Sccpdh	WT1h_vs_WTNT	1978.04	-0.0544242	0.999927	3.17082e-05	no
ENSMUSG00000087236	Kif28	WT1h_vs_WTNT	9.34249	-0.000240766	0.999927	3.17082e-05	no
ENSMUSG00000026491	Ahctf1	WT1h_vs_WTNT	1772.36	-0.0583573	0.999927	3.17082e-05	no
ENSMUSG00000026490	Cdc42bpa	WT1h_vs_WTNT	10226.3	-0.0234512	0.999927	3.17082e-05	no
ENSMUSG00000026489	Coq8a	WT1h_vs_WTNT	697.357	0.0358764	0.999927	3.17082e-05	no
ENSMUSG00000104520	Gm37336	WT1h_vs_WTNT	1.73408	0.553256	0.999927	3.17082e-05	no
ENSMUSG00000010609	Psen2	WT1h_vs_WTNT	630.396	0.0958093	0.999927	3.17082e-05	no
ENSMUSG00000102923	Gm31728	WT1h_vs_WTNT	5.60152	0.433118	0.999927	3.17082e-05	no
ENSMUSG00000055676	Gm5069	WT1h_vs_WTNT	27.336	-0.184191	0.999927	3.17082e-05	no
ENSMUSG00000038855	Itpkb	WT1h_vs_WTNT	554.981	0.130929	0.999927	3.17082e-05	no
ENSMUSG00000104388	Gm37033	WT1h_vs_WTNT	1.58419	0.632491	0.999927	3.17082e-05	no
ENSMUSG00000053963	Stum	WT1h_vs_WTNT	16255.7	-0.0432866	0.999927	3.17082e-05	no
ENSMUSG00000104210	Gm37984	WT1h_vs_WTNT	21.7318	-0.460008	0.999927	3.17082e-05	no
ENSMUSG00000026496	Parp1	WT1h_vs_WTNT	3882.91	-0.0336126	0.999927	3.17082e-05	no
ENSMUSG00000098926	Mir6904	WT1h_vs_WTNT	2.92359	-1.79176	0.999927	3.17082e-05	no
ENSMUSG00000058729	Lin9	WT1h_vs_WTNT	125.045	0.0476681	0.999927	3.17082e-05	no
ENSMUSG00000026499	Acbd3	WT1h_vs_WTNT	1473.44	-0.0103002	0.999927	3.17082e-05	no
ENSMUSG00000060743	H3f3a	WT1h_vs_WTNT	1355.86	-0.0532197	0.999927	3.17082e-05	no
ENSMUSG00000073485	H3f3aos	WT1h_vs_WTNT	18.2814	-0.0332764	0.999927	3.17082e-05	no
ENSMUSG00000038806	Sde2	WT1h_vs_WTNT	1424.07	0.0546234	0.999927	3.17082e-05	no
ENSMUSG00000066652	Lefty2	WT1h_vs_WTNT	19.6746	-0.384396	0.999927	3.17082e-05	no
ENSMUSG00000026520	Pycr2	WT1h_vs_WTNT	645.236	-0.050317	0.999927	3.17082e-05	no
ENSMUSG00000038793	Lefty1	WT1h_vs_WTNT	1.75124	0.41456	0.999927	3.17082e-05	no
ENSMUSG00000026519	Tmem63a	WT1h_vs_WTNT	40.7282	0.113056	0.999927	3.17082e-05	no
ENSMUSG00000038776	Ephx1	WT1h_vs_WTNT	1819.24	0.0116795	0.999927	3.17082e-05	no
ENSMUSG00000026516	Nvl	WT1h_vs_WTNT	1973.67	-0.0236006	0.999927	3.17082e-05	no
ENSMUSG00000062169	Cnih4	WT1h_vs_WTNT	1116.33	-0.0631383	0.999927	3.17082e-05	no
ENSMUSG00000038733	Wdr26	WT1h_vs_WTNT	7338.24	0.00310684	0.999927	3.17082e-05	no
ENSMUSG00000054135	A430110L20Rik	WT1h_vs_WTNT	36.2525	-0.0393966	0.999927	3.17082e-05	no
ENSMUSG00000081214	Rpl35a-ps2	WT1h_vs_WTNT	2.29984	-0.197547	0.999927	3.17082e-05	no
ENSMUSG00000102276	2900069G24Rik	WT1h_vs_WTNT	1.7565	0.846693	0.999927	3.17082e-05	no
ENSMUSG00000050625	Ccdc121	WT1h_vs_WTNT	1.73425	-0.202227	0.999927	3.17082e-05	no
ENSMUSG00000047369	Dnah14	WT1h_vs_WTNT	8.90418	0.251623	0.999927	3.17082e-05	no
ENSMUSG00000004880	Lbr	WT1h_vs_WTNT	354.483	0.130963	0.999927	3.17082e-05	no
ENSMUSG00000103722	2700078F05Rik	WT1h_vs_WTNT	13.7538	0.394869	0.999927	3.17082e-05	no
ENSMUSG00000103317	Gm38359	WT1h_vs_WTNT	7.39867	-0.295706	0.999927	3.17082e-05	no
ENSMUSG00000102950	Gm37018	WT1h_vs_WTNT	11.7304	-0.265979	0.999927	3.17082e-05	no
ENSMUSG00000102760	Gm37258	WT1h_vs_WTNT	5.6046	0.477213	0.999927	3.17082e-05	no
ENSMUSG00000026511	Srp9	WT1h_vs_WTNT	1147.54	-0.0366529	0.999927	3.17082e-05	no
ENSMUSG00000038633	Degs1	WT1h_vs_WTNT	2503.65	-0.00676184	0.999927	3.17082e-05	no
ENSMUSG00000047539	Fbxo28	WT1h_vs_WTNT	1779.46	-0.0277576	0.999927	3.17082e-05	no
ENSMUSG00000026510	Trp53bp2	WT1h_vs_WTNT	777.471	-0.021047	0.999927	3.17082e-05	no
ENSMUSG00000026509	Capn2	WT1h_vs_WTNT	1917.28	0.0159098	0.999927	3.17082e-05	no
ENSMUSG00000102234	Gm37885	WT1h_vs_WTNT	1.8996	0.159068	0.999927	3.17082e-05	no
ENSMUSG00000038576	Susd4	WT1h_vs_WTNT	3745.8	0.0312036	0.999927	3.17082e-05	no
ENSMUSG00000079164	Tlr5	WT1h_vs_WTNT	3.14427	-0.952352	0.999927	3.17082e-05	no
ENSMUSG00000030768	Disp1	WT1h_vs_WTNT	258.381	0.0707897	0.999927	3.17082e-05	no
ENSMUSG00000102478	BC085271	WT1h_vs_WTNT	1.47323	0.642423	0.999927	3.17082e-05	no
ENSMUSG00000046836	Brox	WT1h_vs_WTNT	2039.91	-0.00660392	0.999927	3.17082e-05	no
ENSMUSG00000042901	Aida	WT1h_vs_WTNT	950.927	-0.0239246	0.999927	3.17082e-05	no
ENSMUSG00000056050	Mia3	WT1h_vs_WTNT	6254.25	0.00628505	0.999927	3.17082e-05	no
ENSMUSG00000103415	Gm37339	WT1h_vs_WTNT	2.0409	-2.11215	0.999927	3.17082e-05	no
ENSMUSG00000072258	Taf1a	WT1h_vs_WTNT	405.325	0.0343155	0.999927	3.17082e-05	no
ENSMUSG00000104212	Gm37986	WT1h_vs_WTNT	18.4687	0.163958	0.999927	3.17082e-05	no
ENSMUSG00000053461	Hhipl2	WT1h_vs_WTNT	39.7103	0.151386	0.999927	3.17082e-05	no
ENSMUSG00000039384	Dusp10	WT1h_vs_WTNT	243.231	0.0751508	0.999927	3.17082e-05	no
ENSMUSG00000044854	1700056E22Rik	WT1h_vs_WTNT	3.37607	-0.449093	0.999927	3.17082e-05	no
ENSMUSG00000039377	Hlx	WT1h_vs_WTNT	3.23648	-0.50409	0.999927	3.17082e-05	no
ENSMUSG00000073481	Mtarc2	WT1h_vs_WTNT	702.561	-0.0456907	0.999927	3.17082e-05	no
ENSMUSG00000039349	C130074G19Rik	WT1h_vs_WTNT	30.048	0.00641133	0.999927	3.17082e-05	no
ENSMUSG00000026620	Mark1	WT1h_vs_WTNT	3689.63	0.0233181	0.999927	3.17082e-05	no
ENSMUSG00000039318	Rab3gap2	WT1h_vs_WTNT	3208.57	0.033724	0.999927	3.17082e-05	no
ENSMUSG00000026618	Iars2	WT1h_vs_WTNT	1590.43	-0.023559	0.999927	3.17082e-05	no
ENSMUSG00000102526	Gm37785	WT1h_vs_WTNT	77.6106	-0.0814816	0.999927	3.17082e-05	no
ENSMUSG00000026617	Bpnt1	WT1h_vs_WTNT	1929.71	-0.00258465	0.999927	3.17082e-05	no
ENSMUSG00000097261	4930532G15Rik	WT1h_vs_WTNT	2.60887	0.87788	0.999927	3.17082e-05	no
ENSMUSG00000026615	Eprs	WT1h_vs_WTNT	5172.65	0.0136774	0.999927	3.17082e-05	no
ENSMUSG00000051295	9630028B13Rik	WT1h_vs_WTNT	12.9633	0.0642661	0.999927	3.17082e-05	no
ENSMUSG00000097615	Gm2061	WT1h_vs_WTNT	152.542	0.0453437	0.999927	3.17082e-05	no
ENSMUSG00000026614	Slc30a10	WT1h_vs_WTNT	1014.84	-0.0285147	0.999927	3.17082e-05	no
ENSMUSG00000039246	Lyplal1	WT1h_vs_WTNT	130.355	-0.129718	0.999927	3.17082e-05	no
ENSMUSG00000039239	Tgfb2	WT1h_vs_WTNT	260.378	-0.0966248	0.999927	3.17082e-05	no
ENSMUSG00000100393	Gm29491	WT1h_vs_WTNT	1.28244	0.83584	0.999927	3.17082e-05	no
ENSMUSG00000102619	Gm37849	WT1h_vs_WTNT	3.18241	-0.312508	0.999927	3.17082e-05	no
ENSMUSG00000001305	Rrp15	WT1h_vs_WTNT	273.013	0.137556	0.999927	3.17082e-05	no
ENSMUSG00000097784	A430105J06Rik	WT1h_vs_WTNT	6.23258	0.0711944	0.999927	3.17082e-05	no
ENSMUSG00000097935	Gm3809	WT1h_vs_WTNT	3.31164	0.556256	0.999927	3.17082e-05	no
ENSMUSG00000026611	Spata17	WT1h_vs_WTNT	9.89199	-0.53507	0.999927	3.17082e-05	no
ENSMUSG00000104394	Gm37254	WT1h_vs_WTNT	27.9991	-0.0439401	0.999927	3.17082e-05	no
ENSMUSG00000104245	Gm38155	WT1h_vs_WTNT	1.39361	-0.11729	0.999927	3.17082e-05	no
ENSMUSG00000026610	Esrrg	WT1h_vs_WTNT	346.73	-0.0896494	0.999927	3.17082e-05	no
ENSMUSG00000103961	Gm36388	WT1h_vs_WTNT	6.07406	0.0731166	0.999927	3.17082e-05	no
ENSMUSG00000026609	Ush2a	WT1h_vs_WTNT	3.17953	0.0715597	0.999927	3.17082e-05	no
ENSMUSG00000026608	Kctd3	WT1h_vs_WTNT	5617.12	-0.0400602	0.999927	3.17082e-05	no
ENSMUSG00000037624	Kcnk2	WT1h_vs_WTNT	1803.22	-0.0453117	0.999927	3.17082e-05	no
ENSMUSG00000102824	Pdcd5-ps	WT1h_vs_WTNT	14.5768	0.0775132	0.999927	3.17082e-05	no
ENSMUSG00000104507	A430027H14Rik	WT1h_vs_WTNT	49.4482	-0.205644	0.999927	3.17082e-05	no
ENSMUSG00000026605	Cenpf	WT1h_vs_WTNT	352.748	-0.11709	0.999927	3.17082e-05	no
ENSMUSG00000026604	Ptpn14	WT1h_vs_WTNT	332.471	0.118961	0.999927	3.17082e-05	no
ENSMUSG00000026603	Smyd2	WT1h_vs_WTNT	1968.87	0.00571291	0.999927	3.17082e-05	no
ENSMUSG00000103467	Gm38245	WT1h_vs_WTNT	25.6403	0.111705	0.999927	3.17082e-05	no
ENSMUSG00000010175	Prox1	WT1h_vs_WTNT	657.929	0.0550295	0.999927	3.17082e-05	no
ENSMUSG00000079045	Prox1os	WT1h_vs_WTNT	15.9618	0.165447	0.999927	3.17082e-05	no
ENSMUSG00000089872	Rps6kc1	WT1h_vs_WTNT	1806.63	-0.0038031	0.999927	3.17082e-05	no
ENSMUSG00000026634	Angel2	WT1h_vs_WTNT	1957.89	-0.0526108	0.999927	3.17082e-05	no
ENSMUSG00000037568	Vash2	WT1h_vs_WTNT	463.859	-0.0153108	0.999927	3.17082e-05	no
ENSMUSG00000103723	Gm37095	WT1h_vs_WTNT	6.41882	0.438055	0.999927	3.17082e-05	no
ENSMUSG00000103964	Gm8407	WT1h_vs_WTNT	21.6078	-0.176692	0.999927	3.17082e-05	no
ENSMUSG00000066595	Flvcr1	WT1h_vs_WTNT	499.829	-0.0844725	0.999927	3.17082e-05	no
ENSMUSG00000026632	Tatdn3	WT1h_vs_WTNT	325.115	-0.0182807	0.999927	3.17082e-05	no
ENSMUSG00000062510	Nsl1	WT1h_vs_WTNT	84.9469	-0.12979	0.999927	3.17082e-05	no
ENSMUSG00000026630	Batf3	WT1h_vs_WTNT	2.9877	0.12434	0.999927	3.17082e-05	no
ENSMUSG00000026628	Atf3	WT1h_vs_WTNT	77.3537	1.06403	0.000743337	3.12881	no
ENSMUSG00000073478	D730003I15Rik	WT1h_vs_WTNT	39.7834	-0.226851	0.999927	3.17082e-05	no
ENSMUSG00000103685	Gm37074	WT1h_vs_WTNT	11.6242	0.214296	0.999927	3.17082e-05	no
ENSMUSG00000103174	Gm37168	WT1h_vs_WTNT	32.3005	-0.0387259	0.999927	3.17082e-05	no
ENSMUSG00000037499	Nenf	WT1h_vs_WTNT	524.923	-0.0639089	0.999927	3.17082e-05	no
ENSMUSG00000026627	Pacc1	WT1h_vs_WTNT	395.351	0.0290565	0.999927	3.17082e-05	no
ENSMUSG00000026626	Ppp2r5a	WT1h_vs_WTNT	1898.83	0.0380441	0.999927	3.17082e-05	no
ENSMUSG00000103114	Gm32200	WT1h_vs_WTNT	12.4603	-0.256504	0.999927	3.17082e-05	no
ENSMUSG00000102246	9430037O13Rik	WT1h_vs_WTNT	1.37082	0.0986653	0.999927	3.17082e-05	no
ENSMUSG00000037474	Dtl	WT1h_vs_WTNT	168.365	0.0236183	0.999927	3.17082e-05	no
ENSMUSG00000037461	Ints7	WT1h_vs_WTNT	1741.46	0.0274371	0.999927	3.17082e-05	no
ENSMUSG00000102970	Gm37349	WT1h_vs_WTNT	1.27693	-1.58652	0.999927	3.17082e-05	no
ENSMUSG00000026623	Lpgat1	WT1h_vs_WTNT	5567.87	-0.0191021	0.999927	3.17082e-05	no
ENSMUSG00000102840	Gm38037	WT1h_vs_WTNT	5.41435	0.0764967	0.999927	3.17082e-05	no
ENSMUSG00000026622	Nek2	WT1h_vs_WTNT	136.999	-0.0693149	0.999927	3.17082e-05	no
ENSMUSG00000055833	1700034H15Rik	WT1h_vs_WTNT	68.1626	-0.0444033	0.999927	3.17082e-05	no
ENSMUSG00000037434	Slc30a1	WT1h_vs_WTNT	1752.8	-0.0325652	0.999927	3.17082e-05	no
ENSMUSG00000049353	Rd3	WT1h_vs_WTNT	14.1817	-0.106235	0.999927	3.17082e-05	no
ENSMUSG00000097416	Gm26670	WT1h_vs_WTNT	3.05348	0.391884	0.999927	3.17082e-05	no
ENSMUSG00000026637	Traf5	WT1h_vs_WTNT	17.4329	-0.257489	0.999927	3.17082e-05	no
ENSMUSG00000103653	Gstp-ps	WT1h_vs_WTNT	35.9828	0.0775126	0.999927	3.17082e-05	no
ENSMUSG00000037395	Rcor3	WT1h_vs_WTNT	709.765	0.03161	0.999927	3.17082e-05	no
ENSMUSG00000097316	Gm10516	WT1h_vs_WTNT	173.883	-0.00794075	0.999927	3.17082e-05	no
ENSMUSG00000058248	Kcnh1	WT1h_vs_WTNT	2493.73	-0.0111683	0.999927	3.17082e-05	no
ENSMUSG00000037375	Hhat	WT1h_vs_WTNT	40.8523	0.132888	0.999927	3.17082e-05	no
ENSMUSG00000047384	A730013G03Rik	WT1h_vs_WTNT	17.5001	-0.0905231	0.999927	3.17082e-05	no
ENSMUSG00000016262	Sertad4	WT1h_vs_WTNT	1210.02	0.107692	0.999927	3.17082e-05	no
ENSMUSG00000089812	Gm15867	WT1h_vs_WTNT	5.90985	0.153117	0.999927	3.17082e-05	no
ENSMUSG00000102162	Gm2367	WT1h_vs_WTNT	1.73603	-1.00974	0.999927	3.17082e-05	no
ENSMUSG00000016200	Syt14	WT1h_vs_WTNT	1071.63	-0.037958	0.999927	3.17082e-05	no
ENSMUSG00000103640	Gm31406	WT1h_vs_WTNT	5.19773	0.295288	0.999927	3.17082e-05	no
ENSMUSG00000016181	Utp25	WT1h_vs_WTNT	687.532	0.0148348	0.999927	3.17082e-05	no
ENSMUSG00000026638	Irf6	WT1h_vs_WTNT	15.105	0.163769	0.999927	3.17082e-05	no
ENSMUSG00000079144	A130010J15Rik	WT1h_vs_WTNT	193.138	-0.0506724	0.999927	3.17082e-05	no
ENSMUSG00000037318	Traf3ip3	WT1h_vs_WTNT	2.80386	0.44442	0.999927	3.17082e-05	no
ENSMUSG00000026639	Lamb3	WT1h_vs_WTNT	52.1933	-0.102319	0.999927	3.17082e-05	no
ENSMUSG00000016194	Hsd11b1	WT1h_vs_WTNT	90.7667	0.0582484	0.999927	3.17082e-05	no
ENSMUSG00000103089	Gm38118	WT1h_vs_WTNT	2.89755	-0.394718	0.999927	3.17082e-05	no
ENSMUSG00000009633	G0s2	WT1h_vs_WTNT	34.8886	-0.232048	0.999927	3.17082e-05	no
ENSMUSG00000104348	Gm37691	WT1h_vs_WTNT	5.63836	0.236773	0.999927	3.17082e-05	no
ENSMUSG00000016179	Camk1g	WT1h_vs_WTNT	1465.53	0.0994651	0.999927	3.17082e-05	no
ENSMUSG00000026640	Plxna2	WT1h_vs_WTNT	9324.1	0.0424465	0.999927	3.17082e-05	no
ENSMUSG00000102523	Gm37783	WT1h_vs_WTNT	4.2917	0.286648	0.999927	3.17082e-05	no
ENSMUSG00000102621	Gm37674	WT1h_vs_WTNT	9.11845	0.206437	0.999927	3.17082e-05	no
ENSMUSG00000102841	Gm38036	WT1h_vs_WTNT	4.81672	-0.494053	0.999927	3.17082e-05	no
ENSMUSG00000016494	Cd34	WT1h_vs_WTNT	63.003	0.0653826	0.999927	3.17082e-05	no
ENSMUSG00000097325	Gm16897	WT1h_vs_WTNT	12.9387	0.609578	0.999927	3.17082e-05	no
ENSMUSG00000096929	A330023F24Rik	WT1h_vs_WTNT	460.842	0.137046	0.999927	3.17082e-05	no
ENSMUSG00000104525	Gm37334	WT1h_vs_WTNT	4.79773	-0.354391	0.999927	3.17082e-05	no
ENSMUSG00000103867	9630010A21Rik	WT1h_vs_WTNT	6.68383	0.22273	0.999927	3.17082e-05	no
ENSMUSG00000016493	Cd46	WT1h_vs_WTNT	130.105	0.159353	0.999927	3.17082e-05	no
ENSMUSG00000104010	Gm37366	WT1h_vs_WTNT	2.53835	0.0239731	0.999927	3.17082e-05	no
ENSMUSG00000103443	Gm37132	WT1h_vs_WTNT	14.3838	-0.210718	0.999927	3.17082e-05	no
ENSMUSG00000016481	Cr1l	WT1h_vs_WTNT	406.215	0.0310529	0.999927	3.17082e-05	no
ENSMUSG00000026616	Cr2	WT1h_vs_WTNT	57.7432	0.0872275	0.999927	3.17082e-05	no
[truncated: 20,769 more rows]

## Sheet: control6hvsNT
geneID	gene_symbol	RNA_Contrast	RNA_AveExpr	RNA_logFC	RNA_adj.P.Val	RNA_log.adj.P.Val	Smad1/5 peak
ENSMUSG00000067851	Arfgef1	WT6h_vs_WTNT	5012.5	-0.0618642	0.999994	2.81494e-06	yes
ENSMUSG00000064302	Clasp1	WT6h_vs_WTNT	6621.58	-0.0849193	0.999994	2.81494e-06	yes
ENSMUSG00000037035	Inhbb	WT6h_vs_WTNT	769.351	-0.167751	0.405154	0.39238	yes
ENSMUSG00000042046	Dstyk	WT6h_vs_WTNT	2339.13	0.0441389	0.999994	2.81494e-06	yes
ENSMUSG00000054387	Mdm4	WT6h_vs_WTNT	2726.13	-0.0262172	0.999994	2.81494e-06	yes
ENSMUSG00000026447	Pik3c2b	WT6h_vs_WTNT	896.197	0.00517877	0.999994	2.81494e-06	yes
ENSMUSG00000042429	Adora1	WT6h_vs_WTNT	4962.92	0.253886	0.0441074	1.35549	yes
ENSMUSG00000009418	Nav1	WT6h_vs_WTNT	20214.1	0.0596249	0.999994	2.81494e-06	yes
ENSMUSG00000041642	Kif21b	WT6h_vs_WTNT	23142.4	-0.0721641	0.999994	2.81494e-06	yes
ENSMUSG00000026566	Mpzl1	WT6h_vs_WTNT	1191.17	-0.0824956	0.999994	2.81494e-06	yes
ENSMUSG00000026663	Atf6	WT6h_vs_WTNT	2108.93	0.0472719	0.999994	2.81494e-06	yes
ENSMUSG00000059498	Fcgr3	WT6h_vs_WTNT	107.984	0.0069473	0.999994	2.81494e-06	yes
ENSMUSG00000026649	Cfap126	WT6h_vs_WTNT	17.0349	-0.00268919	0.999994	2.81494e-06	yes
ENSMUSG00000005338	Cadm3	WT6h_vs_WTNT	18309.7	0.0393077	0.999994	2.81494e-06	yes
ENSMUSG00000019699	Akt3	WT6h_vs_WTNT	7912.1	-0.0480538	0.999994	2.81494e-06	yes
ENSMUSG00000026495	Efcab2	WT6h_vs_WTNT	410.489	0.0285771	0.999994	2.81494e-06	yes
ENSMUSG00000026514	Cnih3	WT6h_vs_WTNT	2672.57	0.00336153	0.999994	2.81494e-06	yes
ENSMUSG00000022995	Enah	WT6h_vs_WTNT	6764.49	0.113104	0.940956	0.0264307	yes
ENSMUSG00000039210	Gpatch2	WT6h_vs_WTNT	608.678	-0.0395116	0.999994	2.81494e-06	yes
ENSMUSG00000045216	Hs6st1	WT6h_vs_WTNT	3783.36	0.172742	0.150956	0.821149	yes
ENSMUSG00000026080	Chst10	WT6h_vs_WTNT	2588.5	0.0126886	0.999994	2.81494e-06	yes
ENSMUSG00000056870	Gulp1	WT6h_vs_WTNT	57.1716	-0.504999	0.522136	0.282217	yes
ENSMUSG00000041075	Fzd7	WT6h_vs_WTNT	300.329	0.813335	9.25336e-10	9.0337	yes
ENSMUSG00000067336	Bmpr2	WT6h_vs_WTNT	8197.85	0.16546	0.999994	2.81494e-06	yes
ENSMUSG00000026017	Carf	WT6h_vs_WTNT	477.25	0.0142984	0.999994	2.81494e-06	yes
ENSMUSG00000026014	Raph1	WT6h_vs_WTNT	3179.61	0.0147506	0.999994	2.81494e-06	yes
ENSMUSG00000025907	Rb1cc1	WT6h_vs_WTNT	3156.64	-0.0736431	0.999994	2.81494e-06	yes
ENSMUSG00000026004	Kansl1l	WT6h_vs_WTNT	199.812	0.127117	0.999994	2.81494e-06	yes
ENSMUSG00000026167	Wnt10a	WT6h_vs_WTNT	21.6769	0.998728	0.964615	0.015646	yes
ENSMUSG00000032997	Chpf	WT6h_vs_WTNT	5304.58	0.0682704	0.999994	2.81494e-06	yes
ENSMUSG00000026150	Mff	WT6h_vs_WTNT	5257.71	-0.0522579	0.999994	2.81494e-06	yes
ENSMUSG00000045658	Pid1	WT6h_vs_WTNT	1605.97	-0.0617495	0.999994	2.81494e-06	yes
ENSMUSG00000036206	Sh3bp4	WT6h_vs_WTNT	1148.47	-0.915358	6.07763e-06	5.21627	yes
ENSMUSG00000034353	Ramp1	WT6h_vs_WTNT	514.216	-0.0923257	0.999994	2.81494e-06	yes
ENSMUSG00000067071	Hes6	WT6h_vs_WTNT	754.317	-0.0668706	0.999994	2.81494e-06	yes
ENSMUSG00000034220	Gpc1	WT6h_vs_WTNT	3020.37	0.0432117	0.999994	2.81494e-06	yes
ENSMUSG00000025915	Sgk3	WT6h_vs_WTNT	278.649	0.748885	1.59646e-08	7.79684	yes
ENSMUSG00000058799	Nap1l1	WT6h_vs_WTNT	5523.93	-0.0708292	0.931101	0.0310034	yes
ENSMUSG00000052302	Tbc1d30	WT6h_vs_WTNT	2364.08	0.085333	0.999994	2.81494e-06	yes
ENSMUSG00000034667	Xpot	WT6h_vs_WTNT	4023	-0.033566	0.999994	2.81494e-06	yes
ENSMUSG00000034602	Mon2	WT6h_vs_WTNT	3354.07	0.00054906	0.999994	2.81494e-06	yes
ENSMUSG00000040280	Ndufa4l2	WT6h_vs_WTNT	5.54607	1.59401	0.371581	0.429946	yes
ENSMUSG00000098957	Mir8105	WT6h_vs_WTNT	2.28541	-0.605849	0.999994	2.81494e-06	yes
ENSMUSG00000097378	B230208H11Rik	WT6h_vs_WTNT	2.62163	-0.607472	0.999994	2.81494e-06	yes
ENSMUSG00000071369	Map3k5	WT6h_vs_WTNT	830.122	0.295233	0.0860836	1.06508	yes
ENSMUSG00000039697	Ncoa7	WT6h_vs_WTNT	2399.13	-0.00513412	0.999994	2.81494e-06	yes
ENSMUSG00000019842	Traf3ip2	WT6h_vs_WTNT	9.74964	-0.418474	0.999994	2.81494e-06	yes
ENSMUSG00000075327	Zbtb2	WT6h_vs_WTNT	945.097	0.29099	1.26142e-05	4.89914	yes
ENSMUSG00000038602	Slc35f1	WT6h_vs_WTNT	3967.04	-0.0345087	0.999994	2.81494e-06	yes
ENSMUSG00000020074	Ccar1	WT6h_vs_WTNT	3222.08	0.0249961	0.999994	2.81494e-06	yes
ENSMUSG00000060843	Ctnna3	WT6h_vs_WTNT	38.5891	-0.0153529	0.999994	2.81494e-06	yes
ENSMUSG00000037876	Jmjd1c	WT6h_vs_WTNT	3384.74	-0.229024	0.999994	2.81494e-06	yes
ENSMUSG00000037846	Rtkn2	WT6h_vs_WTNT	128.051	-0.524553	0.0282576	1.54886	yes
ENSMUSG00000037747	Phyhipl	WT6h_vs_WTNT	5855.68	0.341651	1.27313e-09	8.89513	yes
ENSMUSG00000060733	Ipmk	WT6h_vs_WTNT	1172.05	-0.0471451	0.999994	2.81494e-06	yes
ENSMUSG00000019923	Zwint	WT6h_vs_WTNT	24833.4	0.0157633	0.999994	2.81494e-06	yes
ENSMUSG00000035863	Palm	WT6h_vs_WTNT	14714.4	0.0727246	0.961485	0.0170575	yes
ENSMUSG00000004667	Polr2e	WT6h_vs_WTNT	1398.27	-0.0525187	0.999994	2.81494e-06	yes
ENSMUSG00000020153	Ndufs7	WT6h_vs_WTNT	1642.22	-0.0347261	0.999994	2.81494e-06	yes
ENSMUSG00000035478	Mbd3	WT6h_vs_WTNT	2483.77	0.0558557	0.999994	2.81494e-06	yes
ENSMUSG00000015312	Gadd45b	WT6h_vs_WTNT	524.527	1.14162	1.32027e-17	16.8793	yes
ENSMUSG00000046841	Ckap4	WT6h_vs_WTNT	2034.88	0.323553	3.96076e-10	9.40222	yes
ENSMUSG00000035311	Gnptab	WT6h_vs_WTNT	4247.74	0.0555333	0.999994	2.81494e-06	yes
ENSMUSG00000019961	Tmpo	WT6h_vs_WTNT	899.368	-0.0349325	0.999994	2.81494e-06	yes
ENSMUSG00000015889	Lta4h	WT6h_vs_WTNT	1082.56	0.0114253	0.999994	2.81494e-06	yes
ENSMUSG00000020023	Tmcc3	WT6h_vs_WTNT	720.44	-0.228208	0.813787	0.0894891	yes
ENSMUSG00000017146	Brca1	WT6h_vs_WTNT	157.449	0.211148	0.999994	2.81494e-06	yes
ENSMUSG00000010362	Rdm1	WT6h_vs_WTNT	43.9406	0.128412	0.999994	2.81494e-06	yes
ENSMUSG00000020923	Ubtf	WT6h_vs_WTNT	5666.08	0.356142	8.61111e-13	12.0649	yes
ENSMUSG00000018858	Mrpl58	WT6h_vs_WTNT	626.083	-0.00973169	0.999994	2.81494e-06	yes
ENSMUSG00000034566	Atp5h	WT6h_vs_WTNT	2594.8	-0.0341112	0.999994	2.81494e-06	yes
ENSMUSG00000020738	Sumo2	WT6h_vs_WTNT	340.373	-0.0488527	0.999994	2.81494e-06	yes
ENSMUSG00000025578	Cbx8	WT6h_vs_WTNT	604.984	-0.0874022	0.999994	2.81494e-06	yes
ENSMUSG00000025583	Rptor	WT6h_vs_WTNT	3025.54	-0.0332563	0.999994	2.81494e-06	yes
ENSMUSG00000025371	Chmp6	WT6h_vs_WTNT	647.136	-0.0905156	0.999994	2.81494e-06	yes
ENSMUSG00000025375	Aatk	WT6h_vs_WTNT	8755.04	0.168548	0.255303	0.592943	yes
ENSMUSG00000056342	Usp34	WT6h_vs_WTNT	8608.93	-0.0480749	0.999994	2.81494e-06	yes
ENSMUSG00000032740	Ccdc88a	WT6h_vs_WTNT	3497.19	0.01184	0.999994	2.81494e-06	yes
ENSMUSG00000020297	Nsg2	WT6h_vs_WTNT	29414.3	-0.0381246	0.999994	2.81494e-06	yes
ENSMUSG00000044949	Ubtd2	WT6h_vs_WTNT	551.479	0.164842	0.424801	0.371815	yes
ENSMUSG00000040365	Trim41	WT6h_vs_WTNT	1986.15	0.107025	0.299256	0.523957	yes
ENSMUSG00000040350	Trim7	WT6h_vs_WTNT	59.6015	-0.323318	0.790788	0.10194	yes
ENSMUSG00000086245	Gm16170	WT6h_vs_WTNT	7.56715	0.228364	0.999994	2.81494e-06	yes
ENSMUSG00000020381	Mrnip	WT6h_vs_WTNT	501.543	0.0196832	0.999994	2.81494e-06	yes
ENSMUSG00000001054	Rmnd5b	WT6h_vs_WTNT	1352.1	0.115743	0.436687	0.35983	yes
ENSMUSG00000058073	Gm11189	WT6h_vs_WTNT	2.24883	0.249944	0.999994	2.81494e-06	yes
ENSMUSG00000049680	Urgcp	WT6h_vs_WTNT	2837.71	0.0964294	0.798419	0.0977689	yes
ENSMUSG00000037243	Zfp692	WT6h_vs_WTNT	617.86	0.0400525	0.999994	2.81494e-06	yes
ENSMUSG00000042506	Usp22	WT6h_vs_WTNT	22607.7	0.0490715	0.999994	2.81494e-06	yes
ENSMUSG00000033352	Map2k4	WT6h_vs_WTNT	6952.66	0.0829628	0.867967	0.0614969	yes
ENSMUSG00000056752	Dnah9	WT6h_vs_WTNT	283.811	0.314535	0.920217	0.0361097	yes
ENSMUSG00000020898	Ctc1	WT6h_vs_WTNT	1954.36	-0.00140127	0.999994	2.81494e-06	yes
ENSMUSG00000020897	Aurkb	WT6h_vs_WTNT	124.822	0.0863187	0.999994	2.81494e-06	yes
ENSMUSG00000072809	9330160F10Rik	WT6h_vs_WTNT	45.7899	0.110942	0.999994	2.81494e-06	yes
ENSMUSG00000023781	Hes7	WT6h_vs_WTNT	12.0925	0.0424488	0.999994	2.81494e-06	yes
ENSMUSG00000097386	9130213A22Rik	WT6h_vs_WTNT	13.6307	0.684281	0.790788	0.10194	yes
ENSMUSG00000020892	Aloxe3	WT6h_vs_WTNT	182.658	-0.0714472	0.999994	2.81494e-06	yes
ENSMUSG00000020840	Blmh	WT6h_vs_WTNT	2689.71	0.0256196	0.999994	2.81494e-06	yes
ENSMUSG00000095969	Rnu1a1	WT6h_vs_WTNT	7.17179	-0.233884	0.999994	2.81494e-06	yes
ENSMUSG00000050860	Phospho1	WT6h_vs_WTNT	23.9304	0.164389	0.999994	2.81494e-06	yes
ENSMUSG00000069744	Psmb3	WT6h_vs_WTNT	1464.06	0.013468	0.999994	2.81494e-06	yes
ENSMUSG00000084168	Atp5l2-ps	WT6h_vs_WTNT	4.35847	0.096057	0.999994	2.81494e-06	yes
ENSMUSG00000038366	Lasp1	WT6h_vs_WTNT	6178.77	0.0338845	0.999994	2.81494e-06	yes
ENSMUSG00000017417	Plxdc1	WT6h_vs_WTNT	197.731	0.237322	0.999994	2.81494e-06	yes
ENSMUSG00000097832	Gm26912	WT6h_vs_WTNT	1.74852	0.846988	0.999994	2.81494e-06	yes
ENSMUSG00000021279	Cdc42bpb	WT6h_vs_WTNT	7779.06	-0.0122671	0.999994	2.81494e-06	yes
ENSMUSG00000060950	Trmt61a	WT6h_vs_WTNT	531.58	0.000501645	0.999994	2.81494e-06	yes
ENSMUSG00000011179	Odc1	WT6h_vs_WTNT	4479.76	0.446433	6.57319e-15	14.1822	yes
ENSMUSG00000052593	Adam17	WT6h_vs_WTNT	572.826	0.0843174	0.999994	2.81494e-06	yes
ENSMUSG00000020656	Grhl1	WT6h_vs_WTNT	154.99	0.642964	2.65915e-06	5.57526	yes
ENSMUSG00000020644	Id2	WT6h_vs_WTNT	3278.33	0.927666	7.6946e-15	14.1138	yes
ENSMUSG00000090946	Ccdc71l	WT6h_vs_WTNT	455.114	0.336852	0.000359461	3.44435	yes
ENSMUSG00000096349	Gm22513	WT6h_vs_WTNT	3.16962	0.571139	0.999994	2.81494e-06	yes
ENSMUSG00000035021	Baz1a	WT6h_vs_WTNT	83.1036	0.553094	0.833618	0.0790331	yes
ENSMUSG00000021024	Psma6	WT6h_vs_WTNT	2360.16	-0.0323587	0.999994	2.81494e-06	yes
ENSMUSG00000021025	Nfkbia	WT6h_vs_WTNT	675.705	0.665006	7.21997e-10	9.14146	yes
ENSMUSG00000034892	Rps29	WT6h_vs_WTNT	2554.12	-0.180496	0.999994	2.81494e-06	yes
ENSMUSG00000044147	Arf6	WT6h_vs_WTNT	1494.24	0.0794969	0.999994	2.81494e-06	yes
ENSMUSG00000021068	Nin	WT6h_vs_WTNT	1733.28	0.037321	0.999994	2.81494e-06	yes
ENSMUSG00000021071	Trim9	WT6h_vs_WTNT	10077.4	0.00461583	0.999994	2.81494e-06	yes
ENSMUSG00000060073	Psma3	WT6h_vs_WTNT	2520.32	-0.030554	0.999994	2.81494e-06	yes
ENSMUSG00000021065	Fut8	WT6h_vs_WTNT	2703.09	0.0633658	0.99477	0.00227749	yes
ENSMUSG00000021236	Entpd5	WT6h_vs_WTNT	1177.32	0.200501	0.778522	0.108729	yes
ENSMUSG00000021250	Fos	WT6h_vs_WTNT	3146.56	0.280568	0.6532	0.184954	yes
ENSMUSG00000021254	Gpatch2l	WT6h_vs_WTNT	2384.99	0.0851157	0.999994	2.81494e-06	yes
ENSMUSG00000097917	Gm26839	WT6h_vs_WTNT	17.7916	0.0645135	0.999994	2.81494e-06	yes
ENSMUSG00000041417	Pik3r1	WT6h_vs_WTNT	7391.31	-0.147503	0.88115	0.0549504	yes
ENSMUSG00000032621	Srek1	WT6h_vs_WTNT	1937.68	0.0179373	0.999994	2.81494e-06	yes
ENSMUSG00000021720	Rnf180	WT6h_vs_WTNT	686.631	0.184355	0.846635	0.0723035	yes
ENSMUSG00000032846	Zswim6	WT6h_vs_WTNT	1791.08	0.0634636	0.999994	2.81494e-06	yes
ENSMUSG00000021764	Ndufs4	WT6h_vs_WTNT	1679.4	-0.0700878	0.999994	2.81494e-06	yes
ENSMUSG00000021326	Trim27	WT6h_vs_WTNT	1022.21	-0.145496	0.383072	0.41672	yes
ENSMUSG00000004341	Gpx6	WT6h_vs_WTNT	2.12739	-2.01627	0.999994	2.81494e-06	yes
ENSMUSG00000006720	Zfp184	WT6h_vs_WTNT	102.129	-0.388111	0.219544	0.658478	yes
ENSMUSG00000016982	Pom121l2	WT6h_vs_WTNT	1.28775	-0.952581	0.999994	2.81494e-06	yes
ENSMUSG00000006179	Prss16	WT6h_vs_WTNT	2.69922	0.187243	0.999994	2.81494e-06	yes
ENSMUSG00000060639	H4c9	WT6h_vs_WTNT	81.8371	-0.236455	0.999994	2.81494e-06	yes
ENSMUSG00000036376	Abt1	WT6h_vs_WTNT	524.751	0.0132725	0.999994	2.81494e-06	yes
ENSMUSG00000085024	C230035I16Rik	WT6h_vs_WTNT	10.9345	-0.327355	0.999994	2.81494e-06	yes
ENSMUSG00000053216	Btn2a2	WT6h_vs_WTNT	17.4799	-0.214798	0.999994	2.81494e-06	yes
ENSMUSG00000085016	Gm11335	WT6h_vs_WTNT	1.76802	-0.920052	0.999994	2.81494e-06	yes
ENSMUSG00000016477	E2f3	WT6h_vs_WTNT	1054.41	0.00649345	0.999994	2.81494e-06	yes
ENSMUSG00000021371	Mcur1	WT6h_vs_WTNT	618.264	-0.149932	0.999994	2.81494e-06	yes
ENSMUSG00000044164	Rnf182	WT6h_vs_WTNT	568.917	1.0149	3.4981e-12	11.4562	yes
ENSMUSG00000038068	Rnf144b	WT6h_vs_WTNT	263.481	-0.303452	0.408959	0.38832	yes
ENSMUSG00000021379	Id4	WT6h_vs_WTNT	991.893	0.778415	7.67908e-08	7.11469	yes
ENSMUSG00000021453	Gadd45g	WT6h_vs_WTNT	1031.03	0.571282	0.000241828	3.61649	yes
ENSMUSG00000035248	Tut7	WT6h_vs_WTNT	3196.15	0.00453623	0.999994	2.81494e-06	yes
ENSMUSG00000021519	Mterf3	WT6h_vs_WTNT	472.961	-0.000309992	0.999994	2.81494e-06	yes
ENSMUSG00000021549	Rasa1	WT6h_vs_WTNT	1477.31	-0.0633145	0.999994	2.81494e-06	yes
ENSMUSG00000003992	Ssbp2	WT6h_vs_WTNT	3785.37	0.0255188	0.999994	2.81494e-06	yes
ENSMUSG00000021156	Zmynd11	WT6h_vs_WTNT	7363.19	0.14124	3.20055e-05	4.49477	yes
ENSMUSG00000022114	Spry2	WT6h_vs_WTNT	1611.98	-0.167889	0.999994	2.81494e-06	yes
ENSMUSG00000058571	Gpc6	WT6h_vs_WTNT	174.708	0.534008	0.000302895	3.51871	yes
ENSMUSG00000061517	Sox21	WT6h_vs_WTNT	373.457	0.19659	0.999994	2.81494e-06	yes
ENSMUSG00000044819	Oxgr1	WT6h_vs_WTNT	13.0833	-0.414001	0.999994	2.81494e-06	yes
ENSMUSG00000097601	Gm26660	WT6h_vs_WTNT	57.2475	-0.300072	0.999994	2.81494e-06	yes
ENSMUSG00000007817	Zmiz1	WT6h_vs_WTNT	10100.4	0.382659	1.51841e-10	9.81861	yes
ENSMUSG00000021943	Gdf10	WT6h_vs_WTNT	295.007	0.559034	0.000828776	3.08156	yes
ENSMUSG00000021796	Bmpr1a	WT6h_vs_WTNT	2317.75	1.01493	3.1712e-40	39.4988	yes
ENSMUSG00000062014	Gmfb	WT6h_vs_WTNT	7388.02	-0.00194391	0.999994	2.81494e-06	yes
ENSMUSG00000021838	Samd4	WT6h_vs_WTNT	1795.99	0.0972709	0.999994	2.81494e-06	yes
ENSMUSG00000036291	Ap5m1	WT6h_vs_WTNT	766.844	0.0577155	0.999994	2.81494e-06	yes
ENSMUSG00000092837	Rpph1	WT6h_vs_WTNT	2.40726	0.145494	0.999994	2.81494e-06	yes
ENSMUSG00000021876	Rnase4	WT6h_vs_WTNT	51.3563	0.106943	0.999994	2.81494e-06	yes
ENSMUSG00000023110	Prmt5	WT6h_vs_WTNT	4254.71	-0.0199153	0.999994	2.81494e-06	yes
ENSMUSG00000022194	Pabpn1	WT6h_vs_WTNT	1935.19	0.14856	0.999994	2.81494e-06	yes
ENSMUSG00000044461	Shisa2	WT6h_vs_WTNT	388.391	-0.0482357	0.999994	2.81494e-06	yes
ENSMUSG00000021986	Amer2	WT6h_vs_WTNT	4223.03	0.125525	0.372493	0.428882	yes
ENSMUSG00000021990	Spata13	WT6h_vs_WTNT	1146.34	-0.0340313	0.999994	2.81494e-06	yes
ENSMUSG00000035095	Fam167a	WT6h_vs_WTNT	447.755	1.06974	3.38619e-05	4.47029	yes
ENSMUSG00000022096	Hr	WT6h_vs_WTNT	311.145	0.471194	0.000102454	3.98947	yes
ENSMUSG00000067995	Gtf2f2	WT6h_vs_WTNT	414.365	0.125971	0.910697	0.0406262	yes
ENSMUSG00000022009	Nufip1	WT6h_vs_WTNT	467.25	-0.0218532	0.999994	2.81494e-06	yes
ENSMUSG00000022010	Tsc22d1	WT6h_vs_WTNT	14653.9	0.128702	0.0122232	1.91281	yes
ENSMUSG00000036461	Elf1	WT6h_vs_WTNT	91.1587	-0.248635	0.844827	0.0732324	yes
ENSMUSG00000022023	Wbp4	WT6h_vs_WTNT	1588.63	0.0719085	0.849623	0.0707736	yes
ENSMUSG00000033885	Pxk	WT6h_vs_WTNT	1142.58	0.120045	0.44552	0.351133	yes
ENSMUSG00000021752	Kctd6	WT6h_vs_WTNT	870.223	0.286678	8.5304e-06	5.06903	yes
ENSMUSG00000022019	Tdrd3	WT6h_vs_WTNT	584.838	0.115085	0.741482	0.129899	yes
ENSMUSG00000023055	Calcoco1	WT6h_vs_WTNT	2126.77	-0.0531192	0.999994	2.81494e-06	yes
ENSMUSG00000063234	Gpr84	WT6h_vs_WTNT	5.61706	-0.233955	0.999994	2.81494e-06	yes
ENSMUSG00000062397	Zfp706	WT6h_vs_WTNT	8192.22	0.0934816	0.746308	0.127082	yes
ENSMUSG00000037465	Klf10	WT6h_vs_WTNT	1347.42	0.793565	1.15812e-19	18.9362	yes
ENSMUSG00000022305	Lrp12	WT6h_vs_WTNT	1733.43	0.171323	0.371823	0.429663	yes
ENSMUSG00000061731	Ext1	WT6h_vs_WTNT	1976.67	0.0242996	0.999994	2.81494e-06	yes
ENSMUSG00000032501	Trib1	WT6h_vs_WTNT	822.502	1.09522	8.79169e-09	8.05593	yes
ENSMUSG00000099054	Gm27242	WT6h_vs_WTNT	1.48872	1.60218	0.999994	2.81494e-06	yes
ENSMUSG00000022443	Myh9	WT6h_vs_WTNT	2365.14	-0.174642	0.571506	0.242979	yes
ENSMUSG00000096210	H1f0	WT6h_vs_WTNT	2070.92	-0.0867703	0.999994	2.81494e-06	yes
ENSMUSG00000060036	Rpl3	WT6h_vs_WTNT	8598.94	-0.0649269	0.999994	2.81494e-06	yes
ENSMUSG00000092751	Mir3080	WT6h_vs_WTNT	2.16887	0.931651	0.999994	2.81494e-06	yes
ENSMUSG00000022382	Wnt7b	WT6h_vs_WTNT	4392.06	0.210918	0.042836	1.36819	yes
ENSMUSG00000035828	Pim3	WT6h_vs_WTNT	1180.43	0.280452	0.0323482	1.49015	yes
ENSMUSG00000036298	Slc2a13	WT6h_vs_WTNT	1445.84	0.27901	0.137478	0.861768	yes
ENSMUSG00000033237	Arid2	WT6h_vs_WTNT	3019.08	0.0942407	0.999994	2.81494e-06	yes
ENSMUSG00000097587	4930578M01Rik	WT6h_vs_WTNT	358.31	0.061026	0.999994	2.81494e-06	yes
ENSMUSG00000037972	Snn	WT6h_vs_WTNT	5047.55	0.0789634	0.777594	0.109247	yes
ENSMUSG00000084792	1700056N10Rik	WT6h_vs_WTNT	55.866	0.114175	0.999994	2.81494e-06	yes
ENSMUSG00000041617	Ccdc74a	WT6h_vs_WTNT	370.243	0.488424	3.99457e-06	5.39853	yes
ENSMUSG00000022706	Mrpl40	WT6h_vs_WTNT	633.456	0.179357	0.245928	0.609192	yes
ENSMUSG00000013089	Etv5	WT6h_vs_WTNT	2907	-0.214566	0.999994	2.81494e-06	yes
ENSMUSG00000097184	4632428C04Rik	WT6h_vs_WTNT	4.96649	0.251143	0.999994	2.81494e-06	yes
ENSMUSG00000022528	Hes1	WT6h_vs_WTNT	124.073	-0.319837	0.914933	0.0386105	yes
ENSMUSG00000046598	Bdh1	WT6h_vs_WTNT	5252.04	-0.0905024	0.393891	0.404624	yes
ENSMUSG00000022817	Itgb5	WT6h_vs_WTNT	1400.58	-0.0295603	0.999994	2.81494e-06	yes
ENSMUSG00000061080	Lsamp	WT6h_vs_WTNT	17656.3	-0.0393171	0.999994	2.81494e-06	yes
ENSMUSG00000022983	Scaf4	WT6h_vs_WTNT	1602.34	0.0158361	0.999994	2.81494e-06	yes
ENSMUSG00000046160	Olig1	WT6h_vs_WTNT	5884.1	-1.05726	0.0114702	1.94043	yes
ENSMUSG00000022898	Vps26c	WT6h_vs_WTNT	1142.55	0.115393	0.892033	0.049619	yes
ENSMUSG00000040605	Bace2	WT6h_vs_WTNT	177.716	0.33673	0.0957688	1.01878	yes
ENSMUSG00000014426	Map3k4	WT6h_vs_WTNT	1450.18	-0.0446506	0.999994	2.81494e-06	yes
ENSMUSG00000060475	Wtap	WT6h_vs_WTNT	1114.13	-0.00599373	0.999994	2.81494e-06	yes
ENSMUSG00000067882	Casp16	WT6h_vs_WTNT	1.84384	-0.540917	0.999994	2.81494e-06	yes
ENSMUSG00000043445	Pgp	WT6h_vs_WTNT	1902.09	-0.0722766	0.999994	2.81494e-06	yes
ENSMUSG00000024176	Sox8	WT6h_vs_WTNT	1297.34	0.510217	0.90108	0.0452365	yes
ENSMUSG00000002279	Lmf1	WT6h_vs_WTNT	460.209	-0.212801	0.916624	0.037809	yes
ENSMUSG00000025731	Mettl26	WT6h_vs_WTNT	430.786	-0.0801777	0.999994	2.81494e-06	yes
ENSMUSG00000007570	Fance	WT6h_vs_WTNT	404.315	-0.0165257	0.999994	2.81494e-06	yes
ENSMUSG00000046201	Scaf8	WT6h_vs_WTNT	3592.83	0.0277741	0.999994	2.81494e-06	yes
ENSMUSG00000024042	Sik1	WT6h_vs_WTNT	1070.32	0.394078	2.44916e-07	6.61098	yes
ENSMUSG00000003534	Ddr1	WT6h_vs_WTNT	2771.83	0.452668	0.00046103	3.33627	yes
ENSMUSG00000061607	Mdc1	WT6h_vs_WTNT	1146.11	-0.17441	0.353699	0.451366	yes
ENSMUSG00000024422	Dhx16	WT6h_vs_WTNT	1267.54	0.0768053	0.887227	0.0519653	yes
ENSMUSG00000097971	NA	WT6h_vs_WTNT	2640.23	0.0278171	0.999994	2.81494e-06	yes
ENSMUSG00000098178	NA	WT6h_vs_WTNT	282025	-0.181464	0.999994	2.81494e-06	yes
ENSMUSG00000036568	Bicral	WT6h_vs_WTNT	2098.59	0.0374245	0.999994	2.81494e-06	yes
ENSMUSG00000034377	Tulp4	WT6h_vs_WTNT	6012.5	0.210121	0.325759	0.487103	yes
ENSMUSG00000048915	Efna5	WT6h_vs_WTNT	387.803	0.158803	0.999994	2.81494e-06	yes
ENSMUSG00000085492	Trmt61b	WT6h_vs_WTNT	279.001	0.0306247	0.999994	2.81494e-06	yes
ENSMUSG00000045817	Zfp36l2	WT6h_vs_WTNT	219.054	-0.458581	0.506811	0.295154	yes
ENSMUSG00000023868	Pde10a	WT6h_vs_WTNT	4315.7	-0.00320155	0.999994	2.81494e-06	yes
ENSMUSG00000036918	Ttc7	WT6h_vs_WTNT	243.838	-0.26067	0.446381	0.350294	yes
ENSMUSG00000034998	Foxn2	WT6h_vs_WTNT	382.571	0.0749083	0.999994	2.81494e-06	yes
ENSMUSG00000023873	1700010I14Rik	WT6h_vs_WTNT	26.2066	0.0219223	0.999994	2.81494e-06	yes
ENSMUSG00000036225	Kctd1	WT6h_vs_WTNT	1689.15	-0.00279513	0.999994	2.81494e-06	yes
ENSMUSG00000051469	Zfp24	WT6h_vs_WTNT	1469.2	-0.0901267	0.999994	2.81494e-06	yes
ENSMUSG00000024260	Sap130	WT6h_vs_WTNT	2712.08	0.0274312	0.999994	2.81494e-06	yes
ENSMUSG00000091896	Ube2d2a	WT6h_vs_WTNT	1729.83	0.117222	0.589118	0.229798	yes
ENSMUSG00000046668	Cxxc5	WT6h_vs_WTNT	1696.57	2.39313	9.37955e-115	114.028	yes
ENSMUSG00000089983	2010320O07Rik	WT6h_vs_WTNT	4.15322	-1.33395	0.429053	0.367489	yes
ENSMUSG00000036452	Arhgap26	WT6h_vs_WTNT	3766.11	-0.018855	0.999994	2.81494e-06	yes
ENSMUSG00000045094	Arhgef37	WT6h_vs_WTNT	30.1165	0.263538	0.999994	2.81494e-06	yes
ENSMUSG00000032735	Ablim3	WT6h_vs_WTNT	2211.86	0.189717	0.116413	0.934	yes
ENSMUSG00000024588	Fech	WT6h_vs_WTNT	1514.99	0.0970691	0.592009	0.227671	yes
ENSMUSG00000024521	Pmaip1	WT6h_vs_WTNT	505.284	0.226824	0.0840848	1.07528	yes
ENSMUSG00000024524	Gnal	WT6h_vs_WTNT	10277.6	0.0383445	0.999994	2.81494e-06	yes
ENSMUSG00000024526	Cidea	WT6h_vs_WTNT	34.7635	1.13211	0.00292045	2.53455	yes
ENSMUSG00000024530	Prelid3a	WT6h_vs_WTNT	1464.72	0.131071	0.342836	0.464914	yes
ENSMUSG00000053477	Tcf4	WT6h_vs_WTNT	18758	-0.0426323	0.999994	2.81494e-06	yes
ENSMUSG00000092569	Gm20544	WT6h_vs_WTNT	38.9159	0.489387	0.711031	0.148111	yes
ENSMUSG00000025880	Smad7	WT6h_vs_WTNT	624.302	1.51176	1.2591e-60	59.8999	yes
ENSMUSG00000097712	Gm10532	WT6h_vs_WTNT	5.75227	-0.00283283	0.999994	2.81494e-06	yes
ENSMUSG00000044646	Zbtb7c	WT6h_vs_WTNT	466.32	1.26785	2.79776e-36	35.5532	yes
ENSMUSG00000025423	Pias2	WT6h_vs_WTNT	1705.4	0.15139	0.0478834	1.31981	yes
ENSMUSG00000098720	Gm27239	WT6h_vs_WTNT	13.2039	0.0786043	0.999994	2.81494e-06	yes
ENSMUSG00000073514	Dok6	WT6h_vs_WTNT	1997.69	0.129842	0.942347	0.0257893	yes
ENSMUSG00000024642	Tle4	WT6h_vs_WTNT	1108.59	-0.155638	0.999994	2.81494e-06	yes
ENSMUSG00000053536	Cstf2t	WT6h_vs_WTNT	3923.58	-0.0139348	0.999994	2.81494e-06	yes
ENSMUSG00000033610	Pank1	WT6h_vs_WTNT	815.273	0.00861257	0.999994	2.81494e-06	yes
ENSMUSG00000024908	Ppp6r3	WT6h_vs_WTNT	3076.51	0.00274597	0.999994	2.81494e-06	yes
ENSMUSG00000053799	Exoc6	WT6h_vs_WTNT	2085.36	0.0022469	0.999994	2.81494e-06	yes
ENSMUSG00000054237	Fra10ac1	WT6h_vs_WTNT	311.934	0.0508034	0.999994	2.81494e-06	yes
ENSMUSG00000006456	Rbm14	WT6h_vs_WTNT	1412.74	0.0657336	0.999994	2.81494e-06	yes
ENSMUSG00000047379	B4gat1	WT6h_vs_WTNT	30.6658	-0.251916	0.999994	2.81494e-06	yes
ENSMUSG00000024985	Tcf7l2	WT6h_vs_WTNT	128.624	0.100575	0.999994	2.81494e-06	yes
ENSMUSG00000087002	Gm16277	WT6h_vs_WTNT	3.4603	-0.603394	0.999994	2.81494e-06	yes
ENSMUSG00000092274	Neat1	WT6h_vs_WTNT	185.317	-0.0907214	0.999994	2.81494e-06	yes
ENSMUSG00000056612	Ppp1r14b	WT6h_vs_WTNT	826.221	-0.292297	0.928122	0.0323949	yes
ENSMUSG00000048058	Ldlrad3	WT6h_vs_WTNT	437.378	-0.150938	0.804818	0.0943023	yes
ENSMUSG00000027344	Fsip1	WT6h_vs_WTNT	11.4906	0.108686	0.999994	2.81494e-06	yes
ENSMUSG00000027326	Knl1	WT6h_vs_WTNT	103.989	0.0527571	0.999994	2.81494e-06	yes
ENSMUSG00000027227	Sord	WT6h_vs_WTNT	432.061	-0.0198921	0.999994	2.81494e-06	yes
ENSMUSG00000033256	Shf	WT6h_vs_WTNT	623.077	0.780723	2.32805e-10	9.63301	yes
ENSMUSG00000027200	Sema6d	WT6h_vs_WTNT	2517.67	0.265755	0.825077	0.0835057	yes
ENSMUSG00000027361	Gabpb1	WT6h_vs_WTNT	732.677	0.197776	0.0123906	1.90691	yes
ENSMUSG00000001998	Ap4e1	WT6h_vs_WTNT	466.37	0.0758653	0.999994	2.81494e-06	yes
ENSMUSG00000037885	Stk35	WT6h_vs_WTNT	1421.95	0.0125168	0.999994	2.81494e-06	yes
ENSMUSG00000053552	Ebf4	WT6h_vs_WTNT	643.89	0.152626	0.967503	0.0143478	yes
ENSMUSG00000037514	Pank2	WT6h_vs_WTNT	1326.61	0.0474966	0.999994	2.81494e-06	yes
ENSMUSG00000027350	Chgb	WT6h_vs_WTNT	8982.2	0.0630381	0.895082	0.0481372	yes
ENSMUSG00000033080	Vsx1	WT6h_vs_WTNT	1.68218	3.37366	0.197799	0.703776	yes
ENSMUSG00000042745	Id1	WT6h_vs_WTNT	210.499	4.80481	9.15409e-71	70.0384	yes
ENSMUSG00000027474	Ccm2l	WT6h_vs_WTNT	6.39699	0.488252	0.999994	2.81494e-06	yes
ENSMUSG00000027488	Snta1	WT6h_vs_WTNT	736.186	0.465832	0.00812422	2.09022	yes
ENSMUSG00000085741	5430405H02Rik	WT6h_vs_WTNT	193.767	0.00525856	0.999994	2.81494e-06	yes
ENSMUSG00000074622	Mafb	WT6h_vs_WTNT	543.729	0.0368593	0.999994	2.81494e-06	yes
ENSMUSG00000048486	Fitm2	WT6h_vs_WTNT	1254.1	0.0225066	0.999994	2.81494e-06	yes
ENSMUSG00000035268	Pkig	WT6h_vs_WTNT	1674.78	0.180225	0.275141	0.560445	yes
ENSMUSG00000044641	Pard6b	WT6h_vs_WTNT	223.492	0.240749	0.357445	0.446791	yes
ENSMUSG00000027560	Dok5	WT6h_vs_WTNT	2292.04	0.0987456	0.963549	0.016126	yes
ENSMUSG00000074570	Cass4	WT6h_vs_WTNT	2.50133	-0.949284	0.999994	2.81494e-06	yes
ENSMUSG00000027523	Gnas	WT6h_vs_WTNT	38656.8	0.0799524	0.71606	0.14505	yes
ENSMUSG00000054074	Skida1	WT6h_vs_WTNT	302.586	0.598821	1.57046e-05	4.80397	yes
ENSMUSG00000051154	Commd3	WT6h_vs_WTNT	1190.94	-0.00695166	0.999994	2.81494e-06	yes
ENSMUSG00000078202	Nrarp	WT6h_vs_WTNT	277.629	-0.944547	3.46328e-07	6.46051	yes
ENSMUSG00000015092	Edf1	WT6h_vs_WTNT	2101.4	0.164618	0.385156	0.414363	yes
ENSMUSG00000026932	Nacc2	WT6h_vs_WTNT	4648.08	-0.00677294	0.999994	2.81494e-06	yes
ENSMUSG00000087679	Tmem250-ps	WT6h_vs_WTNT	1009.05	0.0212856	0.999994	2.81494e-06	yes
ENSMUSG00000026923	Notch1	WT6h_vs_WTNT	1908.23	0.815632	0.00269785	2.56898	yes
ENSMUSG00000026918	Brd3	WT6h_vs_WTNT	4764.8	0.0344025	0.999994	2.81494e-06	yes
ENSMUSG00000080538	Gm25541	WT6h_vs_WTNT	1.83244	1.44832	0.976154	0.0104817	yes
ENSMUSG00000036890	Gtdc1	WT6h_vs_WTNT	836.672	-0.155876	0.916622	0.0378095	yes
ENSMUSG00000025817	Nudt5	WT6h_vs_WTNT	560.356	0.0666654	0.999994	2.81494e-06	yes
ENSMUSG00000087485	Gm13383	WT6h_vs_WTNT	18.5202	0.20651	0.999994	2.81494e-06	yes
ENSMUSG00000063145	Bbs5	WT6h_vs_WTNT	313.842	0.00226691	0.999994	2.81494e-06	yes
ENSMUSG00000014959	Gorasp2	WT6h_vs_WTNT	4339.18	0.0415155	0.999994	2.81494e-06	yes
ENSMUSG00000026999	Nup35	WT6h_vs_WTNT	178.113	0.0333456	0.999994	2.81494e-06	yes
ENSMUSG00000027087	Itgav	WT6h_vs_WTNT	1257.18	-0.0134054	0.999994	2.81494e-06	yes
ENSMUSG00000002103	Acp2	WT6h_vs_WTNT	3474.95	0.0562266	0.946598	0.0238344	yes
ENSMUSG00000040479	Dgkz	WT6h_vs_WTNT	8319.11	0.0734659	0.999994	2.81494e-06	yes
ENSMUSG00000075020	Mir670hg	WT6h_vs_WTNT	362.23	0.13819	0.999994	2.81494e-06	yes
ENSMUSG00000033161	Atp1a1	WT6h_vs_WTNT	25270.4	0.0702915	0.999994	2.81494e-06	yes
ENSMUSG00000074346	Kcnd3os	WT6h_vs_WTNT	36.2534	0.068913	0.999994	2.81494e-06	yes
ENSMUSG00000048458	Inka2	WT6h_vs_WTNT	3761.86	-0.971448	3.53893e-31	30.4511	yes
ENSMUSG00000027895	Kcnc4	WT6h_vs_WTNT	1500.91	0.240289	0.253385	0.596219	yes
ENSMUSG00000048100	Taf13	WT6h_vs_WTNT	641.628	-0.0179879	0.999994	2.81494e-06	yes
ENSMUSG00000027959	Sass6	WT6h_vs_WTNT	157.072	-0.0296446	0.999994	2.81494e-06	yes
ENSMUSG00000028124	Gclm	WT6h_vs_WTNT	1552.96	0.287139	0.0204528	1.68925	yes
ENSMUSG00000057359	Gm17494	WT6h_vs_WTNT	93.6872	0.00961222	0.999994	2.81494e-06	yes
ENSMUSG00000039735	Fnbp1l	WT6h_vs_WTNT	8218.08	0.191375	0.430943	0.365581	yes
ENSMUSG00000097911	Gm26691	WT6h_vs_WTNT	6.2296	0.0633716	0.999994	2.81494e-06	yes
ENSMUSG00000037062	Sh3glb1	WT6h_vs_WTNT	3596.77	0.285697	0.0957688	1.01878	yes
ENSMUSG00000028188	Spata1	WT6h_vs_WTNT	26.0342	0.361069	0.991384	0.00375812	yes
ENSMUSG00000039068	Zzz3	WT6h_vs_WTNT	1637.63	0.0731489	0.999994	2.81494e-06	yes
ENSMUSG00000028199	Cryz	WT6h_vs_WTNT	343.112	0.00406411	0.999994	2.81494e-06	yes
ENSMUSG00000037730	Mynn	WT6h_vs_WTNT	787.572	0.00181802	0.999994	2.81494e-06	yes
ENSMUSG00000027660	Skil	WT6h_vs_WTNT	3607.8	0.581848	1.3906e-07	6.8568	yes
ENSMUSG00000025762	Larp1b	WT6h_vs_WTNT	314.863	-0.0851672	0.999994	2.81494e-06	yes
ENSMUSG00000025766	D3Ertd751e	WT6h_vs_WTNT	215.954	-0.0129051	0.999994	2.81494e-06	yes
ENSMUSG00000023087	Noct	WT6h_vs_WTNT	2831.42	0.26561	7.30193e-05	4.13656	yes
ENSMUSG00000037174	Elf2	WT6h_vs_WTNT	911.575	-0.022603	0.999994	2.81494e-06	yes
ENSMUSG00000027796	Smad9	WT6h_vs_WTNT	329.5	1.26625	1.0455e-68	67.9807	yes
ENSMUSG00000056476	Med12l	WT6h_vs_WTNT	1456.38	0.141652	0.999994	2.81494e-06	yes
ENSMUSG00000027770	Dhx36	WT6h_vs_WTNT	4055.99	-0.0142918	0.999994	2.81494e-06	yes
ENSMUSG00000027829	Ccnl1	WT6h_vs_WTNT	978.877	0.0717963	0.999994	2.81494e-06	yes
ENSMUSG00000034317	Trim59	WT6h_vs_WTNT	183.868	0.359006	0.346243	0.460619	yes
ENSMUSG00000027993	Trim2	WT6h_vs_WTNT	10158.3	0.0341834	0.999994	2.81494e-06	yes
ENSMUSG00000040289	Hey1	WT6h_vs_WTNT	1674.11	1.69678	1.94046e-34	33.7121	yes
ENSMUSG00000004892	Bcan	WT6h_vs_WTNT	7675.12	0.450099	0.999994	2.81494e-06	yes
ENSMUSG00000097156	Gm3764	WT6h_vs_WTNT	2962.37	0.328367	0.646408	0.189494	yes
ENSMUSG00000001016	Ilf2	WT6h_vs_WTNT	3083.9	-0.0196906	0.999994	2.81494e-06	yes
ENSMUSG00000097041	Pafah1b1-ps1	WT6h_vs_WTNT	1.65968	-0.177785	0.999994	2.81494e-06	yes
ENSMUSG00000028093	Acp6	WT6h_vs_WTNT	262.41	0.00215901	0.999994	2.81494e-06	yes
ENSMUSG00000028603	Scp2	WT6h_vs_WTNT	944.144	-0.0653734	0.999994	2.81494e-06	yes
ENSMUSG00000059482	2610301B20Rik	WT6h_vs_WTNT	794.315	0.223771	0.00781342	2.10716	yes
ENSMUSG00000040738	Ints8	WT6h_vs_WTNT	849.92	0.0316936	0.999994	2.81494e-06	yes
ENSMUSG00000052135	Foxo6	WT6h_vs_WTNT	943.967	0.311931	0.31106	0.507156	yes
ENSMUSG00000083720	Gm12901	WT6h_vs_WTNT	3.0273	-0.192987	0.999994	2.81494e-06	yes
ENSMUSG00000001985	Grik3	WT6h_vs_WTNT	4143.48	0.074342	0.999994	2.81494e-06	yes
ENSMUSG00000042500	Ago4	WT6h_vs_WTNT	332.427	0.454681	0.0105161	1.97815	yes
ENSMUSG00000041000	Trim62	WT6h_vs_WTNT	1897.56	0.326735	1.35033e-06	5.86956	yes
ENSMUSG00000028580	Pum1	WT6h_vs_WTNT	5255.42	-0.0401904	0.999994	2.81494e-06	yes
ENSMUSG00000007880	Arid1a	WT6h_vs_WTNT	7424.91	0.0596043	0.999994	2.81494e-06	yes
ENSMUSG00000059713	Rcan3	WT6h_vs_WTNT	1824.75	0.0484847	0.999994	2.81494e-06	yes
ENSMUSG00000007872	Id3	WT6h_vs_WTNT	708.539	5.81431	4.65284e-139	138.332	yes
ENSMUSG00000006586	Runx1t1	WT6h_vs_WTNT	1152.06	-0.0371359	0.999994	2.81494e-06	yes
ENSMUSG00000040697	Dnajc16	WT6h_vs_WTNT	1953.54	-0.0160369	0.999994	2.81494e-06	yes
ENSMUSG00000093594	Gm20707	WT6h_vs_WTNT	10.1931	-0.265289	0.999994	2.81494e-06	yes
ENSMUSG00000041556	Fbxo2	WT6h_vs_WTNT	1082.1	0.327823	0.914933	0.0386105	yes
ENSMUSG00000041544	Disp3	WT6h_vs_WTNT	1870.76	2.09837	1.59218e-58	57.798	yes
ENSMUSG00000063077	Kif1b	WT6h_vs_WTNT	38873.7	-0.0424709	0.999994	2.81494e-06	yes
ENSMUSG00000039852	Rere	WT6h_vs_WTNT	6090.85	-0.0628885	0.999994	2.81494e-06	yes
ENSMUSG00000028937	Acot7	WT6h_vs_WTNT	8364.27	0.0823604	0.692755	0.15942	yes
ENSMUSG00000043252	Tmem64	WT6h_vs_WTNT	1155.76	0.35795	0.000116725	3.93284	yes
ENSMUSG00000048001	Hes5	WT6h_vs_WTNT	441.359	1.65904	2.14715e-14	13.6681	yes
ENSMUSG00000029050	Ski	WT6h_vs_WTNT	6272.03	0.353548	6.29854e-05	4.20076	yes
ENSMUSG00000073684	Faap20	WT6h_vs_WTNT	515.838	0.0347087	0.999994	2.81494e-06	yes
ENSMUSG00000028461	Ccdc107	WT6h_vs_WTNT	384.918	-0.0331579	0.999994	2.81494e-06	yes
ENSMUSG00000035615	Frmpd1	WT6h_vs_WTNT	326.836	-0.688146	0.000599882	3.22193	yes
ENSMUSG00000044813	Shb	WT6h_vs_WTNT	476.862	0.183583	0.48924	0.310478	yes
ENSMUSG00000028347	Tmeff1	WT6h_vs_WTNT	2860.53	0.111549	0.206692	0.684677	yes
ENSMUSG00000039579	Grin3a	WT6h_vs_WTNT	2142	1.02068	6.36442e-71	70.1962	yes
ENSMUSG00000028412	Slc44a1	WT6h_vs_WTNT	1297.52	0.281428	0.0048707	2.31241	yes
ENSMUSG00000028394	Pole3	WT6h_vs_WTNT	817.039	-0.00606661	0.999994	2.81494e-06	yes
ENSMUSG00000050640	Tmem150c	WT6h_vs_WTNT	2684.9	-0.0118118	0.999994	2.81494e-06	yes
ENSMUSG00000029267	Mtf2	WT6h_vs_WTNT	781.288	-0.033601	0.999994	2.81494e-06	yes
ENSMUSG00000070576	Mn1	WT6h_vs_WTNT	3577.83	0.204865	0.739617	0.130993	yes
ENSMUSG00000066952	Myo1h	WT6h_vs_WTNT	26.3393	0.445742	0.999994	2.81494e-06	yes
ENSMUSG00000041939	Mvk	WT6h_vs_WTNT	1451.44	0.0315463	0.999994	2.81494e-06	yes
ENSMUSG00000060152	Pop5	WT6h_vs_WTNT	477.633	-0.0327414	0.999994	2.81494e-06	yes
ENSMUSG00000096243	Gm24265	WT6h_vs_WTNT	1.19796	-0.0155663	0.999994	2.81494e-06	yes
ENSMUSG00000063919	Srrm4	WT6h_vs_WTNT	3114.69	0.192153	0.999994	2.81494e-06	yes
ENSMUSG00000095477	Gm25076	WT6h_vs_WTNT	27.5283	0.329997	0.999994	2.81494e-06	yes
ENSMUSG00000054434	Tmem120b	WT6h_vs_WTNT	295.587	0.126535	0.999994	2.81494e-06	yes
ENSMUSG00000029440	Psmd9	WT6h_vs_WTNT	1072.11	0.0898564	0.82927	0.0813041	yes
ENSMUSG00000029438	Bcl7a	WT6h_vs_WTNT	3754.82	0.169707	0.00814909	2.08889	yes
ENSMUSG00000029406	Pitpnm2	WT6h_vs_WTNT	7391.44	0.103081	0.999994	2.81494e-06	yes
ENSMUSG00000029394	Cdk2ap1	WT6h_vs_WTNT	245.186	0.251886	0.882271	0.0543978	yes
ENSMUSG00000029390	Tmed2	WT6h_vs_WTNT	742.206	0.0487417	0.999994	2.81494e-06	yes
ENSMUSG00000037962	Rflna	WT6h_vs_WTNT	42.6059	1.42572	0.00814909	2.08889	yes
ENSMUSG00000029478	Ncor2	WT6h_vs_WTNT	7400.25	-0.0606049	0.999994	2.81494e-06	yes
ENSMUSG00000008348	Ubc	WT6h_vs_WTNT	1640.73	0.0672375	0.999994	2.81494e-06	yes
ENSMUSG00000029705	Cux1	WT6h_vs_WTNT	5598.62	0.174731	0.824854	0.0836232	yes
ENSMUSG00000049285	Mblac1	WT6h_vs_WTNT	90.8524	0.101686	0.999994	2.81494e-06	yes
ENSMUSG00000025858	Get4	WT6h_vs_WTNT	1028.07	-0.0120975	0.999994	2.81494e-06	yes
ENSMUSG00000039244	E130309D02Rik	WT6h_vs_WTNT	956.485	-0.0454018	0.999994	2.81494e-06	yes
ENSMUSG00000045482	Trrap	WT6h_vs_WTNT	8056.56	-0.134431	0.999994	2.81494e-06	yes
ENSMUSG00000051950	B3glct	WT6h_vs_WTNT	520.539	0.0945768	0.999994	2.81494e-06	yes
ENSMUSG00000028949	Smarcd3	WT6h_vs_WTNT	2117.09	0.058035	0.999994	2.81494e-06	yes
ENSMUSG00000028945	Rheb	WT6h_vs_WTNT	3093.73	0.00405051	0.999994	2.81494e-06	yes
ENSMUSG00000029165	Agbl5	WT6h_vs_WTNT	516.062	0.00869421	0.999994	2.81494e-06	yes
ENSMUSG00000029145	Eif2b4	WT6h_vs_WTNT	1303.93	-0.0372569	0.999994	2.81494e-06	yes
ENSMUSG00000029190	D5Ertd579e	WT6h_vs_WTNT	4707.65	-0.0801319	0.999994	2.81494e-06	yes
ENSMUSG00000040407	Akap9	WT6h_vs_WTNT	4743.82	-0.135498	0.999994	2.81494e-06	yes
ENSMUSG00000037822	Smim14	WT6h_vs_WTNT	4012.66	0.0246074	0.999994	2.81494e-06	yes
ENSMUSG00000097840	Gm26756	WT6h_vs_WTNT	8.82261	0.000495548	0.999994	2.81494e-06	yes
ENSMUSG00000037685	Atp8a1	WT6h_vs_WTNT	8285.84	0.0115034	0.999994	2.81494e-06	yes
ENSMUSG00000029233	Srd5a3	WT6h_vs_WTNT	389.706	-0.0687039	0.999994	2.81494e-06	yes
ENSMUSG00000029253	Cenpc1	WT6h_vs_WTNT	844.404	-0.0323775	0.999994	2.81494e-06	yes
ENSMUSG00000029405	G3bp2	WT6h_vs_WTNT	9751.71	-0.0193643	0.999994	2.81494e-06	yes
ENSMUSG00000029415	Sdad1	WT6h_vs_WTNT	999.507	-0.0598274	0.999994	2.81494e-06	yes
ENSMUSG00000030075	Cntn3	WT6h_vs_WTNT	366.767	-0.0158848	0.999994	2.81494e-06	yes
ENSMUSG00000030307	Slc6a11	WT6h_vs_WTNT	9875.3	-0.0609234	0.999994	2.81494e-06	yes
ENSMUSG00000030172	Erc1	WT6h_vs_WTNT	7965.31	0.115683	0.662761	0.178643	yes
ENSMUSG00000032625	Thsd7a	WT6h_vs_WTNT	2504.29	0.0125509	0.999994	2.81494e-06	yes
ENSMUSG00000030325	Klrb1c	WT6h_vs_WTNT	1.9416	0.418593	0.999994	2.81494e-06	yes
ENSMUSG00000030201	Lrp6	WT6h_vs_WTNT	2076.68	0.112753	0.999994	2.81494e-06	yes
ENSMUSG00000032652	Crebl2	WT6h_vs_WTNT	309.466	-0.0153385	0.999994	2.81494e-06	yes
ENSMUSG00000030301	Ccdc91	WT6h_vs_WTNT	1041.89	0.00760937	0.999994	2.81494e-06	yes
ENSMUSG00000029563	Foxp2	WT6h_vs_WTNT	565.805	0.0725087	0.999994	2.81494e-06	yes
ENSMUSG00000029670	Ing3	WT6h_vs_WTNT	466.703	0.111878	0.825077	0.0835057	yes
ENSMUSG00000049939	Lrrc4	WT6h_vs_WTNT	3681.29	0.246783	4.17371e-07	6.37948	yes
ENSMUSG00000029765	Plxna4	WT6h_vs_WTNT	11268.8	0.106655	0.999994	2.81494e-06	yes
ENSMUSG00000038759	Nup205	WT6h_vs_WTNT	1410.79	0.0156439	0.999994	2.81494e-06	yes
ENSMUSG00000029838	Ptn	WT6h_vs_WTNT	8543.91	-0.0429661	0.999994	2.81494e-06	yes
ENSMUSG00000019689	Fmc1	WT6h_vs_WTNT	353.552	-0.0788452	0.999994	2.81494e-06	yes
ENSMUSG00000029924	Slc37a3	WT6h_vs_WTNT	2871.31	0.0152225	0.999994	2.81494e-06	yes
ENSMUSG00000057716	Tmem178b	WT6h_vs_WTNT	16343.3	-0.100422	0.999994	2.81494e-06	yes
ENSMUSG00000064945	Rny3	WT6h_vs_WTNT	1.2406	-1.26001	0.999994	2.81494e-06	yes
ENSMUSG00000045466	Zfp956	WT6h_vs_WTNT	765.287	0.0281405	0.999994	2.81494e-06	yes
ENSMUSG00000052751	Repin1	WT6h_vs_WTNT	972.685	-0.107575	0.999994	2.81494e-06	yes
ENSMUSG00000004980	Hnrnpa2b1	WT6h_vs_WTNT	12327.2	0.0796139	0.999994	2.81494e-06	yes
ENSMUSG00000043496	Tril	WT6h_vs_WTNT	1573.47	0.257034	0.999994	2.81494e-06	yes
ENSMUSG00000037826	Ppm1k	WT6h_vs_WTNT	1027.2	-0.1516	0.574532	0.240686	yes
ENSMUSG00000037621	Atoh8	WT6h_vs_WTNT	178.529	3.52796	1.58295e-38	37.8005	yes
ENSMUSG00000056666	Retsat	WT6h_vs_WTNT	136.982	0.0277044	0.999994	2.81494e-06	yes
ENSMUSG00000071337	Tia1	WT6h_vs_WTNT	2282.06	0.043757	0.999994	2.81494e-06	yes
ENSMUSG00000097048	1600020E01Rik	WT6h_vs_WTNT	241.094	0.104428	0.999994	2.81494e-06	yes
ENSMUSG00000084950	Gm5577	WT6h_vs_WTNT	98.3866	1.11268	3.57708e-12	11.4465	yes
ENSMUSG00000030842	Lamtor1	WT6h_vs_WTNT	2753.3	0.066392	0.999994	2.81494e-06	yes
ENSMUSG00000030978	Rrm1	WT6h_vs_WTNT	1099.4	-0.0803419	0.999994	2.81494e-06	yes
ENSMUSG00000051910	Sox6	WT6h_vs_WTNT	1989.48	-0.121477	0.999994	2.81494e-06	yes
ENSMUSG00000035064	Eef2k	WT6h_vs_WTNT	1492.47	-0.153691	0.091439	1.03887	yes
ENSMUSG00000030880	Polr3e	WT6h_vs_WTNT	1339.63	-0.00182927	0.999994	2.81494e-06	yes
ENSMUSG00000030878	Cdr2	WT6h_vs_WTNT	141.256	0.108749	0.999994	2.81494e-06	yes
ENSMUSG00000030876	Mettl9	WT6h_vs_WTNT	1494.41	0.108522	0.507549	0.294522	yes
ENSMUSG00000066180	Gm10155	WT6h_vs_WTNT	2.1174	1.00463	0.999994	2.81494e-06	yes
ENSMUSG00000054555	Adam12	WT6h_vs_WTNT	687.677	-0.0754046	0.999994	2.81494e-06	yes
ENSMUSG00000091002	Tcerg1l	WT6h_vs_WTNT	453.505	0.369893	0.00149475	2.82543	yes
ENSMUSG00000054065	Pkp3	WT6h_vs_WTNT	1.85454	2.01832	0.991276	0.0038055	yes
ENSMUSG00000045777	Ifitm10	WT6h_vs_WTNT	113.127	0.794856	3.36797e-05	4.47263	yes
ENSMUSG00000031072	LTO1	WT6h_vs_WTNT	627.219	0.0238388	0.999994	2.81494e-06	yes
ENSMUSG00000048677	Tpcn2	WT6h_vs_WTNT	71.2555	-0.0962698	0.999994	2.81494e-06	yes
ENSMUSG00000002981	Clptm1	WT6h_vs_WTNT	8017.72	0.0276389	0.999994	2.81494e-06	yes
ENSMUSG00000040857	Erf	WT6h_vs_WTNT	2556.09	0.161858	0.786858	0.104104	yes
ENSMUSG00000005442	Cic	WT6h_vs_WTNT	11869.2	0.0766249	0.999994	2.81494e-06	yes
ENSMUSG00000061702	Tmem91	WT6h_vs_WTNT	368.447	0.0606902	0.999994	2.81494e-06	yes
ENSMUSG00000037552	Plekhg2	WT6h_vs_WTNT	250.11	0.39124	0.573191	0.2417	yes
ENSMUSG00000074221	Zfp568	WT6h_vs_WTNT	151.366	0.139139	0.999994	2.81494e-06	yes
ENSMUSG00000030499	Kctd15	WT6h_vs_WTNT	772.447	0.365839	0.0148369	1.82866	yes
ENSMUSG00000034957	Cebpa	WT6h_vs_WTNT	156.361	0.207384	0.999994	2.81494e-06	yes
ENSMUSG00000060279	Ap2a1	WT6h_vs_WTNT	13924.8	0.103387	0.186602	0.729083	yes
ENSMUSG00000063511	Snrnp70	WT6h_vs_WTNT	7508.53	0.0955226	0.999994	2.81494e-06	yes
ENSMUSG00000063229	Ldha	WT6h_vs_WTNT	14016.8	0.0791694	0.677461	0.169115	yes
ENSMUSG00000030522	Mtmr10	WT6h_vs_WTNT	422.079	-0.061847	0.999994	2.81494e-06	yes
ENSMUSG00000030518	Fam189a1	WT6h_vs_WTNT	1833.44	0.0763094	0.999994	2.81494e-06	yes
ENSMUSG00000032640	Chsy1	WT6h_vs_WTNT	793.676	-0.20802	0.606218	0.217371	yes
ENSMUSG00000039176	Polg	WT6h_vs_WTNT	2661.2	-0.134622	0.690464	0.160859	yes
ENSMUSG00000030549	Rhcg	WT6h_vs_WTNT	19.3854	0.633311	0.999994	2.81494e-06	yes
ENSMUSG00000015957	Wnt11	WT6h_vs_WTNT	5.97919	0.589328	0.999994	2.81494e-06	yes
ENSMUSG00000096188	Cmtm4	WT6h_vs_WTNT	5112.01	0.0928597	0.368262	0.433843	yes
ENSMUSG00000031885	Cbfb	WT6h_vs_WTNT	930.794	0.897293	8.27421e-22	21.0823	yes
ENSMUSG00000005698	Ctcf	WT6h_vs_WTNT	2232.54	0.0514495	0.931691	0.030728	yes
ENSMUSG00000015023	Ddx19a	WT6h_vs_WTNT	633.793	0.00600006	0.999994	2.81494e-06	yes
ENSMUSG00000031960	Aars	WT6h_vs_WTNT	11183.4	0.0488741	0.999994	2.81494e-06	yes
ENSMUSG00000046844	Vat1l	WT6h_vs_WTNT	3026	0.219042	0.167307	0.776487	yes
ENSMUSG00000031822	Gse1	WT6h_vs_WTNT	3719.5	0.4984	0.0496842	1.30378	yes
ENSMUSG00000052934	Fbxo31	WT6h_vs_WTNT	4452.42	0.0234823	0.999994	2.81494e-06	yes
ENSMUSG00000039960	Rhou	WT6h_vs_WTNT	1545.97	0.202485	0.156744	0.804808	yes
ENSMUSG00000039509	Nup133	WT6h_vs_WTNT	1611.82	0.0133894	0.999994	2.81494e-06	yes
ENSMUSG00000025812	Pard3	WT6h_vs_WTNT	996.303	-0.00606977	0.999994	2.81494e-06	yes
ENSMUSG00000060924	Csmd1	WT6h_vs_WTNT	2764.06	-0.188865	0.999994	2.81494e-06	yes
ENSMUSG00000054822	1700041G16Rik	WT6h_vs_WTNT	2.17492	1.4788	0.874522	0.0582294	yes
ENSMUSG00000037214	Thap1	WT6h_vs_WTNT	283.241	0.0951999	0.999994	2.81494e-06	yes
ENSMUSG00000031486	Adgra2	WT6h_vs_WTNT	247.22	0.43119	0.000939782	3.02697	yes
ENSMUSG00000070056	Mfhas1	WT6h_vs_WTNT	1940.16	0.0118252	0.999994	2.81494e-06	yes
ENSMUSG00000070047	Fat1	WT6h_vs_WTNT	4079	0.554471	0.48924	0.310478	yes
ENSMUSG00000071078	Nr2c2ap	WT6h_vs_WTNT	761.72	0.707639	1.29706e-15	14.887	yes
ENSMUSG00000002910	Arrdc2	WT6h_vs_WTNT	338.387	0.199548	0.802377	0.0956216	yes
ENSMUSG00000042870	Tom1	WT6h_vs_WTNT	305.039	0.387258	0.00618901	2.20838	yes
ENSMUSG00000013033	Adgrl1	WT6h_vs_WTNT	33076	0.0544041	0.999994	2.81494e-06	yes
ENSMUSG00000079003	Samd1	WT6h_vs_WTNT	1008.01	0.689435	1.60655e-28	27.7941	yes
ENSMUSG00000052837	Junb	WT6h_vs_WTNT	1987.59	0.0122482	0.999994	2.81494e-06	yes
ENSMUSG00000031691	Tnpo2	WT6h_vs_WTNT	11185	0.023129	0.999994	2.81494e-06	yes
ENSMUSG00000045333	Zfp423	WT6h_vs_WTNT	800.451	1.77311	4.3588e-48	47.3606	yes
ENSMUSG00000031661	Nkd1	WT6h_vs_WTNT	467.675	0.919417	4.44721e-15	14.3519	yes
ENSMUSG00000056608	Chd9	WT6h_vs_WTNT	1801.14	-0.0120299	0.999994	2.81494e-06	yes
ENSMUSG00000031666	Rbl2	WT6h_vs_WTNT	1275.48	-0.124295	0.346243	0.460619	yes
ENSMUSG00000025646	Atrip	WT6h_vs_WTNT	1099.82	0.0226642	0.999994	2.81494e-06	yes
ENSMUSG00000032479	Map4	WT6h_vs_WTNT	16787.7	-0.00425424	0.999994	2.81494e-06	yes
ENSMUSG00000040875	Osbpl10	WT6h_vs_WTNT	879.42	0.0683249	0.999994	2.81494e-06	yes
ENSMUSG00000032440	Tgfbr2	WT6h_vs_WTNT	178.326	-0.0563494	0.999994	2.81494e-06	yes
ENSMUSG00000097240	Gm26614	WT6h_vs_WTNT	12.9018	0.377315	0.999994	2.81494e-06	yes
ENSMUSG00000079243	Xirp1	WT6h_vs_WTNT	1.4913	-0.0528151	0.999994	2.81494e-06	yes
ENSMUSG00000097736	9530059O14Rik	WT6h_vs_WTNT	54.8455	0.0737332	0.999994	2.81494e-06	yes
ENSMUSG00000025240	Sacm1l	WT6h_vs_WTNT	1952.04	-0.0113356	0.999994	2.81494e-06	yes
ENSMUSG00000031994	Adamts8	WT6h_vs_WTNT	482.653	0.0871399	0.999994	2.81494e-06	yes
ENSMUSG00000002028	Kmt2a	WT6h_vs_WTNT	6625.29	-0.195353	0.999994	2.81494e-06	yes
ENSMUSG00000032050	Rdx	WT6h_vs_WTNT	2639.69	0.42156	1.19607e-08	7.92224	yes
ENSMUSG00000032320	Rcn2	WT6h_vs_WTNT	2372.74	0.0864488	0.999994	2.81494e-06	yes
ENSMUSG00000042557	Sin3a	WT6h_vs_WTNT	1409.18	-0.100687	0.398586	0.399478	yes
ENSMUSG00000000088	Cox5a	WT6h_vs_WTNT	3338.26	-0.00655295	0.999994	2.81494e-06	yes
ENSMUSG00000032294	Pkm	WT6h_vs_WTNT	24869.4	0.0112563	0.999994	2.81494e-06	yes
ENSMUSG00000007892	Rplp1	WT6h_vs_WTNT	9868.73	-0.0861979	0.999994	2.81494e-06	yes
ENSMUSG00000041729	Coro2b	WT6h_vs_WTNT	5544.17	0.0471534	0.999994	2.81494e-06	yes
ENSMUSG00000036867	Smad6	WT6h_vs_WTNT	49.6377	5.87864	5.84277e-30	29.2334	yes
ENSMUSG00000004771	Rab11a	WT6h_vs_WTNT	3768.95	-0.00275487	0.999994	2.81494e-06	yes
ENSMUSG00000052698	Tln2	WT6h_vs_WTNT	6798.33	-0.143985	0.999994	2.81494e-06	yes
ENSMUSG00000042688	Mapk6	WT6h_vs_WTNT	2715.94	-0.0256091	0.999994	2.81494e-06	yes
ENSMUSG00000032350	Gclc	WT6h_vs_WTNT	2239.93	0.295219	0.0817313	1.08761	yes
ENSMUSG00000065037	Rn7sk	WT6h_vs_WTNT	213.626	-0.136342	0.999994	2.81494e-06	yes
ENSMUSG00000032253	Phip	WT6h_vs_WTNT	1678.8	-0.0694725	0.999994	2.81494e-06	yes
ENSMUSG00000033419	Snap91	WT6h_vs_WTNT	18455.2	0.0543868	0.999994	2.81494e-06	yes
ENSMUSG00000096647	Tmem41b-ps	WT6h_vs_WTNT	6.81155	-0.335497	0.999994	2.81494e-06	yes
ENSMUSG00000032409	Atr	WT6h_vs_WTNT	411.437	-0.00285587	0.999994	2.81494e-06	yes
ENSMUSG00000056418	BC043934	WT6h_vs_WTNT	1.52989	0.0175298	0.999994	2.81494e-06	yes
ENSMUSG00000044550	Tceal3	WT6h_vs_WTNT	1292.02	0.0857599	0.999994	2.81494e-06	yes
ENSMUSG00000031293	Rs1	WT6h_vs_WTNT	3.02011	0.502674	0.999994	2.81494e-06	yes
ENSMUSG00000051951	Xkr4	WT6h_vs_WTNT	4081.87	-0.183673	0.999994	2.81494e-06	no
ENSMUSG00000103377	Gm37180	WT6h_vs_WTNT	3.12421	-1.51225	0.999994	2.81494e-06	no
ENSMUSG00000104017	Gm37363	WT6h_vs_WTNT	1.56191	0.884437	0.999994	2.81494e-06	no
ENSMUSG00000103025	Gm37686	WT6h_vs_WTNT	1.38883	-0.10416	0.999994	2.81494e-06	no
ENSMUSG00000103201	Gm37329	WT6h_vs_WTNT	2.68878	-0.168747	0.999994	2.81494e-06	no
ENSMUSG00000103161	Gm38148	WT6h_vs_WTNT	4.853	-1.52692	0.999994	2.81494e-06	no
ENSMUSG00000102331	Gm19938	WT6h_vs_WTNT	7.1216	-0.241948	0.999994	2.81494e-06	no
ENSMUSG00000102348	Gm10568	WT6h_vs_WTNT	1.42862	-2.43226	0.938545	0.027545	no
ENSMUSG00000025900	Rp1	WT6h_vs_WTNT	1.98748	-1.0391	0.999994	2.81494e-06	no
ENSMUSG00000098104	Gm6085	WT6h_vs_WTNT	4.70938	-0.322823	0.999994	2.81494e-06	no
ENSMUSG00000103922	Gm6123	WT6h_vs_WTNT	7.35257	-0.105368	0.999994	2.81494e-06	no
ENSMUSG00000033845	Mrpl15	WT6h_vs_WTNT	888.942	-0.0772491	0.999994	2.81494e-06	no
ENSMUSG00000102275	Gm37144	WT6h_vs_WTNT	11.6771	0.216229	0.999994	2.81494e-06	no
ENSMUSG00000025903	Lypla1	WT6h_vs_WTNT	367.032	0.0324966	0.999994	2.81494e-06	no
ENSMUSG00000033813	Tcea1	WT6h_vs_WTNT	694.345	0.00611306	0.999994	2.81494e-06	no
ENSMUSG00000062588	Gm6104	WT6h_vs_WTNT	6.19543	0.730214	0.999994	2.81494e-06	no
ENSMUSG00000103280	Gm37277	WT6h_vs_WTNT	35.1308	-0.157873	0.999994	2.81494e-06	no
ENSMUSG00000002459	Rgs20	WT6h_vs_WTNT	503.422	-0.0932559	0.999994	2.81494e-06	no
ENSMUSG00000033793	Atp6v1h	WT6h_vs_WTNT	5487.51	0.0475573	0.999994	2.81494e-06	no
ENSMUSG00000025905	Oprk1	WT6h_vs_WTNT	6.66496	0.252281	0.999994	2.81494e-06	no
ENSMUSG00000033774	Npbwr1	WT6h_vs_WTNT	12.6532	0.0974585	0.999994	2.81494e-06	no
ENSMUSG00000090031	4732440D04Rik	WT6h_vs_WTNT	54.98	0.239794	0.999994	2.81494e-06	no
ENSMUSG00000103845	Gm19026	WT6h_vs_WTNT	29.306	-0.293487	0.999994	2.81494e-06	no
ENSMUSG00000033740	St18	WT6h_vs_WTNT	87.059	0.135196	0.999994	2.81494e-06	no
ENSMUSG00000102135	Gm37108	WT6h_vs_WTNT	1.77753	-1.00814	0.999994	2.81494e-06	no
ENSMUSG00000051285	Pcmtd1	WT6h_vs_WTNT	1719.36	-0.00293919	0.999994	2.81494e-06	no
ENSMUSG00000103509	Gm38372	WT6h_vs_WTNT	67.1285	-0.0560669	0.999994	2.81494e-06	no
ENSMUSG00000097797	Gm26901	WT6h_vs_WTNT	43.8978	0.263158	0.973528	0.0116518	no
ENSMUSG00000025909	Sntg1	WT6h_vs_WTNT	539.162	-0.0493763	0.999994	2.81494e-06	no
ENSMUSG00000102647	Gm38024	WT6h_vs_WTNT	1.29646	-0.944177	0.999994	2.81494e-06	no
ENSMUSG00000103933	Gm36964	WT6h_vs_WTNT	1.86374	0.030056	0.999994	2.81494e-06	no
ENSMUSG00000061024	Rrs1	WT6h_vs_WTNT	773.284	-0.00871822	0.999994	2.81494e-06	no
ENSMUSG00000025911	Adhfe1	WT6h_vs_WTNT	465.526	-0.203086	0.999994	2.81494e-06	no
ENSMUSG00000079671	2610203C22Rik	WT6h_vs_WTNT	5.53808	0.171799	0.999994	2.81494e-06	no
ENSMUSG00000081441	Gm6161	WT6h_vs_WTNT	1.50818	-0.482051	0.999994	2.81494e-06	no
ENSMUSG00000067879	Vxn	WT6h_vs_WTNT	5700.46	-0.032201	0.999994	2.81494e-06	no
ENSMUSG00000025912	Mybl1	WT6h_vs_WTNT	251.233	0.657876	0.00269468	2.56949	no
ENSMUSG00000045210	Vcpip1	WT6h_vs_WTNT	3500.68	-0.0019005	0.999994	2.81494e-06	no
ENSMUSG00000097893	1700034P13Rik	WT6h_vs_WTNT	4.96041	0.588983	0.999994	2.81494e-06	no
ENSMUSG00000046101	Mcmdc2	WT6h_vs_WTNT	26.3473	-0.098281	0.999994	2.81494e-06	no
ENSMUSG00000098234	Snhg6	WT6h_vs_WTNT	398.24	-0.170465	0.912244	0.0398892	no
ENSMUSG00000093178	Snord87	WT6h_vs_WTNT	1.63231	0.955221	0.999994	2.81494e-06	no
ENSMUSG00000099032	Tcf24	WT6h_vs_WTNT	8.16682	0.227087	0.999994	2.81494e-06	no
ENSMUSG00000025916	Ppp1r42	WT6h_vs_WTNT	3.71396	0.730973	0.999994	2.81494e-06	no
ENSMUSG00000025917	Cops5	WT6h_vs_WTNT	2824.17	-0.0615926	0.999994	2.81494e-06	no
ENSMUSG00000056763	Cspp1	WT6h_vs_WTNT	577.275	0.00555336	0.999994	2.81494e-06	no
ENSMUSG00000102556	Gm37569	WT6h_vs_WTNT	1.90809	-0.369123	0.999994	2.81494e-06	no
ENSMUSG00000042501	Cpa6	WT6h_vs_WTNT	25.7451	-0.117516	0.999994	2.81494e-06	no
ENSMUSG00000083422	Gm15604	WT6h_vs_WTNT	1.33541	-1.60647	0.999994	2.81494e-06	no
ENSMUSG00000100648	Gm28659	WT6h_vs_WTNT	1.98456	0.577768	0.999994	2.81494e-06	no
ENSMUSG00000048960	Prex2	WT6h_vs_WTNT	113.312	-0.222341	0.999994	2.81494e-06	no
ENSMUSG00000057715	A830018L16Rik	WT6h_vs_WTNT	1515.17	-0.068989	0.999994	2.81494e-06	no
ENSMUSG00000097628	Gm2383	WT6h_vs_WTNT	3.86589	0.98065	0.999994	2.81494e-06	no
ENSMUSG00000016918	Sulf1	WT6h_vs_WTNT	78.4067	-0.131328	0.999994	2.81494e-06	no
ENSMUSG00000025938	Slco5a1	WT6h_vs_WTNT	387.974	-0.112	0.999994	2.81494e-06	no
ENSMUSG00000042414	Prdm14	WT6h_vs_WTNT	1.96765	0.506751	0.999994	2.81494e-06	no
ENSMUSG00000005886	Ncoa2	WT6h_vs_WTNT	4596.56	-0.0107562	0.999994	2.81494e-06	no
ENSMUSG00000103506	Gm38376	WT6h_vs_WTNT	2.00973	-0.869082	0.999994	2.81494e-06	no
ENSMUSG00000104170	Gm37702	WT6h_vs_WTNT	1.46017	-0.273039	0.999994	2.81494e-06	no
ENSMUSG00000103085	Gm38120	WT6h_vs_WTNT	7.05744	-0.901135	0.999994	2.81494e-06	no
ENSMUSG00000102664	Gm38380	WT6h_vs_WTNT	4.46319	-0.245943	0.999994	2.81494e-06	no
ENSMUSG00000025935	Tram1	WT6h_vs_WTNT	1033.37	0.123415	0.666818	0.175992	no
ENSMUSG00000025937	Lactb2	WT6h_vs_WTNT	258.822	-0.108164	0.999994	2.81494e-06	no
ENSMUSG00000097711	Gm5523	WT6h_vs_WTNT	3.04262	0.255317	0.999994	2.81494e-06	no
ENSMUSG00000025932	Eya1	WT6h_vs_WTNT	233.191	0.41676	0.293468	0.53244	no
ENSMUSG00000054493	Gm9947	WT6h_vs_WTNT	16.0074	-0.449238	0.999994	2.81494e-06	no
ENSMUSG00000025930	Msc	WT6h_vs_WTNT	35.2508	-0.208618	0.999994	2.81494e-06	no
ENSMUSG00000103492	Gm37412	WT6h_vs_WTNT	4.05247	0.18597	0.999994	2.81494e-06	no
ENSMUSG00000082193	Rpl5-ps1	WT6h_vs_WTNT	2.68043	-0.512592	0.999994	2.81494e-06	no
ENSMUSG00000032769	Trpa1	WT6h_vs_WTNT	20.26	-0.0202973	0.999994	2.81494e-06	no
ENSMUSG00000073737	Gm10566	WT6h_vs_WTNT	2.31566	-0.153544	0.999994	2.81494e-06	no
ENSMUSG00000092083	Kcnb2	WT6h_vs_WTNT	920.53	-0.0674355	0.999994	2.81494e-06	no
ENSMUSG00000025925	Terf1	WT6h_vs_WTNT	172.124	0.0426152	0.999994	2.81494e-06	no
ENSMUSG00000104379	Gm37509	WT6h_vs_WTNT	23.8152	-0.136478	0.999994	2.81494e-06	no
ENSMUSG00000032719	Sbspon	WT6h_vs_WTNT	2.92292	-0.528752	0.999994	2.81494e-06	no
ENSMUSG00000067795	4930444P10Rik	WT6h_vs_WTNT	8.15359	-0.0736016	0.999994	2.81494e-06	no
ENSMUSG00000043716	Rpl7	WT6h_vs_WTNT	5847.14	-0.0234383	0.999994	2.81494e-06	no
ENSMUSG00000025921	Rdh10	WT6h_vs_WTNT	504.551	0.100116	0.999994	2.81494e-06	no
ENSMUSG00000104165	Gm38249	WT6h_vs_WTNT	7.84343	-0.028888	0.999994	2.81494e-06	no
ENSMUSG00000025920	Stau2	WT6h_vs_WTNT	4497.71	0.0143675	0.999994	2.81494e-06	no
ENSMUSG00000025939	Ube2w	WT6h_vs_WTNT	1822.38	-0.00922872	0.999994	2.81494e-06	no
ENSMUSG00000102457	Gm38342	WT6h_vs_WTNT	4.45062	0.276035	0.999994	2.81494e-06	no
ENSMUSG00000079658	Eloc	WT6h_vs_WTNT	2764.6	-0.00741366	0.999994	2.81494e-06	no
ENSMUSG00000025940	Tmem70	WT6h_vs_WTNT	907.665	-0.0690602	0.999994	2.81494e-06	no
ENSMUSG00000025779	Ly96	WT6h_vs_WTNT	17.1773	0.013468	0.999994	2.81494e-06	no
ENSMUSG00000091020	Gm5828	WT6h_vs_WTNT	1.8911	0.288049	0.999994	2.81494e-06	no
ENSMUSG00000042686	Jph1	WT6h_vs_WTNT	395.301	-0.0984053	0.999994	2.81494e-06	no
ENSMUSG00000025777	Gdap1	WT6h_vs_WTNT	5292.84	-0.046741	0.999994	2.81494e-06	no
ENSMUSG00000099899	Gm28784	WT6h_vs_WTNT	8.34148	0.0460838	0.999994	2.81494e-06	no
ENSMUSG00000101589	Rbm6-ps1	WT6h_vs_WTNT	7.15214	0.272015	0.999994	2.81494e-06	no
ENSMUSG00000067780	Pi15	WT6h_vs_WTNT	14.2385	0.480265	0.999994	2.81494e-06	no
ENSMUSG00000100053	Gm28154	WT6h_vs_WTNT	2.25605	-0.647305	0.999994	2.81494e-06	no
ENSMUSG00000085125	Gm16070	WT6h_vs_WTNT	4.24752	0.260005	0.999994	2.81494e-06	no
ENSMUSG00000025776	Crispld1	WT6h_vs_WTNT	4.82545	-0.824732	0.999994	2.81494e-06	no
ENSMUSG00000099895	Gm28153	WT6h_vs_WTNT	1.56059	1.40095	0.999994	2.81494e-06	no
ENSMUSG00000099473	Gm18775	WT6h_vs_WTNT	1.20673	-0.195341	0.999994	2.81494e-06	no
ENSMUSG00000109887	Gm28756	WT6h_vs_WTNT	80.7628	-0.317421	0.692755	0.15942	no
ENSMUSG00000089787	Gm15825	WT6h_vs_WTNT	10.0461	0.179488	0.999994	2.81494e-06	no
ENSMUSG00000042596	Tfap2d	WT6h_vs_WTNT	237.111	-0.122004	0.999994	2.81494e-06	no
ENSMUSG00000100204	Gm4849	WT6h_vs_WTNT	1.45785	0.191387	0.999994	2.81494e-06	no
ENSMUSG00000043760	Pkhd1	WT6h_vs_WTNT	3.12427	-0.553261	0.999994	2.81494e-06	no
ENSMUSG00000041859	Mcm3	WT6h_vs_WTNT	297.863	-0.301048	0.999994	2.81494e-06	no
ENSMUSG00000097934	6720483E21Rik	WT6h_vs_WTNT	7.99615	0.179615	0.999994	2.81494e-06	no
ENSMUSG00000025931	Paqr8	WT6h_vs_WTNT	3389.48	0.245095	0.999994	2.81494e-06	no
ENSMUSG00000100929	Gm28064	WT6h_vs_WTNT	5.20001	0.499822	0.999994	2.81494e-06	no
ENSMUSG00000041809	Efhc1	WT6h_vs_WTNT	24.8216	-0.0809804	0.999994	2.81494e-06	no
ENSMUSG00000041779	Tram2	WT6h_vs_WTNT	49.128	0.309309	0.999994	2.81494e-06	no
ENSMUSG00000100819	Gm2693	WT6h_vs_WTNT	2.58997	-0.709783	0.999994	2.81494e-06	no
ENSMUSG00000025933	Tmem14a	WT6h_vs_WTNT	420.076	-0.0566279	0.999994	2.81494e-06	no
ENSMUSG00000102633	Gm38224	WT6h_vs_WTNT	1.84865	0.0590593	0.999994	2.81494e-06	no
ENSMUSG00000025934	Gsta3	WT6h_vs_WTNT	16.6506	-0.0192059	0.999994	2.81494e-06	no
ENSMUSG00000028033	Kcnq5	WT6h_vs_WTNT	2393.33	-0.0565959	0.999994	2.81494e-06	no
ENSMUSG00000082935	Gm7658	WT6h_vs_WTNT	17.1053	-0.208035	0.999994	2.81494e-06	no
ENSMUSG00000103748	Gm38243	WT6h_vs_WTNT	1.59951	-0.993852	0.999994	2.81494e-06	no
ENSMUSG00000041670	Rims1	WT6h_vs_WTNT	4040.39	-0.0852486	0.999994	2.81494e-06	no
ENSMUSG00000097970	Gm27028	WT6h_vs_WTNT	1.52005	-0.377494	0.999994	2.81494e-06	no
ENSMUSG00000026158	Ogfrl1	WT6h_vs_WTNT	1608.03	-0.0414979	0.999994	2.81494e-06	no
ENSMUSG00000026156	B3gat2	WT6h_vs_WTNT	874.604	-0.224685	0.982855	0.00751065	no
ENSMUSG00000026155	Smap1	WT6h_vs_WTNT	3781.51	0.054022	0.999994	2.81494e-06	no
ENSMUSG00000026154	Sdhaf4	WT6h_vs_WTNT	308.325	-0.0502131	0.999994	2.81494e-06	no
ENSMUSG00000026153	Fam135a	WT6h_vs_WTNT	1106.46	0.0223762	0.999994	2.81494e-06	no
ENSMUSG00000102398	Gm37580	WT6h_vs_WTNT	9.4469	0.746152	0.877011	0.0569952	no
ENSMUSG00000026147	Col9a1	WT6h_vs_WTNT	20.9499	0.102612	0.999994	2.81494e-06	no
ENSMUSG00000026141	Col19a1	WT6h_vs_WTNT	337.675	-0.205544	0.999994	2.81494e-06	no
ENSMUSG00000099997	Tubb4b-ps2	WT6h_vs_WTNT	3.50241	0.721431	0.999994	2.81494e-06	no
ENSMUSG00000100131	Gm28439	WT6h_vs_WTNT	181.174	-0.0878244	0.999994	2.81494e-06	no
ENSMUSG00000067736	Gm10222	WT6h_vs_WTNT	52.1572	0.076836	0.999994	2.81494e-06	no
ENSMUSG00000101939	Gm28438	WT6h_vs_WTNT	38.067	-0.246472	0.999994	2.81494e-06	no
ENSMUSG00000101111	Gm28437	WT6h_vs_WTNT	320.708	-0.0608839	0.999994	2.81494e-06	no
ENSMUSG00000100862	Gm10925	WT6h_vs_WTNT	294.266	0.0334373	0.999994	2.81494e-06	no
ENSMUSG00000102070	Gm28661	WT6h_vs_WTNT	368.151	-0.0612369	0.999994	2.81494e-06	no
ENSMUSG00000101249	Gm29216	WT6h_vs_WTNT	280.295	-0.0740867	0.999994	2.81494e-06	no
ENSMUSG00000073725	Lmbrd1	WT6h_vs_WTNT	3549.39	-0.0533686	0.999994	2.81494e-06	no
ENSMUSG00000033569	Adgrb3	WT6h_vs_WTNT	3614.3	-0.0635445	0.999994	2.81494e-06	no
ENSMUSG00000103209	Gm37331	WT6h_vs_WTNT	2.34903	0.286492	0.999994	2.81494e-06	no
ENSMUSG00000104027	Gm37211	WT6h_vs_WTNT	2.92102	-1.76292	0.999994	2.81494e-06	no
ENSMUSG00000102407	Gm37862	WT6h_vs_WTNT	2.62228	-1.45788	0.999994	2.81494e-06	no
ENSMUSG00000103214	Gm38286	WT6h_vs_WTNT	2.72379	-0.406917	0.999994	2.81494e-06	no
ENSMUSG00000104100	Gm37880	WT6h_vs_WTNT	3.37031	-1.30799	0.999994	2.81494e-06	no
ENSMUSG00000103889	Gm37011	WT6h_vs_WTNT	1.80383	-0.178131	0.999994	2.81494e-06	no
ENSMUSG00000101301	Gm29214	WT6h_vs_WTNT	1.39784	-1.23653	0.999994	2.81494e-06	no
ENSMUSG00000104221	Gm37051	WT6h_vs_WTNT	1.57411	-1.79069	0.999994	2.81494e-06	no
ENSMUSG00000102250	Gm38260	WT6h_vs_WTNT	3.20936	-1.50476	0.999994	2.81494e-06	no
ENSMUSG00000102317	Gm37628	WT6h_vs_WTNT	5.56462	-1.56257	0.999994	2.81494e-06	no
ENSMUSG00000103563	8030445P17Rik	WT6h_vs_WTNT	2.92555	-1.3383	0.999994	2.81494e-06	no
ENSMUSG00000102465	Gm38198	WT6h_vs_WTNT	6.64199	-1.34332	0.999994	2.81494e-06	no
ENSMUSG00000102659	Gm37077	WT6h_vs_WTNT	4.87942	-0.5517	0.999994	2.81494e-06	no
ENSMUSG00000103924	Gm37895	WT6h_vs_WTNT	4.98238	-1.10966	0.999994	2.81494e-06	no
ENSMUSG00000104132	Gm36952	WT6h_vs_WTNT	2.66698	-1.29394	0.999994	2.81494e-06	no
ENSMUSG00000102747	Gm37602	WT6h_vs_WTNT	2.09266	-1.51303	0.999994	2.81494e-06	no
ENSMUSG00000102386	2900022M07Rik	WT6h_vs_WTNT	1.8167	-0.643987	0.999994	2.81494e-06	no
ENSMUSG00000104516	Gm9884	WT6h_vs_WTNT	16.9788	-0.0706168	0.999994	2.81494e-06	no
ENSMUSG00000101514	Gm5524	WT6h_vs_WTNT	1.79671	-0.766823	0.999994	2.81494e-06	no
ENSMUSG00000099492	Gm5525	WT6h_vs_WTNT	2.86509	-0.603477	0.999994	2.81494e-06	no
ENSMUSG00000053185	Gm9898	WT6h_vs_WTNT	1.34426	-0.622383	0.999994	2.81494e-06	no
ENSMUSG00000048874	Phf3	WT6h_vs_WTNT	3571.8	-0.0126267	0.999994	2.81494e-06	no
ENSMUSG00000103783	Gm37522	WT6h_vs_WTNT	2.72492	-1.4121	0.999994	2.81494e-06	no
ENSMUSG00000104315	Gm37906	WT6h_vs_WTNT	4.71622	-0.168571	0.999994	2.81494e-06	no
ENSMUSG00000026064	Ptp4a1	WT6h_vs_WTNT	44.4325	0.199328	0.999994	2.81494e-06	no
ENSMUSG00000117310	Ptp4a1	WT6h_vs_WTNT	8.54185	0.1726	0.999994	2.81494e-06	no
ENSMUSG00000070960	Gm19680	WT6h_vs_WTNT	3.30141	1.4144	0.944387	0.02485	no
ENSMUSG00000026058	Khdrbs2	WT6h_vs_WTNT	327.169	0.0103634	0.999994	2.81494e-06	no
ENSMUSG00000103482	Gm37999	WT6h_vs_WTNT	3.23692	0.814631	0.999994	2.81494e-06	no
ENSMUSG00000102321	Gm37792	WT6h_vs_WTNT	2.05128	-0.77878	0.999994	2.81494e-06	no
ENSMUSG00000104433	Gm37426	WT6h_vs_WTNT	4.94815	0.183948	0.999994	2.81494e-06	no
ENSMUSG00000100481	Gm7114	WT6h_vs_WTNT	2.49504	-0.651306	0.999994	2.81494e-06	no
ENSMUSG00000026134	Prim2	WT6h_vs_WTNT	301.723	-0.112631	0.999994	2.81494e-06	no
ENSMUSG00000103746	1700001G17Rik	WT6h_vs_WTNT	4.17611	0.352905	0.999994	2.81494e-06	no
ENSMUSG00000004768	Rab23	WT6h_vs_WTNT	1449.03	-0.0068324	0.999994	2.81494e-06	no
ENSMUSG00000042215	Bag2	WT6h_vs_WTNT	533.131	-0.0579035	0.999994	2.81494e-06	no
ENSMUSG00000103072	Gm37905	WT6h_vs_WTNT	1.93789	0.484822	0.999994	2.81494e-06	no
ENSMUSG00000042197	Zfp451	WT6h_vs_WTNT	3031.52	-0.0566117	0.999994	2.81494e-06	no
ENSMUSG00000081402	Gm15455	WT6h_vs_WTNT	8.7664	-0.229901	0.999994	2.81494e-06	no
ENSMUSG00000042182	Bend6	WT6h_vs_WTNT	3704.96	0.0236928	0.999994	2.81494e-06	no
ENSMUSG00000104416	Gm37067	WT6h_vs_WTNT	10.2861	-0.68813	0.999994	2.81494e-06	no
ENSMUSG00000026131	Dst	WT6h_vs_WTNT	13013.2	-0.253534	0.999994	2.81494e-06	no
ENSMUSG00000103364	Gm38157	WT6h_vs_WTNT	2.89986	-0.10805	0.999994	2.81494e-06	no
ENSMUSG00000096992	Gm26788	WT6h_vs_WTNT	1.40956	-0.572634	0.999994	2.81494e-06	no
ENSMUSG00000101462	Gm3052	WT6h_vs_WTNT	6.66163	-0.439948	0.999994	2.81494e-06	no
ENSMUSG00000102336	Gm37233	WT6h_vs_WTNT	80.6006	-0.284215	0.999994	2.81494e-06	no
ENSMUSG00000042111	Ccdc115	WT6h_vs_WTNT	782.175	0.0286357	0.999994	2.81494e-06	no
ENSMUSG00000026127	Imp4	WT6h_vs_WTNT	1282.54	0.018365	0.999994	2.81494e-06	no
ENSMUSG00000026126	Ptpn18	WT6h_vs_WTNT	25.4045	0.142179	0.999994	2.81494e-06	no
ENSMUSG00000045174	Amer3	WT6h_vs_WTNT	2147.39	0.0150428	0.999994	2.81494e-06	no
ENSMUSG00000037509	Arhgef4	WT6h_vs_WTNT	4747.61	0.115944	0.162002	0.790481	no
ENSMUSG00000104002	Gm38336	WT6h_vs_WTNT	11.0747	-0.0806869	0.999994	2.81494e-06	no
ENSMUSG00000037503	Fam168b	WT6h_vs_WTNT	17816.9	0.0381369	0.973821	0.0115207	no
ENSMUSG00000026123	Plekhb2	WT6h_vs_WTNT	9818.56	0.0436284	0.999994	2.81494e-06	no
ENSMUSG00000102531	1110002O04Rik	WT6h_vs_WTNT	2.94168	-0.204568	0.999994	2.81494e-06	no
ENSMUSG00000102202	Gm33280	WT6h_vs_WTNT	2.21438	-0.81416	0.999994	2.81494e-06	no
ENSMUSG00000037470	Uggt1	WT6h_vs_WTNT	3100.75	-0.0729333	0.999994	2.81494e-06	no
ENSMUSG00000047180	Neurl3	WT6h_vs_WTNT	5.49715	0.238558	0.999994	2.81494e-06	no
ENSMUSG00000037447	Arid5a	WT6h_vs_WTNT	1105.48	0.10162	0.999994	2.81494e-06	no
ENSMUSG00000010453	Kansl3	WT6h_vs_WTNT	4001.59	0.0973897	0.123102	0.909737	no
ENSMUSG00000037432	Fer1l5	WT6h_vs_WTNT	3.1655	-0.804032	0.999994	2.81494e-06	no
ENSMUSG00000001143	Lman2l	WT6h_vs_WTNT	1968.26	0.021325	0.999994	2.81494e-06	no
ENSMUSG00000037408	Cnnm4	WT6h_vs_WTNT	833.286	0.0846667	0.999994	2.81494e-06	no
ENSMUSG00000104316	Gm37909	WT6h_vs_WTNT	1.53295	-0.491124	0.999994	2.81494e-06	no
ENSMUSG00000001138	Cnnm3	WT6h_vs_WTNT	1233.74	-0.0177046	0.999994	2.81494e-06	no
ENSMUSG00000067653	Ankrd23	WT6h_vs_WTNT	20.3703	0.260774	0.999994	2.81494e-06	no
ENSMUSG00000079610	Ankrd39	WT6h_vs_WTNT	260.745	-0.00323754	0.999994	2.81494e-06	no
ENSMUSG00000026121	Sema4c	WT6h_vs_WTNT	763.846	-0.158682	0.407507	0.389865	no
ENSMUSG00000087589	D430040D24Rik	WT6h_vs_WTNT	26.4895	-0.843309	0.101297	0.994404	no
ENSMUSG00000046337	Fam178b	WT6h_vs_WTNT	1.79259	-0.360152	0.999994	2.81494e-06	no
ENSMUSG00000061518	Cox5b	WT6h_vs_WTNT	2899.75	-0.0463916	0.999994	2.81494e-06	no
ENSMUSG00000037351	Actr1b	WT6h_vs_WTNT	8050.43	0.0542507	0.967503	0.0143478	no
ENSMUSG00000102416	4933424G06Rik	WT6h_vs_WTNT	9.20898	1.07054	0.684453	0.164657	no
ENSMUSG00000104237	Gm33533	WT6h_vs_WTNT	14.1747	-0.0738104	0.999994	2.81494e-06	no
ENSMUSG00000026117	Zap70	WT6h_vs_WTNT	25.5682	-0.0525228	0.999994	2.81494e-06	no
ENSMUSG00000026116	Tmem131	WT6h_vs_WTNT	4253.1	-0.0949932	0.999994	2.81494e-06	no
ENSMUSG00000102930	Gm38115	WT6h_vs_WTNT	1.46086	-4.09633	0.342836	0.464914	no
ENSMUSG00000103159	F830112A20Rik	WT6h_vs_WTNT	3.03482	-0.969274	0.999994	2.81494e-06	no
ENSMUSG00000080054	Rpl12-ps1	WT6h_vs_WTNT	1.51352	-0.0299541	0.999994	2.81494e-06	no
ENSMUSG00000050122	Vwa3b	WT6h_vs_WTNT	60.1734	-0.39506	0.81912	0.0866522	no
ENSMUSG00000103603	Gm37020	WT6h_vs_WTNT	3.81631	-0.501391	0.999994	2.81494e-06	no
ENSMUSG00000026114	Cnga3	WT6h_vs_WTNT	3.46055	2.30727	0.677461	0.169115	no
ENSMUSG00000026113	Inpp4a	WT6h_vs_WTNT	4579.82	-0.00752191	0.999994	2.81494e-06	no
ENSMUSG00000026112	Coa5	WT6h_vs_WTNT	2494.17	-0.0391234	0.999994	2.81494e-06	no
ENSMUSG00000026111	Unc50	WT6h_vs_WTNT	930.1	-0.0322718	0.999994	2.81494e-06	no
ENSMUSG00000026110	Mgat4a	WT6h_vs_WTNT	1445.67	0.211211	0.0537611	1.26953	no
ENSMUSG00000103948	4930594C11Rik	WT6h_vs_WTNT	1.74119	-1.42121	0.999994	2.81494e-06	no
ENSMUSG00000026090	2010300C02Rik	WT6h_vs_WTNT	4702.35	0.0540029	0.999994	2.81494e-06	no
ENSMUSG00000102650	Gm19863	WT6h_vs_WTNT	1.28049	0.355731	0.999994	2.81494e-06	no
ENSMUSG00000060771	Tsga10	WT6h_vs_WTNT	379.242	-0.00914321	0.999994	2.81494e-06	no
ENSMUSG00000097268	Gm26805	WT6h_vs_WTNT	51.916	-0.0636743	0.999994	2.81494e-06	no
ENSMUSG00000037216	Lipt1	WT6h_vs_WTNT	121.885	-0.19067	0.950336	0.0221227	no
ENSMUSG00000026088	Mitd1	WT6h_vs_WTNT	120.746	0.050164	0.999994	2.81494e-06	no
ENSMUSG00000026087	Mrpl30	WT6h_vs_WTNT	1373.24	-0.0611913	0.999994	2.81494e-06	no
ENSMUSG00000058407	Txndc9	WT6h_vs_WTNT	1186.28	-0.0471645	0.999994	2.81494e-06	no
ENSMUSG00000026083	Eif5b	WT6h_vs_WTNT	3059.85	-0.0362125	0.999994	2.81494e-06	no
ENSMUSG00000026082	Rev1	WT6h_vs_WTNT	1588.7	0.0149806	0.999994	2.81494e-06	no
ENSMUSG00000103804	Gm37062	WT6h_vs_WTNT	10.3612	0.071723	0.999994	2.81494e-06	no
ENSMUSG00000037138	Aff3	WT6h_vs_WTNT	4022.02	0.0609172	0.999994	2.81494e-06	no
ENSMUSG00000087131	Gm16152	WT6h_vs_WTNT	19.427	-0.465535	0.999994	2.81494e-06	no
ENSMUSG00000048814	Lonrf2	WT6h_vs_WTNT	11142.2	-0.0111801	0.999994	2.81494e-06	no
ENSMUSG00000026078	Pdcl3	WT6h_vs_WTNT	623.308	0.048772	0.999994	2.81494e-06	no
ENSMUSG00000103046	Gm37309	WT6h_vs_WTNT	35.0789	-0.0963176	0.999994	2.81494e-06	no
ENSMUSG00000026077	Npas2	WT6h_vs_WTNT	719.157	0.0360334	0.999994	2.81494e-06	no
ENSMUSG00000073702	Rpl31	WT6h_vs_WTNT	2011.54	-0.117711	0.999994	2.81494e-06	no
ENSMUSG00000003134	Tbc1d8	WT6h_vs_WTNT	790.691	0.0858808	0.999994	2.81494e-06	no
ENSMUSG00000003135	Cnot11	WT6h_vs_WTNT	1343.84	-0.0428745	0.999994	2.81494e-06	no
ENSMUSG00000085894	Gm15832	WT6h_vs_WTNT	34.1459	0.171472	0.999994	2.81494e-06	no
ENSMUSG00000077704	Snord89	WT6h_vs_WTNT	3.56917	0.00294953	0.999994	2.81494e-06	no
ENSMUSG00000048234	Rnf149	WT6h_vs_WTNT	432.448	0.0117097	0.999994	2.81494e-06	no
ENSMUSG00000064936	Gm23722	WT6h_vs_WTNT	1.79006	-1.12637	0.999994	2.81494e-06	no
ENSMUSG00000102471	Gm5100	WT6h_vs_WTNT	5.39294	-0.0416951	0.999994	2.81494e-06	no
ENSMUSG00000050967	Creg2	WT6h_vs_WTNT	3519.6	0.121794	0.999994	2.81494e-06	no
ENSMUSG00000097083	D930019O06Rik	WT6h_vs_WTNT	129.299	-0.079833	0.999994	2.81494e-06	no
ENSMUSG00000057173	Rfx8	WT6h_vs_WTNT	1.50744	0.393856	0.999994	2.81494e-06	no
ENSMUSG00000026074	Map4k4	WT6h_vs_WTNT	8486.33	-0.0999069	0.690464	0.160859	no
ENSMUSG00000102985	4930456G14Rik	WT6h_vs_WTNT	3.13436	0.871286	0.999994	2.81494e-06	no
ENSMUSG00000026073	Il1r2	WT6h_vs_WTNT	4.77192	-0.137529	0.999994	2.81494e-06	no
ENSMUSG00000097899	Gm16894	WT6h_vs_WTNT	4.65469	-0.49473	0.999994	2.81494e-06	no
ENSMUSG00000026072	Il1r1	WT6h_vs_WTNT	40.6887	-0.333122	0.99477	0.00227749	no
ENSMUSG00000070942	Il1rl2	WT6h_vs_WTNT	1.55333	-0.808138	0.999994	2.81494e-06	no
ENSMUSG00000026069	Il1rl1	WT6h_vs_WTNT	2.99551	0.246972	0.999994	2.81494e-06	no
ENSMUSG00000026065	Slc9a4	WT6h_vs_WTNT	2.37367	0.627832	0.999994	2.81494e-06	no
ENSMUSG00000026062	Slc9a2	WT6h_vs_WTNT	28.878	0.500382	0.95762	0.0188068	no
ENSMUSG00000041945	Mfsd9	WT6h_vs_WTNT	252.828	0.12342	0.999994	2.81494e-06	no
ENSMUSG00000079588	Tmem182	WT6h_vs_WTNT	2.29516	1.19711	0.999994	2.81494e-06	no
ENSMUSG00000100832	Gm29260	WT6h_vs_WTNT	25.6724	-0.103134	0.999994	2.81494e-06	no
ENSMUSG00000101299	Gm28175	WT6h_vs_WTNT	43.048	0.0239315	0.999994	2.81494e-06	no
ENSMUSG00000060424	Pantr1	WT6h_vs_WTNT	1016.76	-0.116385	0.999994	2.81494e-06	no
ENSMUSG00000093436	Gm20646	WT6h_vs_WTNT	68.7611	-0.277805	0.999994	2.81494e-06	no
ENSMUSG00000045515	Pou3f3	WT6h_vs_WTNT	4940.77	0.0835738	0.999994	2.81494e-06	no
ENSMUSG00000097063	Pantr2	WT6h_vs_WTNT	30.1716	0.155931	0.999994	2.81494e-06	no
ENSMUSG00000099784	Dalir	WT6h_vs_WTNT	16.2538	-0.39298	0.999994	2.81494e-06	no
ENSMUSG00000060679	Mrps9	WT6h_vs_WTNT	685.569	-0.0385561	0.999994	2.81494e-06	no
ENSMUSG00000041907	Gpr45	WT6h_vs_WTNT	577.391	-0.0167557	0.999994	2.81494e-06	no
ENSMUSG00000070939	Tgfbrap1	WT6h_vs_WTNT	2668.12	0.0650539	0.825077	0.0835057	no
ENSMUSG00000100269	Gm28782	WT6h_vs_WTNT	1.23145	0.119448	0.999994	2.81494e-06	no
ENSMUSG00000041878	8430432A02Rik	WT6h_vs_WTNT	5.70121	-0.0032162	0.999994	2.81494e-06	no
ENSMUSG00000010290	AI597479	WT6h_vs_WTNT	989.104	-0.0233669	0.999994	2.81494e-06	no
ENSMUSG00000008136	Fhl2	WT6h_vs_WTNT	681.606	-0.0261523	0.999994	2.81494e-06	no
ENSMUSG00000066877	Nck2	WT6h_vs_WTNT	1156.67	-0.0124425	0.999994	2.81494e-06	no
ENSMUSG00000103945	Gm38228	WT6h_vs_WTNT	23.4356	-0.310444	0.999994	2.81494e-06	no
ENSMUSG00000026051	Ecrg4	WT6h_vs_WTNT	32.4633	-0.256945	0.999994	2.81494e-06	no
ENSMUSG00000100764	Gm29155	WT6h_vs_WTNT	3.70518	0.100803	0.999994	2.81494e-06	no
ENSMUSG00000100480	Gm29156	WT6h_vs_WTNT	7.4061	0.360016	0.999994	2.81494e-06	no
ENSMUSG00000057363	Uxs1	WT6h_vs_WTNT	725.531	-0.0895486	0.999994	2.81494e-06	no
ENSMUSG00000100701	Gm19587	WT6h_vs_WTNT	2.12023	-0.426518	0.999994	2.81494e-06	no
ENSMUSG00000041763	Tpp2	WT6h_vs_WTNT	3140.07	-0.0110086	0.999994	2.81494e-06	no
ENSMUSG00000047343	Mettl21c	WT6h_vs_WTNT	4.68257	-0.372721	0.999994	2.81494e-06	no
ENSMUSG00000091844	Gm8251	WT6h_vs_WTNT	5.56662	-0.281381	0.999994	2.81494e-06	no
ENSMUSG00000026049	Tex30	WT6h_vs_WTNT	60.9983	0.00413197	0.999994	2.81494e-06	no
ENSMUSG00000026047	Poglut2	WT6h_vs_WTNT	184.707	-0.0530058	0.999994	2.81494e-06	no
ENSMUSG00000041684	Bivm	WT6h_vs_WTNT	1011.42	-0.047379	0.999994	2.81494e-06	no
ENSMUSG00000026048	Ercc5	WT6h_vs_WTNT	948.112	0.0619686	0.999994	2.81494e-06	no
ENSMUSG00000026043	Col3a1	WT6h_vs_WTNT	50.0465	0.367626	0.999994	2.81494e-06	no
ENSMUSG00000026042	Col5a2	WT6h_vs_WTNT	219.01	0.102573	0.999994	2.81494e-06	no
ENSMUSG00000025995	Wdr75	WT6h_vs_WTNT	1159.8	-0.0407779	0.999994	2.81494e-06	no
ENSMUSG00000084817	Gm5526	WT6h_vs_WTNT	37.086	0.550641	0.37926	0.421063	no
ENSMUSG00000025993	Slc40a1	WT6h_vs_WTNT	44.7211	-0.347976	0.999994	2.81494e-06	no
ENSMUSG00000070896	Rpl23a-ps1	WT6h_vs_WTNT	1.22425	-1.01235	0.999994	2.81494e-06	no
ENSMUSG00000041144	Dnah7b	WT6h_vs_WTNT	83.7371	-0.169549	0.999994	2.81494e-06	no
ENSMUSG00000101262	Gm8326	WT6h_vs_WTNT	17.6673	0.265566	0.999994	2.81494e-06	no
ENSMUSG00000101337	Dnah7c	WT6h_vs_WTNT	10.957	-0.088865	0.999994	2.81494e-06	no
ENSMUSG00000025986	Slc39a10	WT6h_vs_WTNT	3325.79	-0.0427933	0.999994	2.81494e-06	no
ENSMUSG00000100213	Gm28151	WT6h_vs_WTNT	44.7842	-0.0927459	0.999994	2.81494e-06	no
ENSMUSG00000100033	Gm8337	WT6h_vs_WTNT	11.1871	0.0138409	0.999994	2.81494e-06	no
ENSMUSG00000026109	Tmeff2	WT6h_vs_WTNT	1204.71	0.0419966	0.999994	2.81494e-06	no
ENSMUSG00000099924	Gm28320	WT6h_vs_WTNT	2.04801	-0.830786	0.999994	2.81494e-06	no
ENSMUSG00000099625	Gm29325	WT6h_vs_WTNT	4.46284	0.540254	0.999994	2.81494e-06	no
ENSMUSG00000045954	Cavin2	WT6h_vs_WTNT	113.591	-0.0185981	0.999994	2.81494e-06	no
ENSMUSG00000026107	Nabp1	WT6h_vs_WTNT	294.155	0.071564	0.999994	2.81494e-06	no
ENSMUSG00000099413	Gm17767	WT6h_vs_WTNT	4.12415	-1.01433	0.982855	0.00751065	no
ENSMUSG00000101741	Gm28055	WT6h_vs_WTNT	1.89712	0.388121	0.999994	2.81494e-06	no
ENSMUSG00000018417	Myo1b	WT6h_vs_WTNT	511.638	-0.418035	0.0544969	1.26363	no
ENSMUSG00000109599	Gm31812	WT6h_vs_WTNT	9.54235	-0.423573	0.999994	2.81494e-06	no
ENSMUSG00000026104	Stat1	WT6h_vs_WTNT	190.412	-0.0626431	0.999994	2.81494e-06	no
ENSMUSG00000026103	Gls	WT6h_vs_WTNT	9276.93	-0.00769756	0.999994	2.81494e-06	no
ENSMUSG00000002881	Nab1	WT6h_vs_WTNT	981.829	0.0370837	0.999994	2.81494e-06	no
ENSMUSG00000100007	Gm5527	WT6h_vs_WTNT	2.12492	0.162121	0.999994	2.81494e-06	no
ENSMUSG00000043015	Nemp2	WT6h_vs_WTNT	106.117	-0.205243	0.972388	0.0121604	no
ENSMUSG00000103630	Gm37242	WT6h_vs_WTNT	9.75307	0.102113	0.999994	2.81494e-06	no
ENSMUSG00000041439	Mfsd6	WT6h_vs_WTNT	2716.84	-0.0386302	0.999994	2.81494e-06	no
ENSMUSG00000026102	Inpp1	WT6h_vs_WTNT	1114.67	-0.0687007	0.999994	2.81494e-06	no
ENSMUSG00000041426	Hibch	WT6h_vs_WTNT	317.461	-0.112539	0.999994	2.81494e-06	no
ENSMUSG00000043629	1700019D03Rik	WT6h_vs_WTNT	56.6091	-0.352692	0.863596	0.0636893	no
ENSMUSG00000026100	Mstn	WT6h_vs_WTNT	22.8527	0.0314854	0.999994	2.81494e-06	no
ENSMUSG00000060715	1700019A02Rik	WT6h_vs_WTNT	2.72866	0.127224	0.999994	2.81494e-06	no
ENSMUSG00000026098	Pms1	WT6h_vs_WTNT	83.4765	-0.112993	0.999994	2.81494e-06	no
ENSMUSG00000026097	Ormdl1	WT6h_vs_WTNT	99.1675	-0.083396	0.999994	2.81494e-06	no
ENSMUSG00000026096	Osgepl1	WT6h_vs_WTNT	244.506	-0.110172	0.999994	2.81494e-06	no
ENSMUSG00000099913	Gm28551	WT6h_vs_WTNT	5.46197	-0.597846	0.999994	2.81494e-06	no
ENSMUSG00000101838	Gm18800	WT6h_vs_WTNT	1.28265	-0.509821	0.999994	2.81494e-06	no
ENSMUSG00000026095	Asnsd1	WT6h_vs_WTNT	114.132	-0.105172	0.999994	2.81494e-06	no
ENSMUSG00000096141	Dnah7a	WT6h_vs_WTNT	37.1445	-0.234364	0.999994	2.81494e-06	no
ENSMUSG00000026094	Stk17b	WT6h_vs_WTNT	70.1011	0.391099	0.85348	0.0688068	no
ENSMUSG00000042807	Hecw2	WT6h_vs_WTNT	2161.95	-0.0849408	0.999994	2.81494e-06	no
ENSMUSG00000102868	Gm37633	WT6h_vs_WTNT	2.6527	-1.53439	0.999994	2.81494e-06	no
ENSMUSG00000025983	Ccdc150	WT6h_vs_WTNT	2.99693	0.104791	0.999994	2.81494e-06	no
ENSMUSG00000041303	Gtf3c3	WT6h_vs_WTNT	1137.35	0.00686632	0.999994	2.81494e-06	no
ENSMUSG00000109809	Gm34066	WT6h_vs_WTNT	5.53991	-0.0433014	0.999994	2.81494e-06	no
ENSMUSG00000073678	Pgap1	WT6h_vs_WTNT	4005.04	-0.0171569	0.999994	2.81494e-06	no
ENSMUSG00000104136	Gm36955	WT6h_vs_WTNT	5.77615	-0.905361	0.999994	2.81494e-06	no
ENSMUSG00000052331	Ankrd44	WT6h_vs_WTNT	595.813	0.0541914	0.999994	2.81494e-06	no
ENSMUSG00000102503	Gm37370	WT6h_vs_WTNT	1.41142	-1.18485	0.999994	2.81494e-06	no
ENSMUSG00000025982	Sf3b1	WT6h_vs_WTNT	9972.38	-0.0333879	0.999994	2.81494e-06	no
ENSMUSG00000103030	E330011M16Rik	WT6h_vs_WTNT	2.45309	0.282691	0.999994	2.81494e-06	no
ENSMUSG00000025981	Coq10b	WT6h_vs_WTNT	575.04	-0.00467439	0.999994	2.81494e-06	no
ENSMUSG00000101122	Gm17971	WT6h_vs_WTNT	8.72681	-1.06431	0.638666	0.194727	no
ENSMUSG00000025980	Hspd1	WT6h_vs_WTNT	5885.09	-0.0382188	0.999994	2.81494e-06	no
ENSMUSG00000073676	Hspe1	WT6h_vs_WTNT	1059.17	-0.132302	0.999994	2.81494e-06	no
ENSMUSG00000100736	Gm5147	WT6h_vs_WTNT	1.49938	0.37137	0.999994	2.81494e-06	no
ENSMUSG00000089670	Gm16581	WT6h_vs_WTNT	4.63051	-0.0809675	0.999994	2.81494e-06	no
ENSMUSG00000025979	Mob4	WT6h_vs_WTNT	2312.73	0.0719038	0.999994	2.81494e-06	no
ENSMUSG00000025978	Rftn2	WT6h_vs_WTNT	366.452	-0.25296	0.999994	2.81494e-06	no
ENSMUSG00000097649	Gm10561	WT6h_vs_WTNT	38.5189	-0.529381	0.722622	0.141089	no
ENSMUSG00000046994	Mars2	WT6h_vs_WTNT	770.334	-0.111445	0.898627	0.0464207	no
ENSMUSG00000100215	Gm8292	WT6h_vs_WTNT	3.59002	-0.394704	0.999994	2.81494e-06	no
ENSMUSG00000038349	Plcl1	WT6h_vs_WTNT	934.141	0.120626	0.999994	2.81494e-06	no
ENSMUSG00000102145	Gm38056	WT6h_vs_WTNT	4.49782	-0.193546	0.999994	2.81494e-06	no
ENSMUSG00000100309	Gm6644	WT6h_vs_WTNT	4.99515	0.618959	0.999994	2.81494e-06	no
ENSMUSG00000099950	9130227L01Rik	WT6h_vs_WTNT	7.36963	0.0856349	0.999994	2.81494e-06	no
ENSMUSG00000038331	Satb2	WT6h_vs_WTNT	3716.88	-0.0872361	0.999994	2.81494e-06	no
ENSMUSG00000087022	9130024F11Rik	WT6h_vs_WTNT	339.604	-0.0946463	0.999994	2.81494e-06	no
ENSMUSG00000104310	Gm4081	WT6h_vs_WTNT	21.377	0.0328355	0.999994	2.81494e-06	no
ENSMUSG00000101429	BC055402	WT6h_vs_WTNT	2.55909	0.0730259	0.999994	2.81494e-06	no
ENSMUSG00000097519	4930558J18Rik	WT6h_vs_WTNT	5.80027	0.0658664	0.999994	2.81494e-06	no
ENSMUSG00000038323	1700066M21Rik	WT6h_vs_WTNT	485.592	-0.193589	0.364187	0.438675	no
ENSMUSG00000048495	Tyw5	WT6h_vs_WTNT	268.341	0.0295083	0.999994	2.81494e-06	no
ENSMUSG00000025971	Maip1	WT6h_vs_WTNT	576.982	0.0317843	0.999994	2.81494e-06	no
ENSMUSG00000038305	Spats2l	WT6h_vs_WTNT	1257.32	-0.00780996	0.999994	2.81494e-06	no
ENSMUSG00000054770	Kctd18	WT6h_vs_WTNT	545.837	0.0798496	0.999994	2.81494e-06	no
ENSMUSG00000026039	Sgo2a	WT6h_vs_WTNT	96.5741	0.0628469	0.999994	2.81494e-06	no
ENSMUSG00000063558	Aox1	WT6h_vs_WTNT	416.872	-0.0595361	0.999994	2.81494e-06	no
ENSMUSG00000064294	Aox3	WT6h_vs_WTNT	2.16468	0.0156107	0.999994	2.81494e-06	no
ENSMUSG00000038242	Aox4	WT6h_vs_WTNT	43.0182	-0.210855	0.999994	2.81494e-06	no
ENSMUSG00000103839	Gm37607	WT6h_vs_WTNT	28.2305	0.0650104	0.999994	2.81494e-06	no
ENSMUSG00000051223	Bzw1	WT6h_vs_WTNT	10524.4	0.0443924	0.999994	2.81494e-06	no
ENSMUSG00000026034	Clk1	WT6h_vs_WTNT	1347.14	0.0578437	0.999994	2.81494e-06	no
ENSMUSG00000026035	Ppil3	WT6h_vs_WTNT	396.323	-0.0129471	0.999994	2.81494e-06	no
ENSMUSG00000026036	Nif3l1	WT6h_vs_WTNT	1015.47	-0.074114	0.999994	2.81494e-06	no
ENSMUSG00000026037	Orc2	WT6h_vs_WTNT	772.299	-0.053508	0.999994	2.81494e-06	no
ENSMUSG00000094245	Gm23966	WT6h_vs_WTNT	1.93831	-0.196018	0.999994	2.81494e-06	no
ENSMUSG00000085054	Gm15834	WT6h_vs_WTNT	28.6894	-0.0685328	0.999994	2.81494e-06	no
ENSMUSG00000038174	Fam126b	WT6h_vs_WTNT	2678.6	0.0342776	0.999994	2.81494e-06	no
ENSMUSG00000026032	Ndufb3	WT6h_vs_WTNT	1065.87	-0.0490451	0.999994	2.81494e-06	no
ENSMUSG00000059647	Cbx3-ps7	WT6h_vs_WTNT	5.35329	0.915424	0.982855	0.00751065	no
ENSMUSG00000102059	Gm20257	WT6h_vs_WTNT	5.08428	-0.729735	0.999994	2.81494e-06	no
ENSMUSG00000026031	Cflar	WT6h_vs_WTNT	328.085	0.14585	0.999994	2.81494e-06	no
ENSMUSG00000026029	Casp8	WT6h_vs_WTNT	6.19685	-0.0654867	0.999994	2.81494e-06	no
ENSMUSG00000099719	Gm28802	WT6h_vs_WTNT	2.02819	0.907184	0.999994	2.81494e-06	no
ENSMUSG00000026028	Trak2	WT6h_vs_WTNT	6226.21	-0.0244075	0.999994	2.81494e-06	no
ENSMUSG00000026027	Stradb	WT6h_vs_WTNT	1538.47	-0.0026818	0.999994	2.81494e-06	no
ENSMUSG00000072295	C2cd6	WT6h_vs_WTNT	2.35548	-0.897806	0.999994	2.81494e-06	no
ENSMUSG00000038079	Tmem237	WT6h_vs_WTNT	567.928	0.0316082	0.999994	2.81494e-06	no
ENSMUSG00000097573	G730003C15Rik	WT6h_vs_WTNT	11.504	0.131177	0.999994	2.81494e-06	no
ENSMUSG00000079550	Mpp4	WT6h_vs_WTNT	19.2181	0.0445148	0.999994	2.81494e-06	no
ENSMUSG00000026024	Als2	WT6h_vs_WTNT	2407.05	0.00819886	0.999994	2.81494e-06	no
ENSMUSG00000026023	Cdk15	WT6h_vs_WTNT	31.6656	0.135108	0.999994	2.81494e-06	no
ENSMUSG00000047361	Gm973	WT6h_vs_WTNT	58.4622	-0.524287	0.360762	0.442779	no
ENSMUSG00000026021	Sumo1	WT6h_vs_WTNT	1308.83	-0.0855814	0.999994	2.81494e-06	no
ENSMUSG00000103821	D430013B06Rik	WT6h_vs_WTNT	4.53751	0.016285	0.999994	2.81494e-06	no
ENSMUSG00000101400	Gm29596	WT6h_vs_WTNT	1.99496	0.57633	0.999994	2.81494e-06	no
ENSMUSG00000026020	Nop58	WT6h_vs_WTNT	2213.33	-0.0615478	0.999994	2.81494e-06	no
ENSMUSG00000104052	Gm38125	WT6h_vs_WTNT	1.28794	-0.743337	0.999994	2.81494e-06	no
ENSMUSG00000041040	Fam117b	WT6h_vs_WTNT	3033.49	0.136147	0.316196	0.500044	no
ENSMUSG00000103696	Gm37531	WT6h_vs_WTNT	3.77277	-0.281843	0.999994	2.81494e-06	no
ENSMUSG00000026018	Ica1l	WT6h_vs_WTNT	1099.59	-0.0556859	0.999994	2.81494e-06	no
ENSMUSG00000026019	Wdr12	WT6h_vs_WTNT	902.292	-0.0936074	0.999994	2.81494e-06	no
ENSMUSG00000073664	Nbeal1	WT6h_vs_WTNT	409.668	-0.0621811	0.999994	2.81494e-06	no
ENSMUSG00000049439	Cyp20a1	WT6h_vs_WTNT	268.907	-0.0344721	0.999994	2.81494e-06	no
ENSMUSG00000026782	Abi2	WT6h_vs_WTNT	10904.6	0.00343343	0.999994	2.81494e-06	no
ENSMUSG00000082160	Gm11578	WT6h_vs_WTNT	4.37329	0.0314802	0.999994	2.81494e-06	no
ENSMUSG00000101188	Eif4a-ps4	WT6h_vs_WTNT	97.0873	-0.168281	0.999994	2.81494e-06	no
ENSMUSG00000026012	Cd28	WT6h_vs_WTNT	22.2742	-0.105553	0.999994	2.81494e-06	no
ENSMUSG00000102549	Gm38137	WT6h_vs_WTNT	2.58358	0.439377	0.999994	2.81494e-06	no
ENSMUSG00000026011	Ctla4	WT6h_vs_WTNT	2.11643	-0.177751	0.999994	2.81494e-06	no
ENSMUSG00000081382	Rpl18-ps1	WT6h_vs_WTNT	12.3731	-0.291767	0.999994	2.81494e-06	no
ENSMUSG00000082804	Rpl17-ps1	WT6h_vs_WTNT	1.57979	-0.904383	0.999994	2.81494e-06	no
ENSMUSG00000052062	Pard3b	WT6h_vs_WTNT	148.599	-0.183693	0.999994	2.81494e-06	no
ENSMUSG00000084333	Gm11599	WT6h_vs_WTNT	2.08547	-0.138011	0.999994	2.81494e-06	no
ENSMUSG00000025969	Nrp2	WT6h_vs_WTNT	2924.64	-0.0309013	0.999994	2.81494e-06	no
ENSMUSG00000103032	Gm37121	WT6h_vs_WTNT	7.93108	0.086385	0.999994	2.81494e-06	no
ENSMUSG00000040865	Ino80d	WT6h_vs_WTNT	1631.64	-0.121067	0.999994	2.81494e-06	no
ENSMUSG00000084799	Ino80dos	WT6h_vs_WTNT	107.896	-0.0849088	0.999994	2.81494e-06	no
ENSMUSG00000101599	Gm20342	WT6h_vs_WTNT	122.964	-0.179555	0.999994	2.81494e-06	no
ENSMUSG00000025968	Ndufs1	WT6h_vs_WTNT	4468.54	0.014905	0.999994	2.81494e-06	no
ENSMUSG00000025967	Eef1b2	WT6h_vs_WTNT	3386.13	-0.143635	0.944387	0.02485	no
ENSMUSG00000064602	Snora41	WT6h_vs_WTNT	3.47929	0.215951	0.999994	2.81494e-06	no
ENSMUSG00000046856	Gpr1	WT6h_vs_WTNT	7.89761	-0.317518	0.999994	2.81494e-06	no
ENSMUSG00000027520	Zdbf2	WT6h_vs_WTNT	2330.64	-0.0778872	0.999994	2.81494e-06	no
ENSMUSG00000081643	Gm11605	WT6h_vs_WTNT	2.65836	-0.00354108	0.999994	2.81494e-06	no
ENSMUSG00000025964	Adam23	WT6h_vs_WTNT	3081.08	0.00606792	0.999994	2.81494e-06	no
ENSMUSG00000069085	Dytn	WT6h_vs_WTNT	2.64665	-0.0540595	0.999994	2.81494e-06	no
ENSMUSG00000025963	Mdh1b	WT6h_vs_WTNT	45.174	-0.232271	0.999994	2.81494e-06	no
ENSMUSG00000025962	Fastkd2	WT6h_vs_WTNT	353.682	-0.0960655	0.999994	2.81494e-06	no
ENSMUSG00000025961	4933402D24Rik	WT6h_vs_WTNT	2.82041	1.10759	0.999994	2.81494e-06	no
ENSMUSG00000082373	Gm13754	WT6h_vs_WTNT	2.15384	-0.657512	0.999994	2.81494e-06	no
ENSMUSG00000044689	Gm13749	WT6h_vs_WTNT	31.7243	-0.322109	0.999994	2.81494e-06	no
ENSMUSG00000025959	Klf7	WT6h_vs_WTNT	4083.4	-0.135438	0.931691	0.030728	no
ENSMUSG00000086721	Gm13750	WT6h_vs_WTNT	1.28892	-0.858126	0.999994	2.81494e-06	no
ENSMUSG00000025958	Creb1	WT6h_vs_WTNT	1951.84	0.130832	0.514773	0.288384	no
ENSMUSG00000025956	Mettl21a	WT6h_vs_WTNT	219.758	-0.0283508	0.999994	2.81494e-06	no
ENSMUSG00000087213	2810408I11Rik	WT6h_vs_WTNT	11.4494	0.0953061	0.999994	2.81494e-06	no
ENSMUSG00000070871	Ccnyl1	WT6h_vs_WTNT	290.268	0.0732625	0.999994	2.81494e-06	no
ENSMUSG00000045005	Fzd5	WT6h_vs_WTNT	69.5017	0.205266	0.999994	2.81494e-06	no
ENSMUSG00000102140	Gm38058	WT6h_vs_WTNT	1.38412	0.775656	0.999994	2.81494e-06	no
ENSMUSG00000051344	Plekhm3	WT6h_vs_WTNT	1579.9	-0.108172	0.999994	2.81494e-06	no
ENSMUSG00000084416	Rpl10a-ps1	WT6h_vs_WTNT	67.4795	0.166917	0.999994	2.81494e-06	no
ENSMUSG00000044429	Cryga	WT6h_vs_WTNT	3.90123	-0.587423	0.999994	2.81494e-06	no
ENSMUSG00000044816	D630023F18Rik	WT6h_vs_WTNT	217.437	0.00565374	0.999994	2.81494e-06	no
ENSMUSG00000025950	Idh1	WT6h_vs_WTNT	3198.69	-0.0926703	0.982855	0.00751065	no
ENSMUSG00000025949	Pikfyve	WT6h_vs_WTNT	1658.88	-0.0199572	0.999994	2.81494e-06	no
ENSMUSG00000025946	Pth2r	WT6h_vs_WTNT	24.0948	-0.494011	0.748436	0.125845	no
ENSMUSG00000015222	Map2	WT6h_vs_WTNT	51930.8	-0.11043	0.999994	2.81494e-06	no
ENSMUSG00000065694	Gm25411	WT6h_vs_WTNT	2.62564	0.0438359	0.999994	2.81494e-06	no
ENSMUSG00000055567	Unc80	WT6h_vs_WTNT	3812.03	-0.139983	0.999994	2.81494e-06	no
ENSMUSG00000026005	Rpe	WT6h_vs_WTNT	618.583	0.0767232	0.999994	2.81494e-06	no
ENSMUSG00000102559	Gm37570	WT6h_vs_WTNT	21.4278	0.149133	0.999994	2.81494e-06	no
ENSMUSG00000102374	Gm38387	WT6h_vs_WTNT	10.3178	0.828645	0.982855	0.00751065	no
ENSMUSG00000102776	Gm38162	WT6h_vs_WTNT	17.0056	-0.720167	0.999994	2.81494e-06	no
ENSMUSG00000082057	Gm15789	WT6h_vs_WTNT	5.11932	-0.298497	0.999994	2.81494e-06	no
ENSMUSG00000103756	Gm37285	WT6h_vs_WTNT	8.18747	0.569563	0.999994	2.81494e-06	no
ENSMUSG00000103382	Gm37755	WT6h_vs_WTNT	5.21051	0.516011	0.999994	2.81494e-06	no
ENSMUSG00000103553	Gm38218	WT6h_vs_WTNT	1.93219	-0.27638	0.999994	2.81494e-06	no
ENSMUSG00000026003	Acadl	WT6h_vs_WTNT	706.428	-0.228029	0.999994	2.81494e-06	no
ENSMUSG00000082769	Gm15793	WT6h_vs_WTNT	1.69573	-0.425645	0.999994	2.81494e-06	no
ENSMUSG00000061816	Myl1	WT6h_vs_WTNT	7.12009	-0.0869437	0.999994	2.81494e-06	no
ENSMUSG00000094191	Rpl31-ps14	WT6h_vs_WTNT	1.21981	-0.743469	0.999994	2.81494e-06	no
ENSMUSG00000026000	Lancl1	WT6h_vs_WTNT	4258.95	0.0271096	0.999994	2.81494e-06	no
ENSMUSG00000025991	Cps1	WT6h_vs_WTNT	47.9089	0.20602	0.999994	2.81494e-06	no
ENSMUSG00000062209	Erbb4	WT6h_vs_WTNT	5430.79	-0.129346	0.999994	2.81494e-06	no
ENSMUSG00000087514	Gm16076	WT6h_vs_WTNT	2.19867	0.547661	0.999994	2.81494e-06	no
ENSMUSG00000025997	Ikzf2	WT6h_vs_WTNT	103.46	0.00491634	0.999994	2.81494e-06	no
ENSMUSG00000053153	Spag16	WT6h_vs_WTNT	6.73421	0.375134	0.999994	2.81494e-06	no
ENSMUSG00000045648	Vwc2l	WT6h_vs_WTNT	207.519	-0.401684	0.872054	0.0594565	no
ENSMUSG00000026196	Bard1	WT6h_vs_WTNT	59.379	0.0127437	0.999994	2.81494e-06	no
ENSMUSG00000050296	Abca12	WT6h_vs_WTNT	14.9371	-0.284149	0.999994	2.81494e-06	no
ENSMUSG00000026192	Atic	WT6h_vs_WTNT	728.81	-0.0482536	0.999994	2.81494e-06	no
ENSMUSG00000026193	Fn1	WT6h_vs_WTNT	250.906	-0.0521269	0.999994	2.81494e-06	no
ENSMUSG00000073652	Apol7d	WT6h_vs_WTNT	2.23033	-0.243142	0.999994	2.81494e-06	no
ENSMUSG00000101834	Gm5829	WT6h_vs_WTNT	1.88782	0.00753191	0.999994	2.81494e-06	no
ENSMUSG00000101496	Gm8885	WT6h_vs_WTNT	1.81637	0.849709	0.999994	2.81494e-06	no
ENSMUSG00000039395	Mreg	WT6h_vs_WTNT	106.455	0.157377	0.999994	2.81494e-06	no
ENSMUSG00000093843	Gm25939	WT6h_vs_WTNT	1.66749	-1.63708	0.999994	2.81494e-06	no
ENSMUSG00000026189	Pecr	WT6h_vs_WTNT	110.856	-0.101757	0.999994	2.81494e-06	no
ENSMUSG00000026188	Tmem169	WT6h_vs_WTNT	1381.93	0.0474468	0.999994	2.81494e-06	no
ENSMUSG00000026187	Xrcc5	WT6h_vs_WTNT	524.664	-0.0154472	0.999994	2.81494e-06	no
ENSMUSG00000039372	Marchf4	WT6h_vs_WTNT	3732.38	0.220461	0.405154	0.39238	no
ENSMUSG00000039354	Smarcal1	WT6h_vs_WTNT	2347.32	0.0343597	0.999994	2.81494e-06	no
ENSMUSG00000110712	Gm39662	WT6h_vs_WTNT	6.40357	-0.32339	0.999994	2.81494e-06	no
ENSMUSG00000046330	Rpl37a	WT6h_vs_WTNT	2410.26	-0.108042	0.999994	2.81494e-06	no
ENSMUSG00000039323	Igfbp2	WT6h_vs_WTNT	4302.36	-0.0955045	0.999994	2.81494e-06	no
ENSMUSG00000026185	Igfbp5	WT6h_vs_WTNT	3322.04	0.034661	0.999994	2.81494e-06	no
ENSMUSG00000100301	6030407O03Rik	WT6h_vs_WTNT	3.59766	0.260088	0.999994	2.81494e-06	no
ENSMUSG00000055322	Tns1	WT6h_vs_WTNT	551.473	-0.476079	0.501827	0.299446	no
ENSMUSG00000061815	Rufy4	WT6h_vs_WTNT	3.37877	-0.703141	0.999994	2.81494e-06	no
ENSMUSG00000006304	Arpc2	WT6h_vs_WTNT	6856.87	0.0561581	0.999994	2.81494e-06	no
ENSMUSG00000006299	Aamp	WT6h_vs_WTNT	5732.81	0.0162339	0.999994	2.81494e-06	no
ENSMUSG00000026179	Pnkd	WT6h_vs_WTNT	5066.81	-0.0624791	0.915197	0.0384855	no
ENSMUSG00000006301	Tmbim1	WT6h_vs_WTNT	263.974	-0.384734	0.803325	0.0951088	no
ENSMUSG00000099931	Gm29358	WT6h_vs_WTNT	9.92021	-0.667078	0.999994	2.81494e-06	no
ENSMUSG00000103403	Gm37931	WT6h_vs_WTNT	4.79059	-0.447807	0.999994	2.81494e-06	no
ENSMUSG00000073650	Catip	WT6h_vs_WTNT	18.3123	0.281862	0.999994	2.81494e-06	no
ENSMUSG00000026177	Slc11a1	WT6h_vs_WTNT	27.7466	0.0118922	0.999994	2.81494e-06	no
ENSMUSG00000026176	Ctdsp1	WT6h_vs_WTNT	464.087	0.0208608	0.999994	2.81494e-06	no
ENSMUSG00000026175	Vil1	WT6h_vs_WTNT	2.02597	-0.923419	0.999994	2.81494e-06	no
ENSMUSG00000033364	Usp37	WT6h_vs_WTNT	1058.74	-0.0735304	0.999994	2.81494e-06	no
ENSMUSG00000103227	Gm37733	WT6h_vs_WTNT	2.73916	-1.8736	0.684453	0.164657	no
ENSMUSG00000026174	Cnot9	WT6h_vs_WTNT	1892.54	0.0116917	0.999994	2.81494e-06	no
ENSMUSG00000026173	Plcd4	WT6h_vs_WTNT	475.005	-0.395126	0.907797	0.0420112	no
ENSMUSG00000026135	Zfp142	WT6h_vs_WTNT	2301.19	-0.0527484	0.999994	2.81494e-06	no
ENSMUSG00000026172	Bcs1l	WT6h_vs_WTNT	789.253	-0.0621336	0.999994	2.81494e-06	no
ENSMUSG00000026171	Rnf25	WT6h_vs_WTNT	1251.75	0.0362179	0.999994	2.81494e-06	no
ENSMUSG00000033276	Stk36	WT6h_vs_WTNT	273.068	-0.229804	0.158943	0.798758	no
ENSMUSG00000033257	Ttll4	WT6h_vs_WTNT	782.527	-0.237513	0.0886452	1.05234	no
ENSMUSG00000026170	Cyp27a1	WT6h_vs_WTNT	2.85508	0.115922	0.999994	2.81494e-06	no
ENSMUSG00000033227	Wnt6	WT6h_vs_WTNT	4.28395	0.967174	0.999994	2.81494e-06	no
ENSMUSG00000090071	Cdk5r2	WT6h_vs_WTNT	6618.91	-0.0172939	0.999994	2.81494e-06	no
ENSMUSG00000047021	Cfap65	WT6h_vs_WTNT	88.6523	0.269192	0.999994	2.81494e-06	no
ENSMUSG00000006538	Ihh	WT6h_vs_WTNT	18.7807	0.0994291	0.999994	2.81494e-06	no
ENSMUSG00000026162	Nhej1	WT6h_vs_WTNT	32.0834	-0.131748	0.999994	2.81494e-06	no
ENSMUSG00000026205	Slc23a3	WT6h_vs_WTNT	15.6681	0.655933	0.999994	2.81494e-06	no
ENSMUSG00000033159	Cnppd1	WT6h_vs_WTNT	1660.24	0.0165747	0.999994	2.81494e-06	no
ENSMUSG00000049339	Retreg2	WT6h_vs_WTNT	8904.37	0.0604202	0.436687	0.35983	no
ENSMUSG00000026197	Zfand2b	WT6h_vs_WTNT	433.359	-0.0285368	0.999994	2.81494e-06	no
ENSMUSG00000026198	Abcb6	WT6h_vs_WTNT	224.647	-0.000822021	0.999994	2.81494e-06	no
ENSMUSG00000033124	Atg9a	WT6h_vs_WTNT	3765.06	0.0320015	0.999994	2.81494e-06	no
ENSMUSG00000026199	Ankzf1	WT6h_vs_WTNT	562.713	-0.045772	0.999994	2.81494e-06	no
ENSMUSG00000026200	Glb1l	WT6h_vs_WTNT	701.568	-0.103983	0.999994	2.81494e-06	no
ENSMUSG00000026201	Stk16	WT6h_vs_WTNT	1567.12	-0.073092	0.999994	2.81494e-06	no
ENSMUSG00000026202	Tuba4a	WT6h_vs_WTNT	10728	-0.0232421	0.999994	2.81494e-06	no
ENSMUSG00000026203	Dnajb2	WT6h_vs_WTNT	2192.75	0.00808931	0.999994	2.81494e-06	no
ENSMUSG00000026204	Ptprn	WT6h_vs_WTNT	20539.9	0.0486935	0.999994	2.81494e-06	no
ENSMUSG00000101840	Gm28294	WT6h_vs_WTNT	8.50952	-0.337954	0.999994	2.81494e-06	no
ENSMUSG00000033061	Resp18	WT6h_vs_WTNT	88.1581	0.136717	0.999994	2.81494e-06	no
ENSMUSG00000026209	Dnpep	WT6h_vs_WTNT	1464.71	0.0863476	0.959913	0.0177682	no
ENSMUSG00000026208	Des	WT6h_vs_WTNT	1.37463	-0.376746	0.999994	2.81494e-06	no
ENSMUSG00000026207	Speg	WT6h_vs_WTNT	3991.43	0.0373896	0.999994	2.81494e-06	no
ENSMUSG00000033021	Gmppa	WT6h_vs_WTNT	1390.3	0.0565869	0.999994	2.81494e-06	no
ENSMUSG00000033007	Asic4	WT6h_vs_WTNT	934.137	-0.177096	0.999994	2.81494e-06	no
ENSMUSG00000102605	Gm37264	WT6h_vs_WTNT	9.86308	0.448601	0.999994	2.81494e-06	no
ENSMUSG00000026211	Obsl1	WT6h_vs_WTNT	659.757	-0.0638764	0.999994	2.81494e-06	no
ENSMUSG00000051703	Tmem198	WT6h_vs_WTNT	2509.04	0.0631179	0.999994	2.81494e-06	no
ENSMUSG00000032968	Inha	WT6h_vs_WTNT	699.796	-0.0237197	0.999994	2.81494e-06	no
ENSMUSG00000026213	Stk11ip	WT6h_vs_WTNT	1382.9	-0.0505872	0.999994	2.81494e-06	no
ENSMUSG00000006576	Slc4a3	WT6h_vs_WTNT	7467.43	0.0421604	0.999994	2.81494e-06	no
ENSMUSG00000100553	Gm17751	WT6h_vs_WTNT	2.19944	-0.0782733	0.999994	2.81494e-06	no
ENSMUSG00000026235	Epha4	WT6h_vs_WTNT	8152.62	-0.129665	0.931201	0.0309566	no
ENSMUSG00000101849	Gm28386	WT6h_vs_WTNT	7.04756	0.396222	0.999994	2.81494e-06	no
ENSMUSG00000032908	Sgpp2	WT6h_vs_WTNT	26.8115	-0.0792116	0.999994	2.81494e-06	no
ENSMUSG00000026245	Farsb	WT6h_vs_WTNT	1949.32	-0.0131878	0.999994	2.81494e-06	no
ENSMUSG00000104018	4833412K13Rik	WT6h_vs_WTNT	13.9866	-0.0378339	0.999994	2.81494e-06	no
ENSMUSG00000032883	Acsl3	WT6h_vs_WTNT	3603.56	0.0222502	0.999994	2.81494e-06	no
ENSMUSG00000079470	Utp14b	WT6h_vs_WTNT	661.734	-0.102646	0.999994	2.81494e-06	no
ENSMUSG00000099377	Gm6159	WT6h_vs_WTNT	4.29899	0.644476	0.999994	2.81494e-06	no
ENSMUSG00000047330	Kcne4	WT6h_vs_WTNT	3.56442	-0.00369776	0.999994	2.81494e-06	no
ENSMUSG00000050711	Scg2	WT6h_vs_WTNT	7648.17	0.118559	0.999994	2.81494e-06	no
ENSMUSG00000054702	Ap1s3	WT6h_vs_WTNT	42.2267	-0.0954802	0.999994	2.81494e-06	no
ENSMUSG00000073643	Wdfy1	WT6h_vs_WTNT	1431.34	0.0244239	0.999994	2.81494e-06	no
ENSMUSG00000026248	Mrpl44	WT6h_vs_WTNT	612.518	0.0159224	0.999994	2.81494e-06	no
ENSMUSG00000026249	Serpine2	WT6h_vs_WTNT	7943.94	0.134844	0.999994	2.81494e-06	no
ENSMUSG00000067106	Gm5529	WT6h_vs_WTNT	2.26177	0.919051	0.999994	2.81494e-06	no
ENSMUSG00000043230	Fam124b	WT6h_vs_WTNT	1.24023	0.311758	0.999994	2.81494e-06	no
ENSMUSG00000101257	2310015K22Rik	WT6h_vs_WTNT	1.45113	1.54076	0.999994	2.81494e-06	no
ENSMUSG00000004364	Cul3	WT6h_vs_WTNT	4609.07	0.0408404	0.999994	2.81494e-06	no
ENSMUSG00000103076	Gm37902	WT6h_vs_WTNT	4.89142	-0.40913	0.999994	2.81494e-06	no
ENSMUSG00000103525	Gm37262	WT6h_vs_WTNT	4.83564	-0.048868	0.999994	2.81494e-06	no
ENSMUSG00000101722	Gm29125	WT6h_vs_WTNT	2.54358	-0.155865	0.999994	2.81494e-06	no
ENSMUSG00000038608	Dock10	WT6h_vs_WTNT	802.522	-0.372976	0.00512398	2.29039	no
ENSMUSG00000054976	Nyap2	WT6h_vs_WTNT	1687.77	-0.11855	0.999994	2.81494e-06	no
ENSMUSG00000055980	Irs1	WT6h_vs_WTNT	1358.22	-0.117181	0.999994	2.81494e-06	no
ENSMUSG00000026142	Rhbdd1	WT6h_vs_WTNT	331.857	-0.0401409	0.999994	2.81494e-06	no
ENSMUSG00000067158	Col4a4	WT6h_vs_WTNT	31.3866	-0.293098	0.999994	2.81494e-06	no
ENSMUSG00000079465	Col4a3	WT6h_vs_WTNT	3.78484	-0.965952	0.951801	0.0214539	no
ENSMUSG00000097564	C430014B12Rik	WT6h_vs_WTNT	5.48653	0.29046	0.999994	2.81494e-06	no
ENSMUSG00000101450	Gm28941	WT6h_vs_WTNT	23.4167	0.0111954	0.999994	2.81494e-06	no
ENSMUSG00000026159	Agfg1	WT6h_vs_WTNT	4068.28	-0.0225492	0.999994	2.81494e-06	no
ENSMUSG00000113880	A030005L19Rik	WT6h_vs_WTNT	6.65843	-0.347113	0.999994	2.81494e-06	no
ENSMUSG00000101784	Gm7553	WT6h_vs_WTNT	1.96025	-1.17381	0.999994	2.81494e-06	no
ENSMUSG00000038496	Slc19a3	WT6h_vs_WTNT	4.86548	-0.355986	0.999994	2.81494e-06	no
ENSMUSG00000053161	Daw1	WT6h_vs_WTNT	2.89155	-0.180106	0.999994	2.81494e-06	no
ENSMUSG00000026163	Sphkap	WT6h_vs_WTNT	9750.7	-0.108355	0.999994	2.81494e-06	no
ENSMUSG00000079140	Gm6374	WT6h_vs_WTNT	2.6128	-1.19812	0.999994	2.81494e-06	no
ENSMUSG00000104374	Gm37517	WT6h_vs_WTNT	2.12316	0.692594	0.999994	2.81494e-06	no
ENSMUSG00000036766	Dner	WT6h_vs_WTNT	23408.6	0.0414421	0.999994	2.81494e-06	no
ENSMUSG00000104396	Gm37959	WT6h_vs_WTNT	6.28914	-0.182391	0.999994	2.81494e-06	no
ENSMUSG00000102481	Gm37925	WT6h_vs_WTNT	3.48138	-1.29262	0.999994	2.81494e-06	no
ENSMUSG00000026219	Trip12	WT6h_vs_WTNT	7731.27	-0.0167011	0.999994	2.81494e-06	no
ENSMUSG00000103505	Gm38374	WT6h_vs_WTNT	2.70166	-1.3762	0.999994	2.81494e-06	no
ENSMUSG00000104503	Gm37738	WT6h_vs_WTNT	4.28383	-0.297815	0.999994	2.81494e-06	no
ENSMUSG00000073633	Fbxo36	WT6h_vs_WTNT	34.5415	0.229506	0.999994	2.81494e-06	no
ENSMUSG00000026220	Slc16a14	WT6h_vs_WTNT	1169.95	0.157561	0.507549	0.294522	no
ENSMUSG00000099693	Gm29284	WT6h_vs_WTNT	1.37766	-0.652388	0.999994	2.81494e-06	no
ENSMUSG00000064281	Rpl19-ps1	WT6h_vs_WTNT	9.64432	0.0266993	0.999994	2.81494e-06	no
ENSMUSG00000089652	Gm16025	WT6h_vs_WTNT	2.56527	-0.0204515	0.999994	2.81494e-06	no
ENSMUSG00000089714	Gm16092	WT6h_vs_WTNT	4.94832	-0.259784	0.999994	2.81494e-06	no
ENSMUSG00000070034	Sp110	WT6h_vs_WTNT	3.44071	-0.258529	0.999994	2.81494e-06	no
ENSMUSG00000070031	Sp140	WT6h_vs_WTNT	3.11677	-0.573775	0.999994	2.81494e-06	no
ENSMUSG00000090246	Gm17017	WT6h_vs_WTNT	3.50197	-0.278189	0.999994	2.81494e-06	no
ENSMUSG00000052760	A630001G21Rik	WT6h_vs_WTNT	2.88225	-0.127519	0.999994	2.81494e-06	no
ENSMUSG00000036707	Cab39	WT6h_vs_WTNT	5377.96	0.0236232	0.999994	2.81494e-06	no
ENSMUSG00000026223	Itm2c	WT6h_vs_WTNT	15608.3	0.0083625	0.999994	2.81494e-06	no
ENSMUSG00000026224	4933407L21Rik	WT6h_vs_WTNT	95.6531	-0.200402	0.999994	2.81494e-06	no
ENSMUSG00000099767	Gm28884	WT6h_vs_WTNT	2.36643	-0.348364	0.999994	2.81494e-06	no
ENSMUSG00000049608	Gpr55	WT6h_vs_WTNT	4.30015	0.10954	0.999994	2.81494e-06	no
ENSMUSG00000099342	Gm18180	WT6h_vs_WTNT	38.9814	0.0369609	0.999994	2.81494e-06	no
ENSMUSG00000026226	Spata3	WT6h_vs_WTNT	6.40671	-0.37885	0.999994	2.81494e-06	no
ENSMUSG00000026227	2810459M11Rik	WT6h_vs_WTNT	598.156	-0.445417	0.905076	0.0433152	no
ENSMUSG00000026229	Psmd1	WT6h_vs_WTNT	5812.04	-0.00131824	0.999994	2.81494e-06	no
ENSMUSG00000026228	Htr2b	WT6h_vs_WTNT	1.55667	-0.0679548	0.999994	2.81494e-06	no
ENSMUSG00000103272	Gm37914	WT6h_vs_WTNT	9.3662	-0.416622	0.999994	2.81494e-06	no
ENSMUSG00000062590	Armc9	WT6h_vs_WTNT	1810.52	0.0392671	0.999994	2.81494e-06	no
ENSMUSG00000079445	B3gnt7	WT6h_vs_WTNT	115.809	0.0698623	0.999994	2.81494e-06	no
ENSMUSG00000099644	Gm28626	WT6h_vs_WTNT	3.33023	-0.479834	0.999994	2.81494e-06	no
ENSMUSG00000026234	Ncl	WT6h_vs_WTNT	13096.7	-0.00339294	0.999994	2.81494e-06	no
ENSMUSG00000073627	C130036L24Rik	WT6h_vs_WTNT	104.363	-0.06381	0.999994	2.81494e-06	no
ENSMUSG00000026238	Ptma	WT6h_vs_WTNT	3675.41	-0.0484785	0.999994	2.81494e-06	no
ENSMUSG00000026239	Pde6d	WT6h_vs_WTNT	910.769	-0.0226597	0.999994	2.81494e-06	no
ENSMUSG00000026240	Cops7b	WT6h_vs_WTNT	1409.59	0.00749156	0.999994	2.81494e-06	no
ENSMUSG00000103609	Gm37022	WT6h_vs_WTNT	2.39841	-1.43234	0.999994	2.81494e-06	no
ENSMUSG00000026241	Nppc	WT6h_vs_WTNT	105.05	-0.558799	0.362313	0.440916	no
ENSMUSG00000053333	Dis3l2	WT6h_vs_WTNT	919.684	-0.0378014	0.999994	2.81494e-06	no
ENSMUSG00000100768	Gm29055	WT6h_vs_WTNT	2.73969	0.401481	0.999994	2.81494e-06	no
ENSMUSG00000102383	Gm38142	WT6h_vs_WTNT	1.33336	-0.760336	0.999994	2.81494e-06	no
ENSMUSG00000102649	Gm38021	WT6h_vs_WTNT	1.30889	-0.344503	0.999994	2.81494e-06	no
ENSMUSG00000084106	Gm6136	WT6h_vs_WTNT	16.672	-0.37309	0.999994	2.81494e-06	no
ENSMUSG00000103984	Gm37447	WT6h_vs_WTNT	11.7298	-0.470233	0.999994	2.81494e-06	no
ENSMUSG00000101940	Akp-ps1	WT6h_vs_WTNT	4.82089	-0.0601316	0.999994	2.81494e-06	no
ENSMUSG00000036500	Akp3	WT6h_vs_WTNT	1.79077	0.110859	0.999994	2.81494e-06	no
ENSMUSG00000099839	Gm29374	WT6h_vs_WTNT	4.60328	-0.480275	0.999994	2.81494e-06	no
ENSMUSG00000026247	Ecel1	WT6h_vs_WTNT	183.644	0.209323	0.999994	2.81494e-06	no
ENSMUSG00000036480	Prss56	WT6h_vs_WTNT	3.13227	-0.972011	0.999994	2.81494e-06	no
ENSMUSG00000026254	Eif4e2	WT6h_vs_WTNT	2795.88	-0.0176528	0.999994	2.81494e-06	no
ENSMUSG00000026255	Efhd1	WT6h_vs_WTNT	192.481	-0.557261	0.982855	0.00751065	no
ENSMUSG00000048000	Gigyf2	WT6h_vs_WTNT	3110.69	-0.08018	0.946598	0.0238344	no
ENSMUSG00000026259	Ngef	WT6h_vs_WTNT	4139.37	0.054791	0.999994	2.81494e-06	no
ENSMUSG00000079434	Neu2	WT6h_vs_WTNT	45.2883	0.0504655	0.999994	2.81494e-06	no
ENSMUSG00000026288	Inpp5d	WT6h_vs_WTNT	179.908	-0.203227	0.999994	2.81494e-06	no
ENSMUSG00000026289	Atg16l1	WT6h_vs_WTNT	2500.06	0.0325939	0.999994	2.81494e-06	no
ENSMUSG00000087968	Gm25395	WT6h_vs_WTNT	3.50015	0.366791	0.999994	2.81494e-06	no
ENSMUSG00000089281	Scarna6	WT6h_vs_WTNT	3.87449	-0.230774	0.999994	2.81494e-06	no
ENSMUSG00000056055	Sag	WT6h_vs_WTNT	50.525	-0.340418	0.863596	0.0636893	no
ENSMUSG00000070738	Dgkd	WT6h_vs_WTNT	8252.78	0.0411101	0.999994	2.81494e-06	no
ENSMUSG00000101942	Gm19582	WT6h_vs_WTNT	8.13169	-0.482809	0.999994	2.81494e-06	no
ENSMUSG00000103996	4833421G17Rik	WT6h_vs_WTNT	1.41518	-0.195291	0.999994	2.81494e-06	no
ENSMUSG00000103591	Gm38365	WT6h_vs_WTNT	5.01256	0.159058	0.999994	2.81494e-06	no
ENSMUSG00000005501	Usp40	WT6h_vs_WTNT	592.192	-0.0418009	0.999994	2.81494e-06	no
ENSMUSG00000090124	Ugt1a7c	WT6h_vs_WTNT	9.89484	-0.339301	0.999994	2.81494e-06	no
ENSMUSG00000054545	Ugt1a6a	WT6h_vs_WTNT	1.20535	-4.10693	0.147227	0.832012	no
ENSMUSG00000081984	Dnajb3	WT6h_vs_WTNT	61.3556	0.0418649	0.999994	2.81494e-06	no
ENSMUSG00000079429	Mroh2a	WT6h_vs_WTNT	4.1398	-0.451974	0.999994	2.81494e-06	no
ENSMUSG00000044783	Hjurp	WT6h_vs_WTNT	2151.89	-0.0103113	0.999994	2.81494e-06	no
ENSMUSG00000036251	Trpm8	WT6h_vs_WTNT	8.62381	-0.253197	0.999994	2.81494e-06	no
ENSMUSG00000100798	Gm19589	WT6h_vs_WTNT	3.21306	-0.373106	0.999994	2.81494e-06	no
ENSMUSG00000049866	Arl4c	WT6h_vs_WTNT	3320.53	-0.0818024	0.786858	0.104104	no
ENSMUSG00000055013	Agap1	WT6h_vs_WTNT	6523.74	-0.0261913	0.999994	2.81494e-06	no
ENSMUSG00000104114	Gm37297	WT6h_vs_WTNT	8.25642	-0.755691	0.999994	2.81494e-06	no
ENSMUSG00000088371	Gm25180	WT6h_vs_WTNT	1.58941	-0.927561	0.999994	2.81494e-06	no
ENSMUSG00000101662	Gm28499	WT6h_vs_WTNT	9.9075	-0.834399	0.999994	2.81494e-06	no
ENSMUSG00000103252	Gm37521	WT6h_vs_WTNT	1.93347	0.0761175	0.999994	2.81494e-06	no
ENSMUSG00000034486	Gbx2	WT6h_vs_WTNT	5.18334	0.79296	0.931298	0.0309114	no
ENSMUSG00000092627	D130058E05Rik	WT6h_vs_WTNT	5.22976	-1.56139	0.458799	0.338378	no
ENSMUSG00000067081	Asb18	WT6h_vs_WTNT	58.8284	-0.140453	0.999994	2.81494e-06	no
ENSMUSG00000026301	Iqca	WT6h_vs_WTNT	5.92177	-0.257921	0.999994	2.81494e-06	no
ENSMUSG00000044337	Ackr3	WT6h_vs_WTNT	236.917	0.238112	0.438327	0.358202	no
ENSMUSG00000101028	Gm28723	WT6h_vs_WTNT	6.31486	-0.424179	0.999994	2.81494e-06	no
ENSMUSG00000034432	Cops8	WT6h_vs_WTNT	3318.99	0.0524942	0.999994	2.81494e-06	no
ENSMUSG00000048126	Col6a3	WT6h_vs_WTNT	61.1479	0.306244	0.999994	2.81494e-06	no
ENSMUSG00000026303	Mlph	WT6h_vs_WTNT	2.68183	3.32027	0.259456	0.585937	no
ENSMUSG00000026304	Rab17	WT6h_vs_WTNT	3.04877	-2.50286	0.655181	0.183638	no
ENSMUSG00000026305	Lrrfip1	WT6h_vs_WTNT	2818.95	0.0144351	0.999994	2.81494e-06	no
ENSMUSG00000070732	Rbm44	WT6h_vs_WTNT	2.04456	0.31511	0.999994	2.81494e-06	no
ENSMUSG00000034343	Ube2f	WT6h_vs_WTNT	1887.38	0.0829821	0.615303	0.210911	no
ENSMUSG00000083064	Gm7785	WT6h_vs_WTNT	101.797	0.285566	0.640122	0.193737	no
ENSMUSG00000026307	Scly	WT6h_vs_WTNT	302.669	0.0909798	0.999994	2.81494e-06	no
ENSMUSG00000049515	Espnl	WT6h_vs_WTNT	5.75627	-0.319318	0.999994	2.81494e-06	no
ENSMUSG00000026308	Klhl30	WT6h_vs_WTNT	1.61186	-0.375555	0.999994	2.81494e-06	no
ENSMUSG00000047443	Erfe	WT6h_vs_WTNT	2.77312	0.307616	0.999994	2.81494e-06	no
ENSMUSG00000026309	Ilkap	WT6h_vs_WTNT	1150.3	0.0165858	0.999994	2.81494e-06	no
ENSMUSG00000055866	Per2	WT6h_vs_WTNT	1051.93	0.115366	0.999994	2.81494e-06	no
ENSMUSG00000034292	Traf3ip1	WT6h_vs_WTNT	804.227	0.102817	0.884854	0.0531285	no
ENSMUSG00000026311	Asb1	WT6h_vs_WTNT	3445.58	0.016175	0.999994	2.81494e-06	no
ENSMUSG00000101705	Gm28380	WT6h_vs_WTNT	2.63503	0.860093	0.999994	2.81494e-06	no
ENSMUSG00000100980	Gm29100	WT6h_vs_WTNT	13.1382	-1.13531	0.999994	2.81494e-06	no
ENSMUSG00000007805	Twist2	WT6h_vs_WTNT	5.73846	0.385792	0.999994	2.81494e-06	no
ENSMUSG00000101414	Gm29101	WT6h_vs_WTNT	1.81654	-1.59693	0.790687	0.101996	no
ENSMUSG00000026313	Hdac4	WT6h_vs_WTNT	3763.58	-0.00657491	0.999994	2.81494e-06	no
ENSMUSG00000102565	Gm37036	WT6h_vs_WTNT	1.38419	-0.965906	0.999994	2.81494e-06	no
ENSMUSG00000101522	Gm7837	WT6h_vs_WTNT	2.23848	-1.11254	0.944387	0.02485	no
ENSMUSG00000026260	Ndufa10	WT6h_vs_WTNT	3961.48	0.0105582	0.999994	2.81494e-06	no
ENSMUSG00000073616	Cops9	WT6h_vs_WTNT	1532.35	-0.135394	0.999994	2.81494e-06	no
ENSMUSG00000100546	Gm29483	WT6h_vs_WTNT	1.77752	0.216428	0.999994	2.81494e-06	no
ENSMUSG00000101995	Gm29480	WT6h_vs_WTNT	21.4186	-0.0347411	0.999994	2.81494e-06	no
ENSMUSG00000065470	Mir149	WT6h_vs_WTNT	4.35603	0.830985	0.999994	2.81494e-06	no
ENSMUSG00000034212	Ankmy1	WT6h_vs_WTNT	8.09404	0.612347	0.999994	2.81494e-06	no
ENSMUSG00000047067	Dusp28	WT6h_vs_WTNT	172.837	0.0610479	0.999994	2.81494e-06	no
ENSMUSG00000097251	5033417F24Rik	WT6h_vs_WTNT	66.3845	-0.0859547	0.999994	2.81494e-06	no
ENSMUSG00000026269	Rnpepl1	WT6h_vs_WTNT	1580.68	-0.0359352	0.999994	2.81494e-06	no
ENSMUSG00000100632	9430060I03Rik	WT6h_vs_WTNT	9.03538	-0.134605	0.999994	2.81494e-06	no
ENSMUSG00000026270	Capn10	WT6h_vs_WTNT	1655.08	-0.0160518	0.999994	2.81494e-06	no
ENSMUSG00000026271	Gpr35	WT6h_vs_WTNT	36.312	0.0791459	0.999994	2.81494e-06	no
ENSMUSG00000014602	Kif1a	WT6h_vs_WTNT	68511	-0.0235388	0.999994	2.81494e-06	no
ENSMUSG00000084989	Crocc2	WT6h_vs_WTNT	18.2406	0.330608	0.999994	2.81494e-06	no
ENSMUSG00000047793	Sned1	WT6h_vs_WTNT	57.1829	-0.269759	0.999994	2.81494e-06	no
ENSMUSG00000026273	Mterf4	WT6h_vs_WTNT	503.106	-0.0533811	0.999994	2.81494e-06	no
ENSMUSG00000101172	Gm28535	WT6h_vs_WTNT	3.47981	0.995837	0.892529	0.0493779	no
ENSMUSG00000100351	Gm7867	WT6h_vs_WTNT	1.30384	2.31137	0.87595	0.0575209	no
ENSMUSG00000026274	Pask	WT6h_vs_WTNT	180.813	-0.0346577	0.999994	2.81494e-06	no
ENSMUSG00000026275	Ppp1r7	WT6h_vs_WTNT	4828.61	-0.0225978	0.999994	2.81494e-06	no
ENSMUSG00000064389	Gm26446	WT6h_vs_WTNT	1.98257	-0.577173	0.999994	2.81494e-06	no
ENSMUSG00000034088	Hdlbp	WT6h_vs_WTNT	8323.43	0.0297174	0.999994	2.81494e-06	no
ENSMUSG00000026276	Septin2	WT6h_vs_WTNT	50.29	-0.258652	0.987478	0.00547237	no
ENSMUSG00000034066	Farp2	WT6h_vs_WTNT	293.929	-0.19121	0.610945	0.213998	no
ENSMUSG00000103854	Gm37250	WT6h_vs_WTNT	1.32557	0.0346817	0.999994	2.81494e-06	no
ENSMUSG00000026277	Stk25	WT6h_vs_WTNT	7649.23	0.022315	0.999994	2.81494e-06	no
ENSMUSG00000100927	Gm28536	WT6h_vs_WTNT	4.10944	-0.0210264	0.999994	2.81494e-06	no
ENSMUSG00000026278	Bok	WT6h_vs_WTNT	361.719	-0.0435896	0.999994	2.81494e-06	no
ENSMUSG00000026279	Thap4	WT6h_vs_WTNT	608.73	-0.00527165	0.999994	2.81494e-06	no
ENSMUSG00000026280	Atg4b	WT6h_vs_WTNT	2786.52	0.0170912	0.999994	2.81494e-06	no
ENSMUSG00000026281	Dtymk	WT6h_vs_WTNT	852.484	0.0173508	0.999994	2.81494e-06	no
ENSMUSG00000026283	Ing5	WT6h_vs_WTNT	399.115	-0.105614	0.979609	0.00894733	no
ENSMUSG00000073609	D2hgdh	WT6h_vs_WTNT	212.715	-0.106916	0.999994	2.81494e-06	no
ENSMUSG00000093805	Gal3st2b	WT6h_vs_WTNT	1.38653	0.386846	0.999994	2.81494e-06	no
ENSMUSG00000099624	Gm7889	WT6h_vs_WTNT	1.72459	-0.848349	0.999994	2.81494e-06	no
ENSMUSG00000034000	Neu4	WT6h_vs_WTNT	3.04513	-2.85202	0.213281	0.671047	no
ENSMUSG00000026285	Pdcd1	WT6h_vs_WTNT	1.28194	-1.73818	0.999994	2.81494e-06	no
ENSMUSG00000100347	Gm7895	WT6h_vs_WTNT	4.48862	-0.373671	0.999994	2.81494e-06	no
ENSMUSG00000051185	Fam174a	WT6h_vs_WTNT	513.533	-0.0602642	0.999994	2.81494e-06	no
ENSMUSG00000103973	BC055308	WT6h_vs_WTNT	5.18036	-0.724885	0.999994	2.81494e-06	no
ENSMUSG00000081051	Gm15427	WT6h_vs_WTNT	70.9887	-0.259382	0.999994	2.81494e-06	no
ENSMUSG00000040710	St8sia4	WT6h_vs_WTNT	621.86	-0.241705	0.451736	0.345115	no
ENSMUSG00000095955	Gm22360	WT6h_vs_WTNT	1.26298	0.0706763	0.999994	2.81494e-06	no
ENSMUSG00000040693	Slco4c1	WT6h_vs_WTNT	19.1947	-0.366296	0.999994	2.81494e-06	no
ENSMUSG00000097814	Panct2	WT6h_vs_WTNT	21.4832	-0.255878	0.999994	2.81494e-06	no
ENSMUSG00000044757	Gm6430	WT6h_vs_WTNT	2.72433	0.12974	0.999994	2.81494e-06	no
ENSMUSG00000044768	D1Ertd622e	WT6h_vs_WTNT	1492.45	0.0666791	0.999994	2.81494e-06	no
ENSMUSG00000040648	Ppip5k2	WT6h_vs_WTNT	982.18	-0.112343	0.999994	2.81494e-06	no
ENSMUSG00000026333	Gin1	WT6h_vs_WTNT	154.769	-0.0897214	0.999994	2.81494e-06	no
ENSMUSG00000026335	Pam	WT6h_vs_WTNT	11497.7	-0.00777856	0.999994	2.81494e-06	no
ENSMUSG00000104140	Gm37140	WT6h_vs_WTNT	11.8676	-1.34879	0.849623	0.0707736	no
ENSMUSG00000089782	Gm3531	WT6h_vs_WTNT	51.7745	-0.0486106	0.999994	2.81494e-06	no
ENSMUSG00000089706	B230216N24Rik	WT6h_vs_WTNT	607.819	0.0522543	0.999994	2.81494e-06	no
ENSMUSG00000100711	Gm29461	WT6h_vs_WTNT	2.41653	-0.809175	0.999994	2.81494e-06	no
ENSMUSG00000099634	Gm29462	WT6h_vs_WTNT	3.48033	-0.288609	0.999994	2.81494e-06	no
ENSMUSG00000089791	Gm3555	WT6h_vs_WTNT	1.24817	0.748236	0.999994	2.81494e-06	no
ENSMUSG00000100009	Gm7967	WT6h_vs_WTNT	2.23147	-0.547776	0.999994	2.81494e-06	no
ENSMUSG00000099686	Gm29460	WT6h_vs_WTNT	1.28743	-0.624168	0.999994	2.81494e-06	no
ENSMUSG00000067028	Cntnap5b	WT6h_vs_WTNT	141.64	0.0198361	0.999994	2.81494e-06	no
ENSMUSG00000082431	Prdx2-ps1	WT6h_vs_WTNT	211.827	-0.15791	0.999994	2.81494e-06	no
ENSMUSG00000099835	Gm29668	WT6h_vs_WTNT	7.01761	-0.109221	0.999994	2.81494e-06	no
ENSMUSG00000100794	Gm29667	WT6h_vs_WTNT	1.39245	0.358733	0.999994	2.81494e-06	no
ENSMUSG00000050840	Cdh20	WT6h_vs_WTNT	580.685	-0.121601	0.999994	2.81494e-06	no
ENSMUSG00000103991	Gm38031	WT6h_vs_WTNT	1.33046	-1.12577	0.999994	2.81494e-06	no
ENSMUSG00000047496	Rnf152	WT6h_vs_WTNT	341.045	0.00171207	0.999994	2.81494e-06	no
ENSMUSG00000097482	Gm17634	WT6h_vs_WTNT	3.42276	0.389349	0.999994	2.81494e-06	no
ENSMUSG00000067017	Capza1-ps1	WT6h_vs_WTNT	17.1415	0.822279	0.259676	0.585568	no
ENSMUSG00000056536	Pign	WT6h_vs_WTNT	436.21	-0.0142266	0.999994	2.81494e-06	no
ENSMUSG00000026319	Relch	WT6h_vs_WTNT	3121.47	0.00136378	0.999994	2.81494e-06	no
ENSMUSG00000104044	Gm37566	WT6h_vs_WTNT	1.86876	-0.81431	0.999994	2.81494e-06	no
ENSMUSG00000101330	Gm10193	WT6h_vs_WTNT	1.61754	0.309133	0.999994	2.81494e-06	no
ENSMUSG00000026321	Tnfrsf11a	WT6h_vs_WTNT	138.18	-0.0415348	0.999994	2.81494e-06	no
ENSMUSG00000099843	Gm7160	WT6h_vs_WTNT	31.4256	0.0699318	0.999994	2.81494e-06	no
ENSMUSG00000038866	Zcchc2	WT6h_vs_WTNT	1029.46	0.0418492	0.999994	2.81494e-06	no
ENSMUSG00000097612	Gm26509	WT6h_vs_WTNT	8.66061	-0.0450056	0.999994	2.81494e-06	no
ENSMUSG00000101583	Gm20753	WT6h_vs_WTNT	9.35036	0.230281	0.999994	2.81494e-06	no
ENSMUSG00000044340	Phlpp1	WT6h_vs_WTNT	3356.54	0.0466555	0.999994	2.81494e-06	no
ENSMUSG00000103291	Gm38235	WT6h_vs_WTNT	3.48076	-0.916319	0.999994	2.81494e-06	no
ENSMUSG00000057329	Bcl2	WT6h_vs_WTNT	598.102	-0.129708	0.999994	2.81494e-06	no
ENSMUSG00000009905	Kdsr	WT6h_vs_WTNT	809.685	-0.0139223	0.999994	2.81494e-06	no
ENSMUSG00000009907	Vps4b	WT6h_vs_WTNT	1276.05	0.045913	0.999994	2.81494e-06	no
ENSMUSG00000067006	Serpinb5	WT6h_vs_WTNT	17.7313	-0.0698905	0.999994	2.81494e-06	no
ENSMUSG00000062345	Serpinb2	WT6h_vs_WTNT	16.4834	0.173835	0.999994	2.81494e-06	no
ENSMUSG00000026315	Serpinb8	WT6h_vs_WTNT	70.3602	-0.139926	0.999994	2.81494e-06	no
ENSMUSG00000100025	Gm8141	WT6h_vs_WTNT	3.78073	-0.0213045	0.999994	2.81494e-06	no
ENSMUSG00000026312	Cdh7	WT6h_vs_WTNT	67.2567	-0.0771359	0.999994	2.81494e-06	no
ENSMUSG00000047216	Cdh19	WT6h_vs_WTNT	24.7295	-0.0949062	0.999994	2.81494e-06	no
ENSMUSG00000101253	Gm29088	WT6h_vs_WTNT	10.8749	-0.108267	0.999994	2.81494e-06	no
ENSMUSG00000100555	Gm8173	WT6h_vs_WTNT	4.49098	-0.577486	0.999994	2.81494e-06	no
ENSMUSG00000038702	Dsel	WT6h_vs_WTNT	566.678	0.03685	0.999994	2.81494e-06	no
ENSMUSG00000101054	Gm18406	WT6h_vs_WTNT	3.14506	0.208269	0.999994	2.81494e-06	no
ENSMUSG00000100515	Gm17916	WT6h_vs_WTNT	5.83489	-0.834521	0.999994	2.81494e-06	no
ENSMUSG00000070695	Cntnap5a	WT6h_vs_WTNT	415.106	-0.182639	0.970341	0.0130756	no
ENSMUSG00000026374	Tsn	WT6h_vs_WTNT	3680.15	0.0349085	0.999994	2.81494e-06	no
ENSMUSG00000026377	Nifk	WT6h_vs_WTNT	1467.79	-0.0396806	0.999994	2.81494e-06	no
ENSMUSG00000026380	Tfcp2l1	WT6h_vs_WTNT	259.722	0.170004	0.999994	2.81494e-06	no
ENSMUSG00000048402	Gli2	WT6h_vs_WTNT	98.4529	-0.497761	0.640157	0.193713	no
ENSMUSG00000004451	Ralb	WT6h_vs_WTNT	1043.86	0.000386337	0.999994	2.81494e-06	no
ENSMUSG00000098447	Gm27184	WT6h_vs_WTNT	9.48621	-0.408628	0.999994	2.81494e-06	no
ENSMUSG00000098923	Tmem185b	WT6h_vs_WTNT	423.431	0.059132	0.999994	2.81494e-06	no
ENSMUSG00000101731	3830432H09Rik	WT6h_vs_WTNT	3.1858	0.409867	0.999994	2.81494e-06	no
ENSMUSG00000026383	Epb41l5	WT6h_vs_WTNT	376.059	-0.0418498	0.999994	2.81494e-06	no
ENSMUSG00000026384	Ptpn4	WT6h_vs_WTNT	2699.73	-0.13018	0.999994	2.81494e-06	no
ENSMUSG00000103146	Gm37745	WT6h_vs_WTNT	3.07135	-1.25005	0.999994	2.81494e-06	no
ENSMUSG00000036975	Tmem177	WT6h_vs_WTNT	239.293	-0.17821	0.629477	0.20102	no
ENSMUSG00000036962	Cfap221	WT6h_vs_WTNT	7.82232	0.0273716	0.999994	2.81494e-06	no
ENSMUSG00000050777	Tmem37	WT6h_vs_WTNT	14.7639	-0.0127248	0.999994	2.81494e-06	no
ENSMUSG00000026385	Dbi	WT6h_vs_WTNT	5520.96	-0.144164	0.999994	2.81494e-06	no
ENSMUSG00000026388	3110009E18Rik	WT6h_vs_WTNT	35.0518	0.0818165	0.999994	2.81494e-06	no
ENSMUSG00000026389	Steap3	WT6h_vs_WTNT	27.285	-0.574979	0.822053	0.0851001	no
ENSMUSG00000036907	C1ql2	WT6h_vs_WTNT	81.4705	0.342303	0.999994	2.81494e-06	no
ENSMUSG00000026390	Marco	WT6h_vs_WTNT	5.22172	1.11454	0.999994	2.81494e-06	no
ENSMUSG00000097881	Celrr	WT6h_vs_WTNT	46.0886	-0.30694	0.999994	2.81494e-06	no
ENSMUSG00000003721	Insig2	WT6h_vs_WTNT	952.111	-0.0196495	0.999994	2.81494e-06	no
ENSMUSG00000104253	Gm37174	WT6h_vs_WTNT	20.5977	-0.326036	0.999994	2.81494e-06	no
ENSMUSG00000026339	Ccdc93	WT6h_vs_WTNT	1516.14	-0.0235922	0.999994	2.81494e-06	no
ENSMUSG00000050534	Htr5b	WT6h_vs_WTNT	57.0978	-0.319575	0.999994	2.81494e-06	no
ENSMUSG00000001674	Ddx18	WT6h_vs_WTNT	502.123	0.00947581	0.999994	2.81494e-06	no
ENSMUSG00000036815	Dpp10	WT6h_vs_WTNT	2294.51	-0.032958	0.999994	2.81494e-06	no
ENSMUSG00000102801	Gm37478	WT6h_vs_WTNT	11.8007	-0.25485	0.999994	2.81494e-06	no
ENSMUSG00000102902	Gm38263	WT6h_vs_WTNT	1.64908	0.0821521	0.999994	2.81494e-06	no
ENSMUSG00000102940	Gm37551	WT6h_vs_WTNT	5.28529	0.314044	0.999994	2.81494e-06	no
ENSMUSG00000103914	Gm38073	WT6h_vs_WTNT	1.32485	-2.38027	0.999994	2.81494e-06	no
ENSMUSG00000026341	Actr3	WT6h_vs_WTNT	4784.72	0.00321423	0.999994	2.81494e-06	no
ENSMUSG00000026342	Slc35f5	WT6h_vs_WTNT	1184.67	0.0850112	0.915781	0.0382084	no
ENSMUSG00000026343	Gpr39	WT6h_vs_WTNT	11.4389	0.469252	0.999994	2.81494e-06	no
ENSMUSG00000026344	Lypd1	WT6h_vs_WTNT	9481.9	0.0191272	0.999994	2.81494e-06	no
ENSMUSG00000049690	Nckap5	WT6h_vs_WTNT	469.968	-0.211845	0.680715	0.167035	no
ENSMUSG00000104519	Gm37161	WT6h_vs_WTNT	4.07341	-1.38488	0.952684	0.0210513	no
ENSMUSG00000036155	Mgat5	WT6h_vs_WTNT	7624.73	0.286036	6.07589e-07	6.21639	no
ENSMUSG00000104378	Gm37510	WT6h_vs_WTNT	2.05186	-0.585619	0.999994	2.81494e-06	no
ENSMUSG00000099471	Gm8451	WT6h_vs_WTNT	4.64198	-0.226711	0.999994	2.81494e-06	no
ENSMUSG00000026347	Tmem163	WT6h_vs_WTNT	389.595	0.0720291	0.999994	2.81494e-06	no
ENSMUSG00000102014	2900009J06Rik	WT6h_vs_WTNT	51.0353	-0.10662	0.999994	2.81494e-06	no
ENSMUSG00000026349	Ccnt2	WT6h_vs_WTNT	2310.4	-0.0157	0.999994	2.81494e-06	no
ENSMUSG00000051590	Map3k19	WT6h_vs_WTNT	77.0255	-0.26051	0.905076	0.0433152	no
ENSMUSG00000036104	Rab3gap1	WT6h_vs_WTNT	2668.43	-0.00486561	0.999994	2.81494e-06	no
ENSMUSG00000036086	Zranb3	WT6h_vs_WTNT	387.47	-0.0930464	0.999994	2.81494e-06	no
ENSMUSG00000099760	Gm28800	WT6h_vs_WTNT	15.7407	0.375321	0.999994	2.81494e-06	no
ENSMUSG00000104164	Gm38248	WT6h_vs_WTNT	17.0326	-0.16864	0.999994	2.81494e-06	no
ENSMUSG00000058603	Rpl28-ps1	WT6h_vs_WTNT	40.4972	0.16704	0.999994	2.81494e-06	no
ENSMUSG00000056211	R3hdm1	WT6h_vs_WTNT	8680.18	-0.0355283	0.999994	2.81494e-06	no
ENSMUSG00000104239	Gm37588	WT6h_vs_WTNT	1.8539	-0.560391	0.999994	2.81494e-06	no
ENSMUSG00000102179	Gm37868	WT6h_vs_WTNT	2.79797	-1.36046	0.999994	2.81494e-06	no
ENSMUSG00000103497	Gm37407	WT6h_vs_WTNT	6.03057	-1.17094	0.831337	0.0802227	no
ENSMUSG00000065520	Mir128-1	WT6h_vs_WTNT	1.71958	0.354836	0.999994	2.81494e-06	no
ENSMUSG00000026353	Ubxn4	WT6h_vs_WTNT	2977.26	0.0218638	0.999994	2.81494e-06	no
ENSMUSG00000026354	Lct	WT6h_vs_WTNT	7.36142	-0.541426	0.999994	2.81494e-06	no
ENSMUSG00000026355	Mcm6	WT6h_vs_WTNT	609.336	-0.47249	0.00230248	2.6378	no
ENSMUSG00000026356	Dars	WT6h_vs_WTNT	1460.8	-0.0364194	0.999994	2.81494e-06	no
ENSMUSG00000100078	Gm6170	WT6h_vs_WTNT	19.8949	0.343871	0.999994	2.81494e-06	no
ENSMUSG00000045382	Cxcr4	WT6h_vs_WTNT	84.394	0.562006	0.0836165	1.07771	no
ENSMUSG00000042581	Thsd7b	WT6h_vs_WTNT	281.117	0.0241848	0.999994	2.81494e-06	no
ENSMUSG00000086825	Gm15675	WT6h_vs_WTNT	5.94367	-0.625259	0.999994	2.81494e-06	no
ENSMUSG00000026399	Cd55	WT6h_vs_WTNT	93.0805	-0.00676393	0.999994	2.81494e-06	no
ENSMUSG00000085526	Gm16083	WT6h_vs_WTNT	11.5304	0.0621255	0.999994	2.81494e-06	no
ENSMUSG00000026405	C4bp	WT6h_vs_WTNT	2.05026	-0.619064	0.999994	2.81494e-06	no
ENSMUSG00000101904	Gm29427	WT6h_vs_WTNT	2.97607	0.275348	0.999994	2.81494e-06	no
ENSMUSG00000100257	C4bp-ps1	WT6h_vs_WTNT	2.60584	-0.142141	0.999994	2.81494e-06	no
ENSMUSG00000026409	Pfkfb2	WT6h_vs_WTNT	836.344	0.182445	0.146755	0.833408	no
ENSMUSG00000046404	Yod1	WT6h_vs_WTNT	507.127	0.0816619	0.999994	2.81494e-06	no
ENSMUSG00000042510	AA986860	WT6h_vs_WTNT	67.7525	0.29573	0.983644	0.00716193	no
ENSMUSG00000026415	Fcamr	WT6h_vs_WTNT	1.85737	0.713022	0.999994	2.81494e-06	no
ENSMUSG00000026417	Pigr	WT6h_vs_WTNT	1.59471	0.197149	0.999994	2.81494e-06	no
ENSMUSG00000042474	Fcmr	WT6h_vs_WTNT	2.52799	-0.299415	0.999994	2.81494e-06	no
ENSMUSG00000016528	Mapkapk2	WT6h_vs_WTNT	1137.26	0.068836	0.999994	2.81494e-06	no
ENSMUSG00000102856	Gm37084	WT6h_vs_WTNT	9.10933	-0.660001	0.999994	2.81494e-06	no
ENSMUSG00000016526	Dyrk3	WT6h_vs_WTNT	430.568	0.0321663	0.999994	2.81494e-06	no
ENSMUSG00000026427	Eif2d	WT6h_vs_WTNT	1141.11	0.0585128	0.999994	2.81494e-06	no
ENSMUSG00000026430	Rassf5	WT6h_vs_WTNT	623.721	0.14803	0.999994	2.81494e-06	no
ENSMUSG00000042349	Ikbke	WT6h_vs_WTNT	30.3599	-0.345128	0.999994	2.81494e-06	no
ENSMUSG00000102055	Gm28913	WT6h_vs_WTNT	6.01081	0.639364	0.999994	2.81494e-06	no
ENSMUSG00000026425	Srgap2	WT6h_vs_WTNT	5707.49	-0.16935	0.18084	0.742704	no
ENSMUSG00000104060	Gm37954	WT6h_vs_WTNT	1.41179	-4.12672	0.324166	0.489232	no
ENSMUSG00000101778	Gm29488	WT6h_vs_WTNT	1.61698	-0.314709	0.999994	2.81494e-06	no
ENSMUSG00000055184	Fam72a	WT6h_vs_WTNT	32.5011	-0.391551	0.910697	0.0406262	no
ENSMUSG00000052688	Rab7b	WT6h_vs_WTNT	64.638	-0.537568	0.304848	0.515916	no
ENSMUSG00000042268	Slc26a9	WT6h_vs_WTNT	8.35476	-0.45996	0.999994	2.81494e-06	no
ENSMUSG00000042251	Pm20d1	WT6h_vs_WTNT	19.579	-0.0308767	0.999994	2.81494e-06	no
ENSMUSG00000013275	Slc41a1	WT6h_vs_WTNT	2673.72	-0.0861155	0.999994	2.81494e-06	no
ENSMUSG00000026433	Rab29	WT6h_vs_WTNT	91.1161	-0.167957	0.999994	2.81494e-06	no
ENSMUSG00000026434	Nucks1	WT6h_vs_WTNT	7741.75	0.0125472	0.999994	2.81494e-06	no
ENSMUSG00000103569	Gm38067	WT6h_vs_WTNT	6.44367	0.206592	0.999994	2.81494e-06	no
ENSMUSG00000026435	Slc45a3	WT6h_vs_WTNT	10.6915	0.167885	0.999994	2.81494e-06	no
ENSMUSG00000026436	Elk4	WT6h_vs_WTNT	1121.41	-0.0313691	0.999994	2.81494e-06	no
ENSMUSG00000059149	Mfsd4a	WT6h_vs_WTNT	250.532	-0.207275	0.999994	2.81494e-06	no
ENSMUSG00000103966	Gm37120	WT6h_vs_WTNT	15.6805	0.233628	0.999994	2.81494e-06	no
ENSMUSG00000026437	Cdk18	WT6h_vs_WTNT	178.975	0.0130035	0.999994	2.81494e-06	no
ENSMUSG00000079330	Lemd1	WT6h_vs_WTNT	64.9232	0.0010697	0.999994	2.81494e-06	no
ENSMUSG00000118219	Gm29695	WT6h_vs_WTNT	72.4558	0.0357828	0.999994	2.81494e-06	no
ENSMUSG00000089808	Gm7241	WT6h_vs_WTNT	3.92889	-1.51953	0.607217	0.216656	no
ENSMUSG00000042115	Klhdc8a	WT6h_vs_WTNT	467.16	0.163471	0.999994	2.81494e-06	no
ENSMUSG00000009772	Nuak2	WT6h_vs_WTNT	95.5422	-0.0704295	0.999994	2.81494e-06	no
ENSMUSG00000042066	Tmcc2	WT6h_vs_WTNT	5424.78	0.032701	0.999994	2.81494e-06	no
ENSMUSG00000097760	6030442K20Rik	WT6h_vs_WTNT	19.4315	0.0914087	0.999994	2.81494e-06	no
ENSMUSG00000026439	Rbbp5	WT6h_vs_WTNT	1181.55	0.0473882	0.999994	2.81494e-06	no
ENSMUSG00000048174	Tmem81	WT6h_vs_WTNT	54.5115	-0.109813	0.999994	2.81494e-06	no
ENSMUSG00000053024	Cntn2	WT6h_vs_WTNT	1876.14	0.117842	0.999994	2.81494e-06	no
ENSMUSG00000026442	Nfasc	WT6h_vs_WTNT	8956.21	-0.0276866	0.999994	2.81494e-06	no
ENSMUSG00000026443	Lrrn2	WT6h_vs_WTNT	7873.34	-0.00504392	0.999994	2.81494e-06	no
ENSMUSG00000102709	Gm38308	WT6h_vs_WTNT	2.79667	0.268685	0.999994	2.81494e-06	no
ENSMUSG00000100228	Gm29257	WT6h_vs_WTNT	5.76088	-0.0614598	0.999994	2.81494e-06	no
ENSMUSG00000102425	Gm26616	WT6h_vs_WTNT	4.24459	0.356065	0.999994	2.81494e-06	no
ENSMUSG00000046062	Ppp1r15b	WT6h_vs_WTNT	3452.83	-0.0217456	0.999994	2.81494e-06	no
ENSMUSG00000041757	Plekha6	WT6h_vs_WTNT	2545.47	0.0273664	0.999994	2.81494e-06	no
ENSMUSG00000070645	Ren1	WT6h_vs_WTNT	3.28703	0.819463	0.999994	2.81494e-06	no
ENSMUSG00000070644	Etnk2	WT6h_vs_WTNT	107.502	0.18771	0.999994	2.81494e-06	no
ENSMUSG00000070643	Sox13	WT6h_vs_WTNT	102.458	0.198188	0.997977	0.000879636	no
ENSMUSG00000090553	Snrpe	WT6h_vs_WTNT	527.389	-0.119219	0.999994	2.81494e-06	no
ENSMUSG00000102976	Zc3h11a	WT6h_vs_WTNT	187.459	-0.0775866	0.999994	2.81494e-06	no
ENSMUSG00000094410	Gm38394	WT6h_vs_WTNT	100.983	0.0570388	0.999994	2.81494e-06	no
ENSMUSG00000051998	Lax1	WT6h_vs_WTNT	44.2515	0.305044	0.999994	2.81494e-06	no
ENSMUSG00000026463	Atp2b4	WT6h_vs_WTNT	17554.1	-0.017951	0.999994	2.81494e-06	no
ENSMUSG00000102509	Gm37368	WT6h_vs_WTNT	1.71022	0.331214	0.999994	2.81494e-06	no
ENSMUSG00000010311	Optc	WT6h_vs_WTNT	49.2163	-0.136795	0.999994	2.81494e-06	no
ENSMUSG00000090208	Gm15851	WT6h_vs_WTNT	1.23101	-0.0496658	0.999994	2.81494e-06	no
ENSMUSG00000041577	Prelp	WT6h_vs_WTNT	55.7778	-0.950889	0.395437	0.402923	no
ENSMUSG00000041559	Fmod	WT6h_vs_WTNT	4.09861	-0.0964201	0.999994	2.81494e-06	no
ENSMUSG00000020423	Btg2	WT6h_vs_WTNT	959.209	-0.633854	2.06358e-08	7.68538	no
ENSMUSG00000026450	Chit1	WT6h_vs_WTNT	6.8436	0.240004	0.999994	2.81494e-06	no
ENSMUSG00000064246	Chil1	WT6h_vs_WTNT	25.5783	0.107345	0.999994	2.81494e-06	no
ENSMUSG00000042451	Mybph	WT6h_vs_WTNT	3.92034	0.377957	0.999994	2.81494e-06	no
ENSMUSG00000026458	Ppfia4	WT6h_vs_WTNT	4369.16	0.00840652	0.999994	2.81494e-06	no
ENSMUSG00000042305	Tmem183a	WT6h_vs_WTNT	3777.94	0.0154818	0.999994	2.81494e-06	no
ENSMUSG00000026456	Cyb5r1	WT6h_vs_WTNT	657.419	0.0736906	0.999994	2.81494e-06	no
ENSMUSG00000026457	Adipor1	WT6h_vs_WTNT	3284.03	-0.00190276	0.999994	2.81494e-06	no
ENSMUSG00000102722	Gm37935	WT6h_vs_WTNT	2.51449	0.0349704	0.999994	2.81494e-06	no
ENSMUSG00000026455	Klhl12	WT6h_vs_WTNT	1651.33	0.0454186	0.999994	2.81494e-06	no
ENSMUSG00000042229	Rabif	WT6h_vs_WTNT	1643.03	0.0605726	0.9683	0.0139903	no
ENSMUSG00000096712	Gm15454	WT6h_vs_WTNT	2.23944	0.848734	0.999994	2.81494e-06	no
ENSMUSG00000101955	Gm29376	WT6h_vs_WTNT	1.2689	0.200961	0.999994	2.81494e-06	no
ENSMUSG00000042207	Kdm5b	WT6h_vs_WTNT	4048.53	-0.00802414	0.999994	2.81494e-06	no
ENSMUSG00000097435	Gm26783	WT6h_vs_WTNT	2.4193	0.273027	0.999994	2.81494e-06	no
ENSMUSG00000026452	Syt2	WT6h_vs_WTNT	326.857	0.0837108	0.999994	2.81494e-06	no
ENSMUSG00000073557	Ppp1r12b	WT6h_vs_WTNT	6823.13	-0.092818	0.999994	2.81494e-06	no
ENSMUSG00000103614	Gm37949	WT6h_vs_WTNT	6.74435	-0.981317	0.999994	2.81494e-06	no
ENSMUSG00000103976	Gm37677	WT6h_vs_WTNT	27.1094	-0.285649	0.999994	2.81494e-06	no
ENSMUSG00000101168	Gm28892	WT6h_vs_WTNT	1.69098	0.208415	0.999994	2.81494e-06	no
ENSMUSG00000026429	Ube2t	WT6h_vs_WTNT	59.456	-0.0126805	0.999994	2.81494e-06	no
ENSMUSG00000042793	Lgr6	WT6h_vs_WTNT	115.685	0.228852	0.999994	2.81494e-06	no
ENSMUSG00000097993	Ptprv	WT6h_vs_WTNT	76.1425	-0.0953161	0.999994	2.81494e-06	no
ENSMUSG00000097988	Gm10535	WT6h_vs_WTNT	2.97332	0.43273	0.999994	2.81494e-06	no
ENSMUSG00000031506	Ptpn7	WT6h_vs_WTNT	5.92251	-0.10225	0.999994	2.81494e-06	no
ENSMUSG00000026426	Arl8a	WT6h_vs_WTNT	10208.1	-0.0131643	0.999994	2.81494e-06	no
ENSMUSG00000085311	Gm15445	WT6h_vs_WTNT	11.8587	-0.45559	0.999994	2.81494e-06	no
ENSMUSG00000026424	Gpr37l1	WT6h_vs_WTNT	128.877	-0.857815	0.890531	0.0503512	no
ENSMUSG00000079139	Gm4204	WT6h_vs_WTNT	123.727	-0.0268961	0.999994	2.81494e-06	no
ENSMUSG00000041926	Rnpep	WT6h_vs_WTNT	1028.83	-0.0817639	0.999994	2.81494e-06	no
ENSMUSG00000062580	Timm17a	WT6h_vs_WTNT	2706.44	-0.0616641	0.999994	2.81494e-06	no
ENSMUSG00000041889	Shisa4	WT6h_vs_WTNT	2516.81	-0.0886613	0.999994	2.81494e-06	no
ENSMUSG00000041879	Ipo9	WT6h_vs_WTNT	7424.22	-0.0266264	0.999994	2.81494e-06	no
ENSMUSG00000100620	Gm28277	WT6h_vs_WTNT	1.45569	-0.801217	0.999994	2.81494e-06	no
ENSMUSG00000102474	2610012C04Rik	WT6h_vs_WTNT	1.79019	0.0017272	0.999994	2.81494e-06	no
ENSMUSG00000104524	Gm37333	WT6h_vs_WTNT	9.20027	-0.427792	0.999994	2.81494e-06	no
ENSMUSG00000054412	Gm4793	WT6h_vs_WTNT	32.101	0.393044	0.999994	2.81494e-06	no
ENSMUSG00000026421	Csrp1	WT6h_vs_WTNT	941.088	-0.399951	0.999994	2.81494e-06	no
ENSMUSG00000041801	Phlda3	WT6h_vs_WTNT	1140.96	-0.00406449	0.999994	2.81494e-06	no
ENSMUSG00000026418	Tnni1	WT6h_vs_WTNT	5.45324	0.48466	0.999994	2.81494e-06	no
ENSMUSG00000041782	Lad1	WT6h_vs_WTNT	4.78878	0.578512	0.999994	2.81494e-06	no
ENSMUSG00000026414	Tnnt2	WT6h_vs_WTNT	9.98084	0.901359	0.999994	2.81494e-06	no
ENSMUSG00000026413	Pkp1	WT6h_vs_WTNT	3.10796	0.268117	0.999994	2.81494e-06	no
ENSMUSG00000051985	Igfn1	WT6h_vs_WTNT	5.24885	0.810933	0.999994	2.81494e-06	no
ENSMUSG00000026411	Tmem9	WT6h_vs_WTNT	2689.39	-0.034539	0.999994	2.81494e-06	no
ENSMUSG00000097918	Ascl5	WT6h_vs_WTNT	3.38512	-0.111335	0.999994	2.81494e-06	no
ENSMUSG00000026407	Cacna1s	WT6h_vs_WTNT	26.0101	-0.0770375	0.999994	2.81494e-06	no
ENSMUSG00000102717	Gm37759	WT6h_vs_WTNT	2.48958	0.223069	0.999994	2.81494e-06	no
ENSMUSG00000086264	Gm15850	WT6h_vs_WTNT	5.53715	-0.571974	0.999994	2.81494e-06	no
ENSMUSG00000087230	Mroh3	WT6h_vs_WTNT	3.88549	-2.01761	0.100292	0.998732	no
ENSMUSG00000041605	Inava	WT6h_vs_WTNT	89.2442	-1.22514	0.299256	0.523957	no
ENSMUSG00000097433	Gm26781	WT6h_vs_WTNT	2.34607	-1.80394	0.999994	2.81494e-06	no
ENSMUSG00000052759	Gpr25	WT6h_vs_WTNT	30.3287	0.225847	0.999994	2.81494e-06	no
ENSMUSG00000041570	Camsap2	WT6h_vs_WTNT	8738.09	-0.0729819	0.999994	2.81494e-06	no
ENSMUSG00000097403	9230116N13Rik	WT6h_vs_WTNT	7.19329	-0.555911	0.999994	2.81494e-06	no
ENSMUSG00000026404	Ddx59	WT6h_vs_WTNT	190.438	-0.181394	0.715114	0.145625	no
ENSMUSG00000041498	Kif14	WT6h_vs_WTNT	90.7113	0.24231	0.999994	2.81494e-06	no
ENSMUSG00000041483	Zfp281	WT6h_vs_WTNT	1654.5	-0.0517211	0.999994	2.81494e-06	no
ENSMUSG00000097113	Gm19705	WT6h_vs_WTNT	6.99239	0.216302	0.999994	2.81494e-06	no
ENSMUSG00000104360	Gm8762	WT6h_vs_WTNT	1.24199	-0.0136239	0.999994	2.81494e-06	no
ENSMUSG00000026398	Nr5a2	WT6h_vs_WTNT	2.43468	-1.36923	0.967503	0.0143478	no
ENSMUSG00000098243	Gm4258	WT6h_vs_WTNT	36.0936	-0.501219	0.439635	0.356908	no
ENSMUSG00000104118	Gm37298	WT6h_vs_WTNT	5.97939	-1.04237	0.999994	2.81494e-06	no
ENSMUSG00000103038	Gm37124	WT6h_vs_WTNT	3.12538	-1.49662	0.999994	2.81494e-06	no
ENSMUSG00000102277	A130050O07Rik	WT6h_vs_WTNT	4.33747	-0.369377	0.999994	2.81494e-06	no
ENSMUSG00000102142	Gm26930	WT6h_vs_WTNT	5.77714	-0.105445	0.999994	2.81494e-06	no
ENSMUSG00000104145	D130019J16Rik	WT6h_vs_WTNT	6.65309	-0.766987	0.999994	2.81494e-06	no
ENSMUSG00000103427	Gm37534	WT6h_vs_WTNT	16.7424	-0.395289	0.999994	2.81494e-06	no
ENSMUSG00000098206	Mir181a-1hg	WT6h_vs_WTNT	14.7737	-0.296733	0.999994	2.81494e-06	no
ENSMUSG00000104197	Gm37632	WT6h_vs_WTNT	3.17927	-0.377291	0.999994	2.81494e-06	no
ENSMUSG00000026395	Ptprc	WT6h_vs_WTNT	15.4548	-0.0873411	0.999994	2.81494e-06	no
ENSMUSG00000026393	Nek7	WT6h_vs_WTNT	1390.47	0.00268485	0.999994	2.81494e-06	no
ENSMUSG00000019230	Lhx9	WT6h_vs_WTNT	2.28943	-0.273458	0.999994	2.81494e-06	no
ENSMUSG00000079283	2310009B15Rik	WT6h_vs_WTNT	80.0078	0.0866853	0.999994	2.81494e-06	no
ENSMUSG00000102365	Gm37045	WT6h_vs_WTNT	1.40367	2.86114	0.674927	0.170743	no
ENSMUSG00000056268	Dennd1b	WT6h_vs_WTNT	316.794	-0.0428849	0.999994	2.81494e-06	no
ENSMUSG00000102243	Gm37718	WT6h_vs_WTNT	1.42415	0.798204	0.999994	2.81494e-06	no
ENSMUSG00000063681	Crb1	WT6h_vs_WTNT	16.9091	-0.0145319	0.999994	2.81494e-06	no
ENSMUSG00000033964	Zbtb41	WT6h_vs_WTNT	959.977	-0.0286963	0.999994	2.81494e-06	no
ENSMUSG00000033952	Aspm	WT6h_vs_WTNT	297.647	-0.141966	0.999994	2.81494e-06	no
ENSMUSG00000026368	F13b	WT6h_vs_WTNT	4.52406	-0.0071904	0.999994	2.81494e-06	no
ENSMUSG00000104496	Gm5837	WT6h_vs_WTNT	5.70849	0.711412	0.999994	2.81494e-06	no
ENSMUSG00000026365	Cfh	WT6h_vs_WTNT	13.3899	0.231286	0.999994	2.81494e-06	no
ENSMUSG00000052726	Kcnt2	WT6h_vs_WTNT	344.669	-0.249881	0.905255	0.0432291	no
ENSMUSG00000101795	Gm5835	WT6h_vs_WTNT	16.4976	0.182277	0.999994	2.81494e-06	no
ENSMUSG00000026361	Cdc73	WT6h_vs_WTNT	1169.43	0.00568709	0.999994	2.81494e-06	no
ENSMUSG00000033849	B3galt2	WT6h_vs_WTNT	692.339	-0.207015	0.897675	0.0468808	no
ENSMUSG00000018196	Glrx2	WT6h_vs_WTNT	2177.3	0.0546248	0.947542	0.0234014	no
ENSMUSG00000018199	Ro60	WT6h_vs_WTNT	2077.66	-0.0419755	0.999994	2.81494e-06	no
ENSMUSG00000018189	Uchl5	WT6h_vs_WTNT	721.81	0.020322	0.999994	2.81494e-06	no
ENSMUSG00000100455	Gm29170	WT6h_vs_WTNT	208.801	-0.0392178	0.999994	2.81494e-06	no
ENSMUSG00000026360	Rgs2	WT6h_vs_WTNT	3000.9	0.181895	0.347176	0.459451	no
ENSMUSG00000051079	Rgs13	WT6h_vs_WTNT	44.2893	0.0517556	0.999994	2.81494e-06	no
ENSMUSG00000026358	Rgs1	WT6h_vs_WTNT	2.12891	-0.177757	0.999994	2.81494e-06	no
ENSMUSG00000099964	Gm29514	WT6h_vs_WTNT	18.0569	0.0503085	0.999994	2.81494e-06	no
ENSMUSG00000035131	Brinp3	WT6h_vs_WTNT	209.72	-0.605026	0.262252	0.581281	no
ENSMUSG00000087627	A230059L01Rik	WT6h_vs_WTNT	1.80211	-0.343881	0.999994	2.81494e-06	no
ENSMUSG00000056220	Pla2g4a	WT6h_vs_WTNT	23.2387	-0.0273537	0.999994	2.81494e-06	no
ENSMUSG00000032487	Ptgs2	WT6h_vs_WTNT	51.5257	-0.0201949	0.999994	2.81494e-06	no
ENSMUSG00000099875	Rbm3-ps	WT6h_vs_WTNT	7.58318	0.532231	0.999994	2.81494e-06	no
ENSMUSG00000006010	Odr4	WT6h_vs_WTNT	1408.67	-0.0534948	0.999994	2.81494e-06	no
ENSMUSG00000006005	Tpr	WT6h_vs_WTNT	4845.97	-0.0498267	0.999994	2.81494e-06	no
ENSMUSG00000066842	Hmcn1	WT6h_vs_WTNT	11.6797	-0.412395	0.999994	2.81494e-06	no
ENSMUSG00000100954	Gm10138	WT6h_vs_WTNT	45.2554	-0.213226	0.999994	2.81494e-06	no
ENSMUSG00000023150	Ivns1abp	WT6h_vs_WTNT	4291.07	-0.171527	0.00211703	2.67427	no
ENSMUSG00000052748	Swt1	WT6h_vs_WTNT	120.674	-0.122239	0.999994	2.81494e-06	no
ENSMUSG00000053286	Trmt1l	WT6h_vs_WTNT	749.639	0.00879094	0.999994	2.81494e-06	no
ENSMUSG00000103928	Gm37893	WT6h_vs_WTNT	25.7688	-0.121402	0.999994	2.81494e-06	no
ENSMUSG00000026484	Rnf2	WT6h_vs_WTNT	1436.77	0.066803	0.999994	2.81494e-06	no
ENSMUSG00000103238	Gm36527	WT6h_vs_WTNT	6.11178	-0.291208	0.999994	2.81494e-06	no
ENSMUSG00000100551	Gm19503	WT6h_vs_WTNT	2.65535	0.302725	0.999994	2.81494e-06	no
ENSMUSG00000026483	Fam129a	WT6h_vs_WTNT	6.69557	-0.0810884	0.999994	2.81494e-06	no
ENSMUSG00000100594	2810414N06Rik	WT6h_vs_WTNT	34.4704	-0.123323	0.999994	2.81494e-06	no
ENSMUSG00000043019	Edem3	WT6h_vs_WTNT	2293.91	0.00812138	0.999994	2.81494e-06	no
ENSMUSG00000032666	1700025G04Rik	WT6h_vs_WTNT	4008.01	-0.0190585	0.999994	2.81494e-06	no
ENSMUSG00000014980	Tsen15	WT6h_vs_WTNT	327.029	-0.0392789	0.999994	2.81494e-06	no
ENSMUSG00000032649	Colgalt2	WT6h_vs_WTNT	151.48	0.275289	0.572998	0.241847	no
ENSMUSG00000026482	Rgl1	WT6h_vs_WTNT	5288.73	0.0396276	0.999994	2.81494e-06	no
ENSMUSG00000080950	Gm7278	WT6h_vs_WTNT	24.2757	0.23062	0.999994	2.81494e-06	no
ENSMUSG00000099868	Gm28792	WT6h_vs_WTNT	1.51471	1.63213	0.999994	2.81494e-06	no
ENSMUSG00000008475	Arpc5	WT6h_vs_WTNT	5051.8	0.0379093	0.999994	2.81494e-06	no
ENSMUSG00000026480	Ncf2	WT6h_vs_WTNT	19.2253	0.252557	0.999994	2.81494e-06	no
ENSMUSG00000042772	Smg7	WT6h_vs_WTNT	5600.07	0.0452231	0.999994	2.81494e-06	no
ENSMUSG00000100394	Gm28791	WT6h_vs_WTNT	2.8025	1.11622	0.999994	2.81494e-06	no
ENSMUSG00000042751	Nmnat2	WT6h_vs_WTNT	8324.16	0.0543418	0.999994	2.81494e-06	no
ENSMUSG00000026479	Lamc2	WT6h_vs_WTNT	61.5128	0.0736557	0.999994	2.81494e-06	no
ENSMUSG00000026478	Lamc1	WT6h_vs_WTNT	1323.67	-0.116532	0.999994	2.81494e-06	no
ENSMUSG00000103818	Gm38009	WT6h_vs_WTNT	2.16999	-0.978565	0.999994	2.81494e-06	no
ENSMUSG00000042708	Shcbp1l	WT6h_vs_WTNT	11.8969	-0.693221	0.999994	2.81494e-06	no
ENSMUSG00000103543	Gm37669	WT6h_vs_WTNT	1.53434	1.26981	0.999994	2.81494e-06	no
ENSMUSG00000042699	Dhx9	WT6h_vs_WTNT	8347.78	-0.0425183	0.999994	2.81494e-06	no
ENSMUSG00000042684	Npl	WT6h_vs_WTNT	105.161	-0.120282	0.999994	2.81494e-06	no
ENSMUSG00000099858	Gm6652	WT6h_vs_WTNT	2.89488	0.577871	0.999994	2.81494e-06	no
ENSMUSG00000042671	Rgs8	WT6h_vs_WTNT	2030.96	-0.0344088	0.999994	2.81494e-06	no
ENSMUSG00000026475	Rgs16	WT6h_vs_WTNT	372.421	-0.0689194	0.999994	2.81494e-06	no
ENSMUSG00000066800	Rnasel	WT6h_vs_WTNT	245.472	-0.132204	0.999994	2.81494e-06	no
ENSMUSG00000100183	Gm28512	WT6h_vs_WTNT	14.3112	0.401804	0.999994	2.81494e-06	no
ENSMUSG00000042641	Rgsl1	WT6h_vs_WTNT	25.5572	0.157291	0.999994	2.81494e-06	no
ENSMUSG00000045968	Teddm2	WT6h_vs_WTNT	57.2012	0.170074	0.999994	2.81494e-06	no
ENSMUSG00000102459	Gm38352	WT6h_vs_WTNT	3.5034	0.134701	0.999994	2.81494e-06	no
ENSMUSG00000026473	Glul	WT6h_vs_WTNT	17071.9	-0.436008	0.950771	0.021924	no
ENSMUSG00000004110	Cacna1e	WT6h_vs_WTNT	10898.3	-0.149692	0.999994	2.81494e-06	no
ENSMUSG00000096950	Gm9530	WT6h_vs_WTNT	1.31626	-1.46768	0.999994	2.81494e-06	no
ENSMUSG00000056708	Ier5	WT6h_vs_WTNT	682.946	0.347731	0.0145561	1.83696	no
ENSMUSG00000026471	Mr1	WT6h_vs_WTNT	32.6114	-0.422734	0.953649	0.0206114	no
ENSMUSG00000026470	Stx6	WT6h_vs_WTNT	2310.62	0.00802567	0.999994	2.81494e-06	no
ENSMUSG00000104181	Gm8850	WT6h_vs_WTNT	4.56231	-0.178832	0.999994	2.81494e-06	no
ENSMUSG00000033722	BC034090	WT6h_vs_WTNT	100.303	-0.0847852	0.999994	2.81494e-06	no
ENSMUSG00000026469	Xpr1	WT6h_vs_WTNT	7664.09	0.0974275	0.894753	0.0482967	no
ENSMUSG00000073535	Gm5532	WT6h_vs_WTNT	1.52106	0.490249	0.999994	2.81494e-06	no
ENSMUSG00000033701	Acbd6	WT6h_vs_WTNT	1437.27	-0.00554455	0.999994	2.81494e-06	no
ENSMUSG00000026468	Lhx4	WT6h_vs_WTNT	1.88093	-0.405073	0.999994	2.81494e-06	no
ENSMUSG00000033684	Qsox1	WT6h_vs_WTNT	1038.36	-0.0155538	0.999994	2.81494e-06	no
ENSMUSG00000033671	Cep350	WT6h_vs_WTNT	1822.37	0.0352778	0.999994	2.81494e-06	no
ENSMUSG00000102833	Gm9694	WT6h_vs_WTNT	2.17946	0.152398	0.999994	2.81494e-06	no
ENSMUSG00000026466	Tor1aip1	WT6h_vs_WTNT	802.496	-0.049095	0.999994	2.81494e-06	no
ENSMUSG00000102964	9430034N14Rik	WT6h_vs_WTNT	5.66705	-0.329777	0.999994	2.81494e-06	no
ENSMUSG00000050565	Tor1aip2	WT6h_vs_WTNT	2063.43	-0.0182738	0.999994	2.81494e-06	no
ENSMUSG00000015484	Fam163a	WT6h_vs_WTNT	114.496	-1.32337	9.50228e-06	5.02217	no
ENSMUSG00000060985	Tdrd5	WT6h_vs_WTNT	43.9757	-0.085365	0.999994	2.81494e-06	no
ENSMUSG00000026601	Axdnd1	WT6h_vs_WTNT	14.8521	0.180817	0.999994	2.81494e-06	no
ENSMUSG00000078193	Gm2000	WT6h_vs_WTNT	53.1873	-0.0750502	0.999994	2.81494e-06	no
ENSMUSG00000026600	Soat1	WT6h_vs_WTNT	670.409	-0.0284184	0.999994	2.81494e-06	no
ENSMUSG00000101523	Csnk2a3	WT6h_vs_WTNT	170.317	0.0745504	0.999994	2.81494e-06	no
ENSMUSG00000026596	Abl2	WT6h_vs_WTNT	4148.3	-0.0625586	0.999994	2.81494e-06	no
ENSMUSG00000104293	Gm38043	WT6h_vs_WTNT	10.3023	-0.447039	0.999994	2.81494e-06	no
ENSMUSG00000060519	Tor3a	WT6h_vs_WTNT	169.271	-0.100296	0.999994	2.81494e-06	no
ENSMUSG00000033557	Fam20b	WT6h_vs_WTNT	3618.39	-0.000520104	0.999994	2.81494e-06	no
ENSMUSG00000026594	Ralgps2	WT6h_vs_WTNT	2979.84	0.0253977	0.999994	2.81494e-06	no
ENSMUSG00000101964	Gm28693	WT6h_vs_WTNT	1.46223	0.290838	0.999994	2.81494e-06	no
ENSMUSG00000033544	Angptl1	WT6h_vs_WTNT	10.0487	-0.757761	0.822788	0.084712	no
ENSMUSG00000103303	Gm37802	WT6h_vs_WTNT	2.45462	-1.94891	0.875921	0.0575352	no
ENSMUSG00000102960	Gm37943	WT6h_vs_WTNT	2.40873	-0.303363	0.999994	2.81494e-06	no
ENSMUSG00000101905	4930439D14Rik	WT6h_vs_WTNT	1.74021	0.685931	0.999994	2.81494e-06	no
ENSMUSG00000026592	Tex35	WT6h_vs_WTNT	3.10622	-0.0664084	0.999994	2.81494e-06	no
ENSMUSG00000070565	Rasal2	WT6h_vs_WTNT	2191.84	-0.061804	0.999994	2.81494e-06	no
ENSMUSG00000103808	Gm37060	WT6h_vs_WTNT	1.6326	0.289559	0.999994	2.81494e-06	no
ENSMUSG00000049881	2810025M15Rik	WT6h_vs_WTNT	609.84	-0.00308358	0.999994	2.81494e-06	no
ENSMUSG00000033488	Cryzl2	WT6h_vs_WTNT	67.4423	-0.135409	0.999994	2.81494e-06	no
ENSMUSG00000026589	Sec16b	WT6h_vs_WTNT	12.8184	0.525294	0.999994	2.81494e-06	no
ENSMUSG00000004031	Brinp2	WT6h_vs_WTNT	8051.03	0.0305898	0.999994	2.81494e-06	no
ENSMUSG00000026587	Astn1	WT6h_vs_WTNT	15469.5	-0.125168	0.79896	0.0974751	no
ENSMUSG00000103762	Gm37861	WT6h_vs_WTNT	2.59027	-0.685994	0.999994	2.81494e-06	no
ENSMUSG00000102508	Gm37367	WT6h_vs_WTNT	2.61917	-0.736693	0.999994	2.81494e-06	no
ENSMUSG00000073530	Pappa2	WT6h_vs_WTNT	30.9593	-0.345127	0.999994	2.81494e-06	no
ENSMUSG00000040782	Cop1	WT6h_vs_WTNT	946.498	-0.0430694	0.999994	2.81494e-06	no
ENSMUSG00000103572	Gm37115	WT6h_vs_WTNT	1.93433	-0.706383	0.999994	2.81494e-06	no
ENSMUSG00000015829	Tnr	WT6h_vs_WTNT	11877.4	-0.26139	0.480105	0.318664	no
ENSMUSG00000103225	Gm37731	WT6h_vs_WTNT	1.70217	-2.49105	0.982855	0.00751065	no
ENSMUSG00000073528	Gm10530	WT6h_vs_WTNT	2.04926	-0.271318	0.999994	2.81494e-06	no
ENSMUSG00000103719	Gm38039	WT6h_vs_WTNT	3.58682	-2.29012	0.463509	0.333942	no
ENSMUSG00000090394	4930523C07Rik	WT6h_vs_WTNT	23.8265	-0.184081	0.999994	2.81494e-06	no
ENSMUSG00000026729	4930562F07Rik	WT6h_vs_WTNT	3.49668	-1.1246	0.973057	0.0118615	no
ENSMUSG00000026725	Tnn	WT6h_vs_WTNT	55.3928	-0.0379819	0.999994	2.81494e-06	no
ENSMUSG00000058267	Mrps14	WT6h_vs_WTNT	798.824	0.027569	0.999994	2.81494e-06	no
ENSMUSG00000014226	Cacybp	WT6h_vs_WTNT	2143.93	-0.0533047	0.999994	2.81494e-06	no
ENSMUSG00000103006	4933417C20Rik	WT6h_vs_WTNT	4.3783	-0.584125	0.999994	2.81494e-06	no
ENSMUSG00000026721	Rabgap1l	WT6h_vs_WTNT	5338.11	-0.0346969	0.999994	2.81494e-06	no
ENSMUSG00000104302	Gm36975	WT6h_vs_WTNT	1.42131	0.100344	0.999994	2.81494e-06	no
ENSMUSG00000103522	9430087J23Rik	WT6h_vs_WTNT	1.52822	-0.573582	0.999994	2.81494e-06	no
ENSMUSG00000103693	Gm37529	WT6h_vs_WTNT	4.87452	-0.667082	0.999994	2.81494e-06	no
ENSMUSG00000104026	Gm37212	WT6h_vs_WTNT	3.07098	0.0602128	0.999994	2.81494e-06	no
ENSMUSG00000118401	Gpr52	WT6h_vs_WTNT	102.24	-0.341276	0.225746	0.646381	no
ENSMUSG00000103200	Gm37328	WT6h_vs_WTNT	3.37412	-0.261022	0.999994	2.81494e-06	no
ENSMUSG00000103632	Gm38329	WT6h_vs_WTNT	5.9242	-0.00868773	0.999994	2.81494e-06	no
ENSMUSG00000040423	Rc3h1	WT6h_vs_WTNT	2563.58	-0.139408	0.999994	2.81494e-06	no
ENSMUSG00000103739	Gm37653	WT6h_vs_WTNT	3.88033	0.00303299	0.999994	2.81494e-06	no
ENSMUSG00000026715	Serpinc1	WT6h_vs_WTNT	6.028	-0.265885	0.999994	2.81494e-06	no
ENSMUSG00000103680	Gm37072	WT6h_vs_WTNT	2.698	-0.172078	0.999994	2.81494e-06	no
ENSMUSG00000043467	Zbtb37	WT6h_vs_WTNT	1299.37	-0.0438379	0.999994	2.81494e-06	no
ENSMUSG00000053332	Gas5	WT6h_vs_WTNT	2361.54	-0.0396355	0.999994	2.81494e-06	no
ENSMUSG00000026709	Dars2	WT6h_vs_WTNT	556.41	0.0322532	0.999994	2.81494e-06	no
ENSMUSG00000026708	Cenpl	WT6h_vs_WTNT	62.9314	0.103813	0.999994	2.81494e-06	no
ENSMUSG00000026705	Klhl20	WT6h_vs_WTNT	864.745	0.0249691	0.999994	2.81494e-06	no
ENSMUSG00000044835	Ankrd45	WT6h_vs_WTNT	701.132	0.00481941	0.999994	2.81494e-06	no
ENSMUSG00000026701	Prdx6	WT6h_vs_WTNT	4025.95	-0.230222	0.999994	2.81494e-06	no
ENSMUSG00000040323	Gm15429	WT6h_vs_WTNT	31.8473	0.495563	0.684453	0.164657	no
ENSMUSG00000000817	Fasl	WT6h_vs_WTNT	10.4688	-0.324729	0.999994	2.81494e-06	no
ENSMUSG00000103625	Gm37357	WT6h_vs_WTNT	6.58469	0.408523	0.999994	2.81494e-06	no
ENSMUSG00000040297	Suco	WT6h_vs_WTNT	1738.07	0.0918652	0.999994	2.81494e-06	no
ENSMUSG00000086277	4930558K02Rik	WT6h_vs_WTNT	2.3488	-0.737437	0.999994	2.81494e-06	no
ENSMUSG00000026698	Pigc	WT6h_vs_WTNT	386.947	-0.00913702	0.999994	2.81494e-06	no
ENSMUSG00000040265	Dnm3	WT6h_vs_WTNT	4500.2	-0.0713762	0.999994	2.81494e-06	no
ENSMUSG00000026694	Eef1aknmt	WT6h_vs_WTNT	758.979	-0.0176942	0.999994	2.81494e-06	no
ENSMUSG00000026696	Vamp4	WT6h_vs_WTNT	1813.17	0.122028	0.527213	0.278014	no
ENSMUSG00000026697	Myoc	WT6h_vs_WTNT	4.63305	0.798759	0.999994	2.81494e-06	no
ENSMUSG00000040225	Prrc2c	WT6h_vs_WTNT	11481.3	-0.110327	0.999994	2.81494e-06	no
ENSMUSG00000098259	Gm27616	WT6h_vs_WTNT	10.1541	0.250106	0.999994	2.81494e-06	no
ENSMUSG00000040181	Fmo1	WT6h_vs_WTNT	10.4968	-0.567713	0.999994	2.81494e-06	no
ENSMUSG00000026586	Prrx1	WT6h_vs_WTNT	108.705	0.358152	0.405972	0.391504	no
ENSMUSG00000040124	Gorab	WT6h_vs_WTNT	276.053	0.0573652	0.999994	2.81494e-06	no
ENSMUSG00000102117	Rpsa-ps1	WT6h_vs_WTNT	4.34078	0.38235	0.999994	2.81494e-06	no
ENSMUSG00000040113	Mettl11b	WT6h_vs_WTNT	2.89998	0.200078	0.999994	2.81494e-06	no
ENSMUSG00000026585	Kifap3	WT6h_vs_WTNT	10358.2	-0.00903898	0.999994	2.81494e-06	no
ENSMUSG00000026584	Scyl3	WT6h_vs_WTNT	721.939	0.0607425	0.999994	2.81494e-06	no
ENSMUSG00000041406	BC055324	WT6h_vs_WTNT	68.1033	-0.360349	0.377861	0.422667	no
ENSMUSG00000041396	Mettl18	WT6h_vs_WTNT	76.8085	-0.0594495	0.999994	2.81494e-06	no
ENSMUSG00000090081	Gm16587	WT6h_vs_WTNT	1.21958	0.204492	0.999994	2.81494e-06	no
ENSMUSG00000086593	Gm16548	WT6h_vs_WTNT	2.11455	-1.69119	0.951157	0.0217478	no
ENSMUSG00000026579	F5	WT6h_vs_WTNT	1.28606	-1.59816	0.999994	2.81494e-06	no
ENSMUSG00000040918	Slc19a2	WT6h_vs_WTNT	619.43	-0.0991328	0.972811	0.0119717	no
ENSMUSG00000026578	Ccdc181	WT6h_vs_WTNT	467.87	-0.0740999	0.999994	2.81494e-06	no
ENSMUSG00000026577	Blzf1	WT6h_vs_WTNT	829.832	0.113051	0.61182	0.213376	no
ENSMUSG00000026575	Nme7	WT6h_vs_WTNT	435.366	0.0185142	0.999994	2.81494e-06	no
ENSMUSG00000103493	Gm37411	WT6h_vs_WTNT	5.01304	0.285976	0.999994	2.81494e-06	no
ENSMUSG00000026576	Atp1b1	WT6h_vs_WTNT	43175.4	0.0692259	0.972936	0.0119158	no
ENSMUSG00000104011	Gm32391	WT6h_vs_WTNT	82.7715	-0.0781648	0.999994	2.81494e-06	no
ENSMUSG00000026574	Dpt	WT6h_vs_WTNT	2.61017	0.292598	0.999994	2.81494e-06	no
ENSMUSG00000103659	Gm32569	WT6h_vs_WTNT	6.22846	-0.114142	0.999994	2.81494e-06	no
ENSMUSG00000104117	Gm20743	WT6h_vs_WTNT	74.2978	-0.16973	0.999994	2.81494e-06	no
ENSMUSG00000102408	4930568G15Rik	WT6h_vs_WTNT	2.7496	-0.0468301	0.999994	2.81494e-06	no
ENSMUSG00000040848	Sft2d2	WT6h_vs_WTNT	386.243	-0.202067	0.999994	2.81494e-06	no
ENSMUSG00000040843	Tiprl	WT6h_vs_WTNT	1776.51	-0.0142731	0.999994	2.81494e-06	no
ENSMUSG00000102302	Gm38190	WT6h_vs_WTNT	51.4261	0.0379073	0.999994	2.81494e-06	no
ENSMUSG00000040836	Gpr161	WT6h_vs_WTNT	1064.48	0.117905	0.942347	0.0257893	no
ENSMUSG00000026571	Dcaf6	WT6h_vs_WTNT	2488.25	-0.0255148	0.999994	2.81494e-06	no
ENSMUSG00000102401	Gm37864	WT6h_vs_WTNT	5.02856	-0.424736	0.999994	2.81494e-06	no
ENSMUSG00000026568	Mpc2	WT6h_vs_WTNT	1280.5	-0.0334078	0.999994	2.81494e-06	no
ENSMUSG00000103763	Gm37860	WT6h_vs_WTNT	3.20537	-1.4673	0.957146	0.019022	no
ENSMUSG00000026567	Adcy10	WT6h_vs_WTNT	3.75822	-0.976181	0.999994	2.81494e-06	no
ENSMUSG00000103583	Gm38325	WT6h_vs_WTNT	2.97186	-0.72287	0.999994	2.81494e-06	no
ENSMUSG00000103098	Gm37559	WT6h_vs_WTNT	2.10438	0.475076	0.999994	2.81494e-06	no
ENSMUSG00000040723	Rcsd1	WT6h_vs_WTNT	15.1268	0.466407	0.999994	2.81494e-06	no
ENSMUSG00000040713	Creg1	WT6h_vs_WTNT	959.986	0.0140257	0.999994	2.81494e-06	no
ENSMUSG00000104306	Gm36972	WT6h_vs_WTNT	1.55302	-0.507479	0.999994	2.81494e-06	no
ENSMUSG00000089829	Gm16565	WT6h_vs_WTNT	6.60102	-0.384579	0.999994	2.81494e-06	no
ENSMUSG00000005763	Cd247	WT6h_vs_WTNT	3.32002	-0.336848	0.999994	2.81494e-06	no
ENSMUSG00000026565	Pou2f1	WT6h_vs_WTNT	765.356	-0.215157	0.805699	0.0938273	no
ENSMUSG00000040612	Ildr2	WT6h_vs_WTNT	8524.32	0.0142733	0.999994	2.81494e-06	no
ENSMUSG00000091393	5330438I03Rik	WT6h_vs_WTNT	1.36493	-0.550815	0.999994	2.81494e-06	no
ENSMUSG00000103400	Gm15853	WT6h_vs_WTNT	42.061	0.149834	0.999994	2.81494e-06	no
ENSMUSG00000026563	Tada1	WT6h_vs_WTNT	1177.97	-0.0462547	0.999994	2.81494e-06	no
ENSMUSG00000040596	Pogk	WT6h_vs_WTNT	2467.7	-0.100423	0.483394	0.315699	no
ENSMUSG00000084093	Gm16418	WT6h_vs_WTNT	22.2422	0.216032	0.999994	2.81494e-06	no
ENSMUSG00000086925	Gm6286	WT6h_vs_WTNT	1.39502	0.153693	0.999994	2.81494e-06	no
ENSMUSG00000102548	Gm16701	WT6h_vs_WTNT	18.2323	-0.219664	0.999994	2.81494e-06	no
ENSMUSG00000097823	Gm16701	WT6h_vs_WTNT	168.791	0.113029	0.999994	2.81494e-06	no
ENSMUSG00000060568	Fam78b	WT6h_vs_WTNT	1556.43	0.231179	0.0306095	1.51414	no
ENSMUSG00000026558	Uck2	WT6h_vs_WTNT	3243.44	-0.0089683	0.999994	2.81494e-06	no
ENSMUSG00000102909	Gm2453	WT6h_vs_WTNT	2.06931	0.229828	0.999994	2.81494e-06	no
ENSMUSG00000052428	Tmco1	WT6h_vs_WTNT	925.328	-0.0635945	0.999994	2.81494e-06	no
ENSMUSG00000026687	Aldh9a1	WT6h_vs_WTNT	946.631	0.018527	0.999994	2.81494e-06	no
ENSMUSG00000026688	Mgst3	WT6h_vs_WTNT	1751.61	-0.155469	0.140228	0.853166	no
ENSMUSG00000015843	Rxrg	WT6h_vs_WTNT	318.893	0.156956	0.999994	2.81494e-06	no
ENSMUSG00000052534	Pbx1	WT6h_vs_WTNT	10952.8	0.101154	0.999994	2.81494e-06	no
ENSMUSG00000103780	Gm37524	WT6h_vs_WTNT	4.67682	-0.99231	0.999994	2.81494e-06	no
ENSMUSG00000102594	Gm38381	WT6h_vs_WTNT	6.07632	-1.4446	0.999994	2.81494e-06	no
ENSMUSG00000026683	Nuf2	WT6h_vs_WTNT	104.934	0.0283602	0.999994	2.81494e-06	no
ENSMUSG00000026678	Rgs5	WT6h_vs_WTNT	60.0902	-0.552478	0.973821	0.0115207	no
ENSMUSG00000038530	Rgs4	WT6h_vs_WTNT	10684.8	0.104945	0.999994	2.81494e-06	no
ENSMUSG00000070532	Ccdc190	WT6h_vs_WTNT	114.123	-0.520373	0.676913	0.169467	no
ENSMUSG00000089990	Gm15852	WT6h_vs_WTNT	2.50815	-0.117294	0.999994	2.81494e-06	no
ENSMUSG00000026675	Hsd17b7	WT6h_vs_WTNT	1502.57	0.123928	0.999994	2.81494e-06	no
ENSMUSG00000097503	3110045C21Rik	WT6h_vs_WTNT	12.2093	0.00624069	0.999994	2.81494e-06	no
ENSMUSG00000026674	Ddr2	WT6h_vs_WTNT	285.656	0.00878557	0.999994	2.81494e-06	no
ENSMUSG00000026670	Uap1	WT6h_vs_WTNT	1581.2	-0.13005	0.297767	0.526124	no
ENSMUSG00000104266	Gm37748	WT6h_vs_WTNT	5.56603	1.1299	0.764244	0.116768	no
ENSMUSG00000103908	Gm37502	WT6h_vs_WTNT	1.5515	-1.16203	0.999994	2.81494e-06	no
ENSMUSG00000026667	Uhmk1	WT6h_vs_WTNT	16443	0.00821251	0.999994	2.81494e-06	no
ENSMUSG00000044306	4930500M09Rik	WT6h_vs_WTNT	1.39987	0.558768	0.999994	2.81494e-06	no
ENSMUSG00000096964	Gm6345	WT6h_vs_WTNT	10.2853	0.14294	0.999994	2.81494e-06	no
ENSMUSG00000102752	Gm7694	WT6h_vs_WTNT	129.169	0.374261	0.614687	0.211346	no
ENSMUSG00000038473	Nos1ap	WT6h_vs_WTNT	1828.14	0.105624	0.999994	2.81494e-06	no
ENSMUSG00000038463	Olfml2b	WT6h_vs_WTNT	72.9273	0.0443011	0.999994	2.81494e-06	no
ENSMUSG00000053925	Gm9929	WT6h_vs_WTNT	6.50913	-0.242675	0.999994	2.81494e-06	no
ENSMUSG00000026659	Dusp12	WT6h_vs_WTNT	338.683	-0.0759823	0.999994	2.81494e-06	no
ENSMUSG00000096968	Gm26620	WT6h_vs_WTNT	5.55373	-0.0322718	0.999994	2.81494e-06	no
ENSMUSG00000070524	Fcrlb	WT6h_vs_WTNT	2.11923	-0.468567	0.999994	2.81494e-06	no
ENSMUSG00000089838	Gm2962	WT6h_vs_WTNT	3.85893	0.14046	0.999994	2.81494e-06	no
ENSMUSG00000026656	Fcgr2b	WT6h_vs_WTNT	17.5483	-0.498829	0.999994	2.81494e-06	no
ENSMUSG00000059089	Fcgr4	WT6h_vs_WTNT	4.90721	-0.310656	0.999994	2.81494e-06	no
ENSMUSG00000058076	Sdhc	WT6h_vs_WTNT	2955.95	-0.0215872	0.999994	2.81494e-06	no
ENSMUSG00000056569	Mpz	WT6h_vs_WTNT	1.2965	1.75537	0.999994	2.81494e-06	no
ENSMUSG00000038370	Pcp4l1	WT6h_vs_WTNT	1464.05	-0.121064	0.999994	2.81494e-06	no
ENSMUSG00000005677	Nr1i3	WT6h_vs_WTNT	2.63837	0.458263	0.999994	2.81494e-06	no
ENSMUSG00000005674	Tomm40l	WT6h_vs_WTNT	1804.71	-0.0537265	0.999994	2.81494e-06	no
ENSMUSG00000005681	Apoa2	WT6h_vs_WTNT	28.9866	-0.168869	0.999994	2.81494e-06	no
ENSMUSG00000058715	Fcer1g	WT6h_vs_WTNT	33.9713	-0.394529	0.999994	2.81494e-06	no
ENSMUSG00000013593	Ndufs2	WT6h_vs_WTNT	5742.22	-0.0290178	0.999994	2.81494e-06	no
ENSMUSG00000006403	Adamts4	WT6h_vs_WTNT	95.829	0.0503678	0.999994	2.81494e-06	no
ENSMUSG00000052423	B4galt3	WT6h_vs_WTNT	1808.35	-0.0469349	0.999994	2.81494e-06	no
ENSMUSG00000062729	Ppox	WT6h_vs_WTNT	474.707	0.0330186	0.999994	2.81494e-06	no
ENSMUSG00000053483	Usp21	WT6h_vs_WTNT	1751.46	0.068501	0.999994	2.81494e-06	no
ENSMUSG00000062963	Ufc1	WT6h_vs_WTNT	1683.63	-0.0481378	0.999994	2.81494e-06	no
ENSMUSG00000079137	Rpl27-ps1	WT6h_vs_WTNT	3.44751	0.395152	0.999994	2.81494e-06	no
ENSMUSG00000103983	Gm20045	WT6h_vs_WTNT	58.0206	0.0241351	0.999994	2.81494e-06	no
ENSMUSG00000013973	Dedd	WT6h_vs_WTNT	1127.79	0.026635	0.999994	2.81494e-06	no
ENSMUSG00000013997	Nit1	WT6h_vs_WTNT	1197.21	-0.0559483	0.999994	2.81494e-06	no
ENSMUSG00000006412	Pfdn2	WT6h_vs_WTNT	1801.89	0.00473441	0.999994	2.81494e-06	no
ENSMUSG00000102929	Gm37154	WT6h_vs_WTNT	10.2661	-0.223341	0.999994	2.81494e-06	no
ENSMUSG00000045259	Klhdc9	WT6h_vs_WTNT	43.8336	-0.0140503	0.999994	2.81494e-06	no
ENSMUSG00000103727	Gm37097	WT6h_vs_WTNT	1.24807	1.31809	0.999994	2.81494e-06	no
ENSMUSG00000006411	Nectin4	WT6h_vs_WTNT	98.9991	0.256156	0.773591	0.111489	no
ENSMUSG00000048865	Arhgap30	WT6h_vs_WTNT	15.7617	0.186769	0.999994	2.81494e-06	no
ENSMUSG00000026641	Usf1	WT6h_vs_WTNT	2148	-0.0803668	0.964089	0.0158828	no
ENSMUSG00000103711	Tstd1	WT6h_vs_WTNT	18.9319	-0.0179571	0.999994	2.81494e-06	no
ENSMUSG00000038235	F11r	WT6h_vs_WTNT	4.84978	-0.174929	0.999994	2.81494e-06	no
ENSMUSG00000091993	B930036N10Rik	WT6h_vs_WTNT	3.8352	-0.994915	0.999994	2.81494e-06	no
ENSMUSG00000060244	Alyref2	WT6h_vs_WTNT	131.572	0.0902517	0.999994	2.81494e-06	no
ENSMUSG00000004707	Ly9	WT6h_vs_WTNT	5.47569	-0.273442	0.999994	2.81494e-06	no
ENSMUSG00000015355	Cd48	WT6h_vs_WTNT	2.85837	0.150088	0.999994	2.81494e-06	no
ENSMUSG00000059058	Tma7-ps	WT6h_vs_WTNT	1.80051	-0.733528	0.999994	2.81494e-06	no
ENSMUSG00000015316	Slamf1	WT6h_vs_WTNT	2.75125	0.181167	0.999994	2.81494e-06	no
ENSMUSG00000038147	Cd84	WT6h_vs_WTNT	36.1751	-0.0292343	0.999994	2.81494e-06	no
ENSMUSG00000073492	Gm10521	WT6h_vs_WTNT	1.38144	-0.933635	0.999994	2.81494e-06	no
ENSMUSG00000026556	Vangl2	WT6h_vs_WTNT	1102.32	-0.124203	0.999994	2.81494e-06	no
ENSMUSG00000051251	Nhlh1	WT6h_vs_WTNT	25.7241	0.0117521	0.999994	2.81494e-06	no
ENSMUSG00000003458	Ncstn	WT6h_vs_WTNT	3792.96	0.0212025	0.999994	2.81494e-06	no
ENSMUSG00000026553	Copa	WT6h_vs_WTNT	14030.2	0.0480246	0.982855	0.00751065	no
ENSMUSG00000003464	Pex19	WT6h_vs_WTNT	4915.21	0.0932089	0.305444	0.515068	no
ENSMUSG00000089803	Gm10171	WT6h_vs_WTNT	3.32767	-0.265759	0.999994	2.81494e-06	no
ENSMUSG00000026554	Dcaf8	WT6h_vs_WTNT	4599.44	-0.0142276	0.999994	2.81494e-06	no
ENSMUSG00000013698	Pea15a	WT6h_vs_WTNT	25302.8	0.0838291	0.999994	2.81494e-06	no
ENSMUSG00000007122	Casq1	WT6h_vs_WTNT	15.4372	0.370217	0.999994	2.81494e-06	no
ENSMUSG00000092085	Gm17224	WT6h_vs_WTNT	12.4255	1.0444	0.254141	0.594925	no
ENSMUSG00000038034	Igsf8	WT6h_vs_WTNT	5069.08	0.0613052	0.999994	2.81494e-06	no
ENSMUSG00000007097	Atp1a2	WT6h_vs_WTNT	10591.7	-0.128011	0.999994	2.81494e-06	no
ENSMUSG00000038026	Kcnj9	WT6h_vs_WTNT	1958.58	0.00580693	0.999994	2.81494e-06	no
ENSMUSG00000102413	Gm36937	WT6h_vs_WTNT	1.53064	0.557608	0.999994	2.81494e-06	no
ENSMUSG00000044708	Kcnj10	WT6h_vs_WTNT	3236.54	0.341177	0.999994	2.81494e-06	no
ENSMUSG00000050229	Pigm	WT6h_vs_WTNT	733.041	0.0329656	0.999994	2.81494e-06	no
ENSMUSG00000026548	Slamf9	WT6h_vs_WTNT	1.27391	-0.00264762	0.999994	2.81494e-06	no
ENSMUSG00000037995	Igsf9	WT6h_vs_WTNT	335.004	-0.0401311	0.999994	2.81494e-06	no
ENSMUSG00000026547	Tagln2	WT6h_vs_WTNT	122.256	-0.317153	0.931691	0.030728	no
ENSMUSG00000026546	Cfap45	WT6h_vs_WTNT	92.2029	-0.380599	0.558538	0.252947	no
ENSMUSG00000085184	4933439K11Rik	WT6h_vs_WTNT	1.30493	1.45567	0.999994	2.81494e-06	no
ENSMUSG00000049598	Vsig8	WT6h_vs_WTNT	3.84554	-0.0125106	0.999994	2.81494e-06	no
ENSMUSG00000026544	Dusp23	WT6h_vs_WTNT	73.0126	0.237294	0.999994	2.81494e-06	no
ENSMUSG00000037872	Ackr1	WT6h_vs_WTNT	1779.78	0.164862	0.999994	2.81494e-06	no
ENSMUSG00000037860	Aim2	WT6h_vs_WTNT	57.8961	-0.15696	0.999994	2.81494e-06	no
ENSMUSG00000043263	Ifi209	WT6h_vs_WTNT	1.49411	-1.37078	0.999994	2.81494e-06	no
ENSMUSG00000073490	Ifi207	WT6h_vs_WTNT	12.704	-0.160104	0.999994	2.81494e-06	no
ENSMUSG00000073489	Ifi204	WT6h_vs_WTNT	5.10364	0.766194	0.999994	2.81494e-06	no
ENSMUSG00000090272	Mndal	WT6h_vs_WTNT	6.00551	-1.17145	0.999994	2.81494e-06	no
ENSMUSG00000039997	Ifi203	WT6h_vs_WTNT	13.4639	0.120079	0.999994	2.81494e-06	no
ENSMUSG00000026532	Spta1	WT6h_vs_WTNT	16.4022	-0.682353	0.862448	0.0642673	no
ENSMUSG00000028354	Fmn2	WT6h_vs_WTNT	3159.15	-0.0732362	0.999994	2.81494e-06	no
ENSMUSG00000050069	Grem2	WT6h_vs_WTNT	299.323	-0.0618451	0.999994	2.81494e-06	no
ENSMUSG00000026527	Rgs7	WT6h_vs_WTNT	2488.57	0.0795867	0.937526	0.0280168	no
ENSMUSG00000104343	5730408A14Rik	WT6h_vs_WTNT	1.9587	-0.914007	0.999994	2.81494e-06	no
ENSMUSG00000026526	Fh1	WT6h_vs_WTNT	2117.4	-0.0225816	0.999994	2.81494e-06	no
ENSMUSG00000026525	Opn3	WT6h_vs_WTNT	103.145	-0.108495	0.999994	2.81494e-06	no
ENSMUSG00000078185	Chml	WT6h_vs_WTNT	532.52	-0.102678	0.999994	2.81494e-06	no
ENSMUSG00000026523	Wdr64	WT6h_vs_WTNT	1.33958	0.191899	0.999994	2.81494e-06	no
ENSMUSG00000039748	Exo1	WT6h_vs_WTNT	82.0054	-0.516605	0.488004	0.311577	no
ENSMUSG00000055214	Pld5	WT6h_vs_WTNT	60.6776	0.0673693	0.999994	2.81494e-06	no
ENSMUSG00000078184	Rbm8a2	WT6h_vs_WTNT	2.57045	0.571544	0.999994	2.81494e-06	no
ENSMUSG00000104157	Gm38101	WT6h_vs_WTNT	7.92241	-0.449037	0.999994	2.81494e-06	no
ENSMUSG00000057335	Cep170	WT6h_vs_WTNT	6656.84	-0.0358003	0.999994	2.81494e-06	no
ENSMUSG00000104154	Gm38104	WT6h_vs_WTNT	21.5368	-0.0484363	0.999994	2.81494e-06	no
ENSMUSG00000026504	Sdccag8	WT6h_vs_WTNT	421.407	-0.0118081	0.999994	2.81494e-06	no
ENSMUSG00000087082	Gm15423	WT6h_vs_WTNT	13.9448	-0.205488	0.999994	2.81494e-06	no
ENSMUSG00000104391	Gm37960	WT6h_vs_WTNT	3.73715	-0.149845	0.999994	2.81494e-06	no
ENSMUSG00000102133	Gm37106	WT6h_vs_WTNT	2.20378	-0.849279	0.999994	2.81494e-06	no
ENSMUSG00000103646	Gm37706	WT6h_vs_WTNT	2.74152	-0.754502	0.999994	2.81494e-06	no
ENSMUSG00000102427	Gm37463	WT6h_vs_WTNT	1.2488	-2.09968	0.999994	2.81494e-06	no
ENSMUSG00000097892	Gm26801	WT6h_vs_WTNT	10.8714	0.500226	0.999994	2.81494e-06	no
ENSMUSG00000063659	Zbtb18	WT6h_vs_WTNT	12920.5	-0.0158203	0.999994	2.81494e-06	no
ENSMUSG00000102432	Gm29856	WT6h_vs_WTNT	7.06164	-0.0879284	0.999994	2.81494e-06	no
ENSMUSG00000015961	Adss	WT6h_vs_WTNT	1875.57	0.00347406	0.999994	2.81494e-06	no
ENSMUSG00000091476	Catspere2	WT6h_vs_WTNT	12.8278	0.155267	0.999994	2.81494e-06	no
ENSMUSG00000026502	Desi2	WT6h_vs_WTNT	1169.25	0.0210418	0.999994	2.81494e-06	no
ENSMUSG00000104126	Gm37486	WT6h_vs_WTNT	13.4107	0.21551	0.999994	2.81494e-06	no
ENSMUSG00000086350	B230369F24Rik	WT6h_vs_WTNT	76.5773	0.0508807	0.999994	2.81494e-06	no
ENSMUSG00000026500	Cox20	WT6h_vs_WTNT	325.536	-0.0873893	0.999994	2.81494e-06	no
ENSMUSG00000039630	Hnrnpu	WT6h_vs_WTNT	12634.5	0.0889277	0.427521	0.369043	no
ENSMUSG00000104279	Gm38300	WT6h_vs_WTNT	39.3477	-0.248248	0.999994	2.81494e-06	no
ENSMUSG00000026494	Kif26b	WT6h_vs_WTNT	1017.92	0.237393	0.751208	0.12424	no
ENSMUSG00000055067	Smyd3	WT6h_vs_WTNT	1111.88	0.0159769	0.999994	2.81494e-06	no
ENSMUSG00000096474	Gm5561	WT6h_vs_WTNT	11.5329	0.420274	0.999994	2.81494e-06	no
ENSMUSG00000026492	Tfb2m	WT6h_vs_WTNT	283.852	-0.0301845	0.999994	2.81494e-06	no
ENSMUSG00000038949	Cnst	WT6h_vs_WTNT	1371.24	0.0197083	0.999994	2.81494e-06	no
ENSMUSG00000038936	Sccpdh	WT6h_vs_WTNT	1978.04	0.0854309	0.999994	2.81494e-06	no
ENSMUSG00000087236	Kif28	WT6h_vs_WTNT	9.34249	-1.10744	0.894933	0.0482093	no
ENSMUSG00000026491	Ahctf1	WT6h_vs_WTNT	1772.36	-0.10237	0.999994	2.81494e-06	no
ENSMUSG00000026490	Cdc42bpa	WT6h_vs_WTNT	10226.3	-0.0448592	0.999994	2.81494e-06	no
ENSMUSG00000026489	Coq8a	WT6h_vs_WTNT	697.357	0.0101128	0.999994	2.81494e-06	no
ENSMUSG00000104520	Gm37336	WT6h_vs_WTNT	1.73408	1.19867	0.999994	2.81494e-06	no
ENSMUSG00000010609	Psen2	WT6h_vs_WTNT	630.396	-0.00325612	0.999994	2.81494e-06	no
ENSMUSG00000102923	Gm31728	WT6h_vs_WTNT	5.60152	0.739963	0.968987	0.0136819	no
ENSMUSG00000055676	Gm5069	WT6h_vs_WTNT	27.336	0.103104	0.999994	2.81494e-06	no
ENSMUSG00000038855	Itpkb	WT6h_vs_WTNT	554.981	-0.0547014	0.999994	2.81494e-06	no
ENSMUSG00000104388	Gm37033	WT6h_vs_WTNT	1.58419	-3.28611	0.739617	0.130993	no
ENSMUSG00000053963	Stum	WT6h_vs_WTNT	16255.7	0.0120929	0.999994	2.81494e-06	no
ENSMUSG00000104210	Gm37984	WT6h_vs_WTNT	21.7318	-0.551483	0.999994	2.81494e-06	no
ENSMUSG00000026496	Parp1	WT6h_vs_WTNT	3882.91	-0.0208609	0.999994	2.81494e-06	no
ENSMUSG00000098926	Mir6904	WT6h_vs_WTNT	2.92359	0.235825	0.999994	2.81494e-06	no
ENSMUSG00000058729	Lin9	WT6h_vs_WTNT	125.045	-0.0108545	0.999994	2.81494e-06	no
ENSMUSG00000026499	Acbd3	WT6h_vs_WTNT	1473.44	0.0495533	0.999994	2.81494e-06	no
ENSMUSG00000060743	H3f3a	WT6h_vs_WTNT	1355.86	-0.169655	0.61284	0.212653	no
ENSMUSG00000073485	H3f3aos	WT6h_vs_WTNT	18.2814	0.208987	0.999994	2.81494e-06	no
ENSMUSG00000038806	Sde2	WT6h_vs_WTNT	1424.07	0.0502845	0.999994	2.81494e-06	no
ENSMUSG00000066652	Lefty2	WT6h_vs_WTNT	19.6746	-0.413844	0.999994	2.81494e-06	no
ENSMUSG00000026520	Pycr2	WT6h_vs_WTNT	645.236	-0.0448894	0.999994	2.81494e-06	no
ENSMUSG00000038793	Lefty1	WT6h_vs_WTNT	1.75124	-0.402045	0.999994	2.81494e-06	no
ENSMUSG00000026519	Tmem63a	WT6h_vs_WTNT	40.7282	-0.380648	0.999994	2.81494e-06	no
ENSMUSG00000038776	Ephx1	WT6h_vs_WTNT	1819.24	-0.0389479	0.999994	2.81494e-06	no
ENSMUSG00000026516	Nvl	WT6h_vs_WTNT	1973.67	-0.0323237	0.999994	2.81494e-06	no
ENSMUSG00000062169	Cnih4	WT6h_vs_WTNT	1116.33	-0.0482446	0.999994	2.81494e-06	no
ENSMUSG00000038733	Wdr26	WT6h_vs_WTNT	7338.24	0.0308791	0.999994	2.81494e-06	no
ENSMUSG00000054135	A430110L20Rik	WT6h_vs_WTNT	36.2525	-0.188037	0.999994	2.81494e-06	no
ENSMUSG00000081214	Rpl35a-ps2	WT6h_vs_WTNT	2.29984	-0.735553	0.999994	2.81494e-06	no
ENSMUSG00000102276	2900069G24Rik	WT6h_vs_WTNT	1.7565	-0.500694	0.999994	2.81494e-06	no
ENSMUSG00000050625	Ccdc121	WT6h_vs_WTNT	1.73425	0.330253	0.999994	2.81494e-06	no
ENSMUSG00000047369	Dnah14	WT6h_vs_WTNT	8.90418	-0.252001	0.999994	2.81494e-06	no
ENSMUSG00000004880	Lbr	WT6h_vs_WTNT	354.483	0.128402	0.999994	2.81494e-06	no
ENSMUSG00000103722	2700078F05Rik	WT6h_vs_WTNT	13.7538	-1.26155	0.999994	2.81494e-06	no
ENSMUSG00000103317	Gm38359	WT6h_vs_WTNT	7.39867	-0.460176	0.999994	2.81494e-06	no
ENSMUSG00000102950	Gm37018	WT6h_vs_WTNT	11.7304	-1.43843	0.999994	2.81494e-06	no
ENSMUSG00000102760	Gm37258	WT6h_vs_WTNT	5.6046	-0.542703	0.999994	2.81494e-06	no
ENSMUSG00000026511	Srp9	WT6h_vs_WTNT	1147.54	0.037207	0.999994	2.81494e-06	no
ENSMUSG00000038633	Degs1	WT6h_vs_WTNT	2503.65	0.00444109	0.999994	2.81494e-06	no
ENSMUSG00000047539	Fbxo28	WT6h_vs_WTNT	1779.46	-0.0197465	0.999994	2.81494e-06	no
ENSMUSG00000026510	Trp53bp2	WT6h_vs_WTNT	777.471	-0.0646526	0.999994	2.81494e-06	no
ENSMUSG00000026509	Capn2	WT6h_vs_WTNT	1917.28	0.0972337	0.999994	2.81494e-06	no
ENSMUSG00000102234	Gm37885	WT6h_vs_WTNT	1.8996	0.0958226	0.999994	2.81494e-06	no
ENSMUSG00000038576	Susd4	WT6h_vs_WTNT	3745.8	0.122242	0.147529	0.831122	no
ENSMUSG00000079164	Tlr5	WT6h_vs_WTNT	3.14427	-0.139499	0.999994	2.81494e-06	no
ENSMUSG00000030768	Disp1	WT6h_vs_WTNT	258.381	0.0216309	0.999994	2.81494e-06	no
ENSMUSG00000102478	BC085271	WT6h_vs_WTNT	1.47323	0.476801	0.999994	2.81494e-06	no
ENSMUSG00000046836	Brox	WT6h_vs_WTNT	2039.91	0.0273474	0.999994	2.81494e-06	no
ENSMUSG00000042901	Aida	WT6h_vs_WTNT	950.927	-0.0381359	0.999994	2.81494e-06	no
ENSMUSG00000056050	Mia3	WT6h_vs_WTNT	6254.25	0.00400895	0.999994	2.81494e-06	no
ENSMUSG00000103415	Gm37339	WT6h_vs_WTNT	2.0409	-1.36105	0.999994	2.81494e-06	no
ENSMUSG00000072258	Taf1a	WT6h_vs_WTNT	405.325	0.0372301	0.999994	2.81494e-06	no
ENSMUSG00000104212	Gm37986	WT6h_vs_WTNT	18.4687	0.249853	0.999994	2.81494e-06	no
ENSMUSG00000053461	Hhipl2	WT6h_vs_WTNT	39.7103	0.280292	0.999994	2.81494e-06	no
ENSMUSG00000039384	Dusp10	WT6h_vs_WTNT	243.231	-0.442089	0.0282576	1.54886	no
ENSMUSG00000044854	1700056E22Rik	WT6h_vs_WTNT	3.37607	-0.0602607	0.999994	2.81494e-06	no
ENSMUSG00000039377	Hlx	WT6h_vs_WTNT	3.23648	-1.03607	0.999994	2.81494e-06	no
ENSMUSG00000073481	Mtarc2	WT6h_vs_WTNT	702.561	-0.105049	0.999994	2.81494e-06	no
ENSMUSG00000039349	C130074G19Rik	WT6h_vs_WTNT	30.048	0.180201	0.999994	2.81494e-06	no
ENSMUSG00000026620	Mark1	WT6h_vs_WTNT	3689.63	0.105363	0.0700495	1.15459	no
ENSMUSG00000039318	Rab3gap2	WT6h_vs_WTNT	3208.57	-0.0824414	0.999994	2.81494e-06	no
ENSMUSG00000026618	Iars2	WT6h_vs_WTNT	1590.43	-0.0392208	0.999994	2.81494e-06	no
ENSMUSG00000102526	Gm37785	WT6h_vs_WTNT	77.6106	0.0177049	0.999994	2.81494e-06	no
ENSMUSG00000026617	Bpnt1	WT6h_vs_WTNT	1929.71	0.0683847	0.827933	0.0820048	no
ENSMUSG00000097261	4930532G15Rik	WT6h_vs_WTNT	2.60887	0.372912	0.999994	2.81494e-06	no
ENSMUSG00000026615	Eprs	WT6h_vs_WTNT	5172.65	0.00562589	0.999994	2.81494e-06	no
ENSMUSG00000051295	9630028B13Rik	WT6h_vs_WTNT	12.9633	-0.380718	0.999994	2.81494e-06	no
ENSMUSG00000097615	Gm2061	WT6h_vs_WTNT	152.542	-0.0181263	0.999994	2.81494e-06	no
ENSMUSG00000026614	Slc30a10	WT6h_vs_WTNT	1014.84	0.00382118	0.999994	2.81494e-06	no
ENSMUSG00000039246	Lyplal1	WT6h_vs_WTNT	130.355	-0.145044	0.999994	2.81494e-06	no
ENSMUSG00000039239	Tgfb2	WT6h_vs_WTNT	260.378	-0.250865	0.978589	0.00939946	no
ENSMUSG00000100393	Gm29491	WT6h_vs_WTNT	1.28244	-0.0177923	0.999994	2.81494e-06	no
ENSMUSG00000102619	Gm37849	WT6h_vs_WTNT	3.18241	-0.188697	0.999994	2.81494e-06	no
ENSMUSG00000001305	Rrp15	WT6h_vs_WTNT	273.013	-0.0918765	0.999994	2.81494e-06	no
ENSMUSG00000097784	A430105J06Rik	WT6h_vs_WTNT	6.23258	-0.434418	0.999994	2.81494e-06	no
ENSMUSG00000097935	Gm3809	WT6h_vs_WTNT	3.31164	-0.319595	0.999994	2.81494e-06	no
ENSMUSG00000026611	Spata17	WT6h_vs_WTNT	9.89199	0.133053	0.999994	2.81494e-06	no
ENSMUSG00000104394	Gm37254	WT6h_vs_WTNT	27.9991	0.126222	0.999994	2.81494e-06	no
ENSMUSG00000104245	Gm38155	WT6h_vs_WTNT	1.39361	-0.919265	0.999994	2.81494e-06	no
ENSMUSG00000026610	Esrrg	WT6h_vs_WTNT	346.73	0.01109	0.999994	2.81494e-06	no
ENSMUSG00000103961	Gm36388	WT6h_vs_WTNT	6.07406	-0.354994	0.999994	2.81494e-06	no
ENSMUSG00000026609	Ush2a	WT6h_vs_WTNT	3.17953	-1.53206	0.999994	2.81494e-06	no
ENSMUSG00000026608	Kctd3	WT6h_vs_WTNT	5617.12	0.0418835	0.999994	2.81494e-06	no
ENSMUSG00000037624	Kcnk2	WT6h_vs_WTNT	1803.22	-0.268388	0.0403385	1.39428	no
ENSMUSG00000102824	Pdcd5-ps	WT6h_vs_WTNT	14.5768	0.477093	0.999994	2.81494e-06	no
ENSMUSG00000104507	A430027H14Rik	WT6h_vs_WTNT	49.4482	-0.145548	0.999994	2.81494e-06	no
ENSMUSG00000026605	Cenpf	WT6h_vs_WTNT	352.748	-0.120046	0.999994	2.81494e-06	no
ENSMUSG00000026604	Ptpn14	WT6h_vs_WTNT	332.471	-0.149918	0.999994	2.81494e-06	no
ENSMUSG00000026603	Smyd2	WT6h_vs_WTNT	1968.87	-0.0786436	0.855529	0.067765	no
ENSMUSG00000103467	Gm38245	WT6h_vs_WTNT	25.6403	-0.0110865	0.999994	2.81494e-06	no
ENSMUSG00000010175	Prox1	WT6h_vs_WTNT	657.929	0.0815926	0.999994	2.81494e-06	no
ENSMUSG00000079045	Prox1os	WT6h_vs_WTNT	15.9618	-0.0256323	0.999994	2.81494e-06	no
ENSMUSG00000089872	Rps6kc1	WT6h_vs_WTNT	1806.63	0.00197245	0.999994	2.81494e-06	no
ENSMUSG00000026634	Angel2	WT6h_vs_WTNT	1957.89	0.0547777	0.999994	2.81494e-06	no
ENSMUSG00000037568	Vash2	WT6h_vs_WTNT	463.859	-0.158352	0.83381	0.0789327	no
ENSMUSG00000103723	Gm37095	WT6h_vs_WTNT	6.41882	-0.194247	0.999994	2.81494e-06	no
ENSMUSG00000103964	Gm8407	WT6h_vs_WTNT	21.6078	-0.0553198	0.999994	2.81494e-06	no
ENSMUSG00000066595	Flvcr1	WT6h_vs_WTNT	499.829	-0.012414	0.999994	2.81494e-06	no
ENSMUSG00000026632	Tatdn3	WT6h_vs_WTNT	325.115	0.0518234	0.999994	2.81494e-06	no
ENSMUSG00000062510	Nsl1	WT6h_vs_WTNT	84.9469	-0.0654325	0.999994	2.81494e-06	no
ENSMUSG00000026630	Batf3	WT6h_vs_WTNT	2.9877	0.454946	0.999994	2.81494e-06	no
ENSMUSG00000026628	Atf3	WT6h_vs_WTNT	77.3537	0.253488	0.999994	2.81494e-06	no
ENSMUSG00000073478	D730003I15Rik	WT6h_vs_WTNT	39.7834	-0.316377	0.970341	0.0130756	no
ENSMUSG00000103685	Gm37074	WT6h_vs_WTNT	11.6242	0.266859	0.999994	2.81494e-06	no
ENSMUSG00000103174	Gm37168	WT6h_vs_WTNT	32.3005	-0.0594494	0.999994	2.81494e-06	no
ENSMUSG00000037499	Nenf	WT6h_vs_WTNT	524.923	-0.0240511	0.999994	2.81494e-06	no
ENSMUSG00000026627	Pacc1	WT6h_vs_WTNT	395.351	-0.0632327	0.999994	2.81494e-06	no
ENSMUSG00000026626	Ppp2r5a	WT6h_vs_WTNT	1898.83	0.0612423	0.999994	2.81494e-06	no
ENSMUSG00000103114	Gm32200	WT6h_vs_WTNT	12.4603	-0.293662	0.999994	2.81494e-06	no
ENSMUSG00000102246	9430037O13Rik	WT6h_vs_WTNT	1.37082	-0.375346	0.999994	2.81494e-06	no
ENSMUSG00000037474	Dtl	WT6h_vs_WTNT	168.365	-0.376058	0.454208	0.342745	no
ENSMUSG00000037461	Ints7	WT6h_vs_WTNT	1741.46	0.0102484	0.999994	2.81494e-06	no
ENSMUSG00000102970	Gm37349	WT6h_vs_WTNT	1.27693	0.0661607	0.999994	2.81494e-06	no
ENSMUSG00000026623	Lpgat1	WT6h_vs_WTNT	5567.87	0.0028295	0.999994	2.81494e-06	no
ENSMUSG00000102840	Gm38037	WT6h_vs_WTNT	5.41435	-0.243092	0.999994	2.81494e-06	no
ENSMUSG00000026622	Nek2	WT6h_vs_WTNT	136.999	0.263004	0.711031	0.148111	no
ENSMUSG00000055833	1700034H15Rik	WT6h_vs_WTNT	68.1626	-0.156533	0.999994	2.81494e-06	no
ENSMUSG00000037434	Slc30a1	WT6h_vs_WTNT	1752.8	0.0320287	0.999994	2.81494e-06	no
ENSMUSG00000049353	Rd3	WT6h_vs_WTNT	14.1817	-0.139564	0.999994	2.81494e-06	no
ENSMUSG00000097416	Gm26670	WT6h_vs_WTNT	3.05348	0.259147	0.999994	2.81494e-06	no
ENSMUSG00000026637	Traf5	WT6h_vs_WTNT	17.4329	-0.024838	0.999994	2.81494e-06	no
ENSMUSG00000103653	Gstp-ps	WT6h_vs_WTNT	35.9828	0.300409	0.999994	2.81494e-06	no
ENSMUSG00000037395	Rcor3	WT6h_vs_WTNT	709.765	0.148118	0.576157	0.239459	no
ENSMUSG00000097316	Gm10516	WT6h_vs_WTNT	173.883	0.0448439	0.999994	2.81494e-06	no
ENSMUSG00000058248	Kcnh1	WT6h_vs_WTNT	2493.73	0.0954087	0.999994	2.81494e-06	no
ENSMUSG00000037375	Hhat	WT6h_vs_WTNT	40.8523	-0.0366147	0.999994	2.81494e-06	no
ENSMUSG00000047384	A730013G03Rik	WT6h_vs_WTNT	17.5001	0.0636521	0.999994	2.81494e-06	no
ENSMUSG00000016262	Sertad4	WT6h_vs_WTNT	1210.02	0.0627971	0.999994	2.81494e-06	no
ENSMUSG00000089812	Gm15867	WT6h_vs_WTNT	5.90985	-0.22224	0.999994	2.81494e-06	no
ENSMUSG00000102162	Gm2367	WT6h_vs_WTNT	1.73603	-1.30128	0.999994	2.81494e-06	no
ENSMUSG00000016200	Syt14	WT6h_vs_WTNT	1071.63	-0.239486	0.120993	0.917238	no
ENSMUSG00000103640	Gm31406	WT6h_vs_WTNT	5.19773	0.586766	0.999994	2.81494e-06	no
ENSMUSG00000016181	Utp25	WT6h_vs_WTNT	687.532	-0.121044	0.467677	0.330054	no
ENSMUSG00000026638	Irf6	WT6h_vs_WTNT	15.105	-0.240877	0.999994	2.81494e-06	no
ENSMUSG00000079144	A130010J15Rik	WT6h_vs_WTNT	193.138	0.0196288	0.999994	2.81494e-06	no
ENSMUSG00000037318	Traf3ip3	WT6h_vs_WTNT	2.80386	0.610496	0.999994	2.81494e-06	no
ENSMUSG00000026639	Lamb3	WT6h_vs_WTNT	52.1933	-0.0745098	0.999994	2.81494e-06	no
ENSMUSG00000016194	Hsd11b1	WT6h_vs_WTNT	90.7667	-0.20505	0.999994	2.81494e-06	no
ENSMUSG00000103089	Gm38118	WT6h_vs_WTNT	2.89755	0.00277279	0.999994	2.81494e-06	no
ENSMUSG00000009633	G0s2	WT6h_vs_WTNT	34.8886	-1.42786	0.000332451	3.47827	no
ENSMUSG00000104348	Gm37691	WT6h_vs_WTNT	5.63836	0.308337	0.999994	2.81494e-06	no
ENSMUSG00000016179	Camk1g	WT6h_vs_WTNT	1465.53	-0.0292959	0.999994	2.81494e-06	no
ENSMUSG00000026640	Plxna2	WT6h_vs_WTNT	9324.1	-0.0424646	0.999994	2.81494e-06	no
ENSMUSG00000102523	Gm37783	WT6h_vs_WTNT	4.2917	0.266359	0.999994	2.81494e-06	no
ENSMUSG00000102621	Gm37674	WT6h_vs_WTNT	9.11845	-0.165211	0.999994	2.81494e-06	no
ENSMUSG00000102841	Gm38036	WT6h_vs_WTNT	4.81672	-0.600884	0.999994	2.81494e-06	no
ENSMUSG00000016494	Cd34	WT6h_vs_WTNT	63.003	-0.145043	0.999994	2.81494e-06	no
ENSMUSG00000097325	Gm16897	WT6h_vs_WTNT	12.9387	0.411638	0.999994	2.81494e-06	no
ENSMUSG00000096929	A330023F24Rik	WT6h_vs_WTNT	460.842	0.150733	0.999994	2.81494e-06	no
ENSMUSG00000104525	Gm37334	WT6h_vs_WTNT	4.79773	-0.036126	0.999994	2.81494e-06	no
ENSMUSG00000103867	9630010A21Rik	WT6h_vs_WTNT	6.68383	-1.25867	0.999994	2.81494e-06	no
ENSMUSG00000016493	Cd46	WT6h_vs_WTNT	130.105	0.0253331	0.999994	2.81494e-06	no
ENSMUSG00000104010	Gm37366	WT6h_vs_WTNT	2.53835	0.104089	0.999994	2.81494e-06	no
ENSMUSG00000103443	Gm37132	WT6h_vs_WTNT	14.3838	-0.0529294	0.999994	2.81494e-06	no
ENSMUSG00000016481	Cr1l	WT6h_vs_WTNT	406.215	-0.0640103	0.999994	2.81494e-06	no
ENSMUSG00000026616	Cr2	WT6h_vs_WTNT	57.7432	0.0308353	0.999994	2.81494e-06	no
[truncated: 20,769 more rows]

## Sheet: cKO1hvsNT
geneID	gene_symbol	RNA_Contrast	RNA_AveExpr	RNA_logFC	RNA_adj.P.Val	RNA_log.adj.P.Val	Smad1/5 peak
ENSMUSG00000027200	Sema6d	cKO1h_vs_cKONT	2517.67	0.0325992	1	0	yes
ENSMUSG00000033256	Shf	cKO1h_vs_cKONT	623.077	0.0208699	1	0	yes
ENSMUSG00000027227	Sord	cKO1h_vs_cKONT	432.061	0.0294889	1	0	yes
ENSMUSG00000027326	Knl1	cKO1h_vs_cKONT	103.989	-0.542473	1	0	yes
ENSMUSG00000027344	Fsip1	cKO1h_vs_cKONT	11.4906	-0.0389948	1	0	yes
ENSMUSG00000048058	Ldlrad3	cKO1h_vs_cKONT	437.378	0.0608233	1	0	yes
ENSMUSG00000075020	Mir670hg	cKO1h_vs_cKONT	362.23	-0.0474452	1	0	yes
ENSMUSG00000045216	Hs6st1	cKO1h_vs_cKONT	3783.36	-0.0601157	1	0	yes
ENSMUSG00000031293	Rs1	cKO1h_vs_cKONT	3.02011	0.52674	1	0	yes
ENSMUSG00000044550	Tceal3	cKO1h_vs_cKONT	1292.02	-0.0276538	1	0	yes
ENSMUSG00000087002	Gm16277	cKO1h_vs_cKONT	3.4603	-0.181953	1	0	yes
ENSMUSG00000024985	Tcf7l2	cKO1h_vs_cKONT	128.624	-0.105602	1	0	yes
ENSMUSG00000054237	Fra10ac1	cKO1h_vs_cKONT	311.934	-0.0569619	1	0	yes
ENSMUSG00000053799	Exoc6	cKO1h_vs_cKONT	2085.36	-0.0498544	1	0	yes
ENSMUSG00000033610	Pank1	cKO1h_vs_cKONT	815.273	0.0472315	1	0	yes
ENSMUSG00000053536	Cstf2t	cKO1h_vs_cKONT	3923.58	0.0296135	1	0	yes
ENSMUSG00000024642	Tle4	cKO1h_vs_cKONT	1108.59	0.0757617	1	0	yes
ENSMUSG00000040479	Dgkz	cKO1h_vs_cKONT	8319.11	-0.046276	1	0	yes
ENSMUSG00000056612	Ppp1r14b	cKO1h_vs_cKONT	826.221	-0.0759356	1	0	yes
ENSMUSG00000092274	Neat1	cKO1h_vs_cKONT	185.317	-0.0202951	1	0	yes
ENSMUSG00000047379	B4gat1	cKO1h_vs_cKONT	30.6658	-0.0887243	1	0	yes
ENSMUSG00000006456	Rbm14	cKO1h_vs_cKONT	1412.74	0.0675877	1	0	yes
ENSMUSG00000024908	Ppp6r3	cKO1h_vs_cKONT	3076.51	0.0192345	1	0	yes
ENSMUSG00000073514	Dok6	cKO1h_vs_cKONT	1997.69	0.120988	1	0	yes
ENSMUSG00000098720	Gm27239	cKO1h_vs_cKONT	13.2039	0.0672762	1	0	yes
ENSMUSG00000025423	Pias2	cKO1h_vs_cKONT	1705.4	0.0588836	1	0	yes
ENSMUSG00000044646	Zbtb7c	cKO1h_vs_cKONT	466.32	0.0712284	1	0	yes
ENSMUSG00000097712	Gm10532	cKO1h_vs_cKONT	5.75227	0.438955	1	0	yes
ENSMUSG00000025880	Smad7	cKO1h_vs_cKONT	624.302	0.684048	6.25889e-11	10.2035	yes
ENSMUSG00000092569	Gm20544	cKO1h_vs_cKONT	38.9159	0.312881	1	0	yes
ENSMUSG00000053477	Tcf4	cKO1h_vs_cKONT	18758	0.0402599	1	0	yes
ENSMUSG00000024530	Prelid3a	cKO1h_vs_cKONT	1464.72	0.0191334	1	0	yes
ENSMUSG00000002103	Acp2	cKO1h_vs_cKONT	3474.95	0.0270432	1	0	yes
ENSMUSG00000024526	Cidea	cKO1h_vs_cKONT	34.7635	0.227776	1	0	yes
ENSMUSG00000024524	Gnal	cKO1h_vs_cKONT	10277.6	0.0189044	1	0	yes
ENSMUSG00000024521	Pmaip1	cKO1h_vs_cKONT	505.284	-0.00666115	1	0	yes
ENSMUSG00000024588	Fech	cKO1h_vs_cKONT	1514.99	-0.0250914	1	0	yes
ENSMUSG00000032735	Ablim3	cKO1h_vs_cKONT	2211.86	0.0769838	1	0	yes
ENSMUSG00000045094	Arhgef37	cKO1h_vs_cKONT	30.1165	0.0199306	1	0	yes
ENSMUSG00000036452	Arhgap26	cKO1h_vs_cKONT	3766.11	-0.116615	1	0	yes
ENSMUSG00000089983	2010320O07Rik	cKO1h_vs_cKONT	4.15322	-0.292568	1	0	yes
ENSMUSG00000046668	Cxxc5	cKO1h_vs_cKONT	1696.57	-0.0161435	1	0	yes
ENSMUSG00000091896	Ube2d2a	cKO1h_vs_cKONT	1729.83	-0.0271902	1	0	yes
ENSMUSG00000024260	Sap130	cKO1h_vs_cKONT	2712.08	0.0289577	1	0	yes
ENSMUSG00000051469	Zfp24	cKO1h_vs_cKONT	1469.2	-0.0129674	1	0	yes
ENSMUSG00000036225	Kctd1	cKO1h_vs_cKONT	1689.15	0.0308483	1	0	yes
ENSMUSG00000027087	Itgav	cKO1h_vs_cKONT	1257.18	-0.10577	1	0	yes
ENSMUSG00000034998	Foxn2	cKO1h_vs_cKONT	382.571	-0.093319	1	0	yes
ENSMUSG00000036918	Ttc7	cKO1h_vs_cKONT	243.838	0.0466635	1	0	yes
ENSMUSG00000045817	Zfp36l2	cKO1h_vs_cKONT	219.054	0.321273	1	0	yes
ENSMUSG00000085492	Trmt61b	cKO1h_vs_cKONT	279.001	0.167853	1	0	yes
ENSMUSG00000048915	Efna5	cKO1h_vs_cKONT	387.803	0.0277285	1	0	yes
ENSMUSG00000036568	Bicral	cKO1h_vs_cKONT	2098.59	-0.0169635	1	0	yes
ENSMUSG00000026999	Nup35	cKO1h_vs_cKONT	178.113	0.0715164	1	0	yes
ENSMUSG00000098178	NA	cKO1h_vs_cKONT	282025	-0.068225	1	0	yes
ENSMUSG00000097971	NA	cKO1h_vs_cKONT	2640.23	-0.256616	1	0	yes
ENSMUSG00000024422	Dhx16	cKO1h_vs_cKONT	1267.54	0.0187348	1	0	yes
ENSMUSG00000061607	Mdc1	cKO1h_vs_cKONT	1146.11	-0.0187636	1	0	yes
ENSMUSG00000003534	Ddr1	cKO1h_vs_cKONT	2771.83	-0.059	1	0	yes
ENSMUSG00000024042	Sik1	cKO1h_vs_cKONT	1070.32	0.622185	6.30814e-21	20.2001	yes
ENSMUSG00000007570	Fance	cKO1h_vs_cKONT	404.315	-0.157784	0.703143	0.152956	yes
ENSMUSG00000025731	Mettl26	cKO1h_vs_cKONT	430.786	-0.130807	1	0	yes
ENSMUSG00000002279	Lmf1	cKO1h_vs_cKONT	460.209	0.114958	1	0	yes
ENSMUSG00000024176	Sox8	cKO1h_vs_cKONT	1297.34	0.343782	1	0	yes
ENSMUSG00000043445	Pgp	cKO1h_vs_cKONT	1902.09	-0.0994524	1	0	yes
ENSMUSG00000067882	Casp16	cKO1h_vs_cKONT	1.84384	1.87452	1	0	yes
ENSMUSG00000060475	Wtap	cKO1h_vs_cKONT	1114.13	0.0237889	1	0	yes
ENSMUSG00000014426	Map3k4	cKO1h_vs_cKONT	1450.18	-0.0117181	1	0	yes
ENSMUSG00000023873	1700010I14Rik	cKO1h_vs_cKONT	26.2066	0.220856	1	0	yes
ENSMUSG00000023868	Pde10a	cKO1h_vs_cKONT	4315.7	-0.039803	1	0	yes
ENSMUSG00000034377	Tulp4	cKO1h_vs_cKONT	6012.5	0.0326604	1	0	yes
ENSMUSG00000014959	Gorasp2	cKO1h_vs_cKONT	4339.18	-0.0115218	1	0	yes
ENSMUSG00000046201	Scaf8	cKO1h_vs_cKONT	3592.83	0.0210533	1	0	yes
ENSMUSG00000040605	Bace2	cKO1h_vs_cKONT	177.716	-0.0190993	1	0	yes
ENSMUSG00000022898	Vps26c	cKO1h_vs_cKONT	1142.55	-0.0275132	1	0	yes
ENSMUSG00000046160	Olig1	cKO1h_vs_cKONT	5884.1	-0.167954	1	0	yes
ENSMUSG00000022983	Scaf4	cKO1h_vs_cKONT	1602.34	-0.0684045	1	0	yes
ENSMUSG00000061080	Lsamp	cKO1h_vs_cKONT	17656.3	0.0502304	1	0	yes
ENSMUSG00000063145	Bbs5	cKO1h_vs_cKONT	313.842	-0.0387931	1	0	yes
ENSMUSG00000022817	Itgb5	cKO1h_vs_cKONT	1400.58	0.0117694	1	0	yes
ENSMUSG00000046598	Bdh1	cKO1h_vs_cKONT	5252.04	-0.0281898	1	0	yes
ENSMUSG00000022528	Hes1	cKO1h_vs_cKONT	124.073	-0.0172296	1	0	yes
ENSMUSG00000097184	4632428C04Rik	cKO1h_vs_cKONT	4.96649	-0.56441	1	0	yes
ENSMUSG00000013089	Etv5	cKO1h_vs_cKONT	2907	0.157975	1	0	yes
ENSMUSG00000022706	Mrpl40	cKO1h_vs_cKONT	633.456	-0.111571	1	0	yes
ENSMUSG00000041617	Ccdc74a	cKO1h_vs_cKONT	370.243	-0.0358668	1	0	yes
ENSMUSG00000084792	1700056N10Rik	cKO1h_vs_cKONT	55.866	-0.262323	1	0	yes
ENSMUSG00000037972	Snn	cKO1h_vs_cKONT	5047.55	-0.0075058	1	0	yes
ENSMUSG00000063234	Gpr84	cKO1h_vs_cKONT	5.61706	0.817434	1	0	yes
ENSMUSG00000023055	Calcoco1	cKO1h_vs_cKONT	2126.77	0.0763465	1	0	yes
ENSMUSG00000097587	4930578M01Rik	cKO1h_vs_cKONT	358.31	-0.071859	1	0	yes
ENSMUSG00000033237	Arid2	cKO1h_vs_cKONT	3019.08	0.00524375	1	0	yes
ENSMUSG00000036298	Slc2a13	cKO1h_vs_cKONT	1445.84	-0.0826237	1	0	yes
ENSMUSG00000035828	Pim3	cKO1h_vs_cKONT	1180.43	0.432171	2.96318e-05	4.52824	yes
ENSMUSG00000022382	Wnt7b	cKO1h_vs_cKONT	4392.06	-0.00116925	1	0	yes
ENSMUSG00000092751	Mir3080	cKO1h_vs_cKONT	2.16887	-0.146722	1	0	yes
ENSMUSG00000060036	Rpl3	cKO1h_vs_cKONT	8598.94	-0.00111032	1	0	yes
ENSMUSG00000096210	H1f0	cKO1h_vs_cKONT	2070.92	-0.0600244	1	0	yes
ENSMUSG00000022443	Myh9	cKO1h_vs_cKONT	2365.14	0.0273751	1	0	yes
ENSMUSG00000099054	Gm27242	cKO1h_vs_cKONT	1.48872	-0.0133312	1	0	yes
ENSMUSG00000032501	Trib1	cKO1h_vs_cKONT	822.502	1.47696	2.62545e-16	15.5808	yes
ENSMUSG00000061731	Ext1	cKO1h_vs_cKONT	1976.67	0.0327517	1	0	yes
ENSMUSG00000022305	Lrp12	cKO1h_vs_cKONT	1733.43	-0.00838667	1	0	yes
ENSMUSG00000037465	Klf10	cKO1h_vs_cKONT	1347.42	-0.104466	1	0	yes
ENSMUSG00000062397	Zfp706	cKO1h_vs_cKONT	8192.22	0.050137	1	0	yes
ENSMUSG00000044819	Oxgr1	cKO1h_vs_cKONT	13.0833	0.0854507	1	0	yes
ENSMUSG00000061517	Sox21	cKO1h_vs_cKONT	373.457	-0.289918	1	0	yes
ENSMUSG00000058571	Gpc6	cKO1h_vs_cKONT	174.708	-0.202443	1	0	yes
ENSMUSG00000022114	Spry2	cKO1h_vs_cKONT	1611.98	0.537907	0.252458	0.59781	yes
ENSMUSG00000022019	Tdrd3	cKO1h_vs_cKONT	584.838	0.00968393	1	0	yes
ENSMUSG00000036890	Gtdc1	cKO1h_vs_cKONT	836.672	0.0298656	1	0	yes
ENSMUSG00000022023	Wbp4	cKO1h_vs_cKONT	1588.63	-0.063858	1	0	yes
ENSMUSG00000036461	Elf1	cKO1h_vs_cKONT	91.1587	-0.0643462	1	0	yes
ENSMUSG00000022010	Tsc22d1	cKO1h_vs_cKONT	14653.9	0.0473229	1	0	yes
ENSMUSG00000022009	Nufip1	cKO1h_vs_cKONT	467.25	-0.0389869	1	0	yes
ENSMUSG00000067995	Gtf2f2	cKO1h_vs_cKONT	414.365	-0.0454708	1	0	yes
ENSMUSG00000022096	Hr	cKO1h_vs_cKONT	311.145	0.0579038	1	0	yes
ENSMUSG00000035095	Fam167a	cKO1h_vs_cKONT	447.755	0.120488	1	0	yes
ENSMUSG00000021990	Spata13	cKO1h_vs_cKONT	1146.34	0.205796	1	0	yes
ENSMUSG00000021986	Amer2	cKO1h_vs_cKONT	4223.03	0.14483	0.410547	0.386637	yes
ENSMUSG00000044461	Shisa2	cKO1h_vs_cKONT	388.391	-0.081259	1	0	yes
ENSMUSG00000022194	Pabpn1	cKO1h_vs_cKONT	1935.19	0.0156039	1	0	yes
ENSMUSG00000023110	Prmt5	cKO1h_vs_cKONT	4254.71	0.049841	1	0	yes
ENSMUSG00000021876	Rnase4	cKO1h_vs_cKONT	51.3563	-0.057695	1	0	yes
ENSMUSG00000092837	Rpph1	cKO1h_vs_cKONT	2.40726	-0.912161	1	0	yes
ENSMUSG00000036291	Ap5m1	cKO1h_vs_cKONT	766.844	0.0435201	1	0	yes
ENSMUSG00000021838	Samd4	cKO1h_vs_cKONT	1795.99	-0.0626364	1	0	yes
ENSMUSG00000062014	Gmfb	cKO1h_vs_cKONT	7388.02	0.0981755	1	0	yes
ENSMUSG00000021796	Bmpr1a	cKO1h_vs_cKONT	2317.75	0.0326356	1	0	yes
ENSMUSG00000021943	Gdf10	cKO1h_vs_cKONT	295.007	-0.0160866	1	0	yes
ENSMUSG00000007817	Zmiz1	cKO1h_vs_cKONT	10100.4	0.0397909	1	0	yes
ENSMUSG00000097601	Gm26660	cKO1h_vs_cKONT	57.2475	0.25319	1	0	yes
ENSMUSG00000021752	Kctd6	cKO1h_vs_cKONT	870.223	-0.0596546	1	0	yes
ENSMUSG00000033885	Pxk	cKO1h_vs_cKONT	1142.58	0.0451927	1	0	yes
ENSMUSG00000021764	Ndufs4	cKO1h_vs_cKONT	1679.4	0.0513056	1	0	yes
ENSMUSG00000032846	Zswim6	cKO1h_vs_cKONT	1791.08	0.118752	1	0	yes
ENSMUSG00000021720	Rnf180	cKO1h_vs_cKONT	686.631	0.0576988	1	0	yes
ENSMUSG00000032621	Srek1	cKO1h_vs_cKONT	1937.68	-0.027467	1	0	yes
ENSMUSG00000041417	Pik3r1	cKO1h_vs_cKONT	7391.31	0.0183182	1	0	yes
ENSMUSG00000003992	Ssbp2	cKO1h_vs_cKONT	3785.37	0.120833	1	0	yes
ENSMUSG00000080538	Gm25541	cKO1h_vs_cKONT	1.83244	-0.0985901	1	0	yes
ENSMUSG00000021549	Rasa1	cKO1h_vs_cKONT	1477.31	0.0232706	1	0	yes
ENSMUSG00000021519	Mterf3	cKO1h_vs_cKONT	472.961	0.160039	0.715465	0.145412	yes
ENSMUSG00000035248	Tut7	cKO1h_vs_cKONT	3196.15	0.00361213	1	0	yes
ENSMUSG00000021453	Gadd45g	cKO1h_vs_cKONT	1031.03	0.713815	1.36144e-06	5.866	yes
ENSMUSG00000021379	Id4	cKO1h_vs_cKONT	991.893	0.274228	1	0	yes
ENSMUSG00000038068	Rnf144b	cKO1h_vs_cKONT	263.481	-0.0477342	1	0	yes
ENSMUSG00000044164	Rnf182	cKO1h_vs_cKONT	568.917	0.0526369	1	0	yes
ENSMUSG00000026918	Brd3	cKO1h_vs_cKONT	4764.8	-0.0279654	1	0	yes
ENSMUSG00000021371	Mcur1	cKO1h_vs_cKONT	618.264	-0.068271	1	0	yes
ENSMUSG00000016477	E2f3	cKO1h_vs_cKONT	1054.41	0.0162297	1	0	yes
ENSMUSG00000085016	Gm11335	cKO1h_vs_cKONT	1.76802	-1.45499	1	0	yes
ENSMUSG00000026923	Notch1	cKO1h_vs_cKONT	1908.23	0.559836	0.3903	0.408601	yes
ENSMUSG00000053216	Btn2a2	cKO1h_vs_cKONT	17.4799	-0.512457	1	0	yes
ENSMUSG00000087679	Tmem250-ps	cKO1h_vs_cKONT	1009.05	-0.0605303	1	0	yes
ENSMUSG00000085024	C230035I16Rik	cKO1h_vs_cKONT	10.9345	-0.145537	1	0	yes
ENSMUSG00000036376	Abt1	cKO1h_vs_cKONT	524.751	0.0922516	1	0	yes
ENSMUSG00000026932	Nacc2	cKO1h_vs_cKONT	4648.08	0.00494472	1	0	yes
ENSMUSG00000060639	H4c9	cKO1h_vs_cKONT	81.8371	-0.0947388	1	0	yes
ENSMUSG00000015092	Edf1	cKO1h_vs_cKONT	2101.4	-0.0896723	1	0	yes
ENSMUSG00000006179	Prss16	cKO1h_vs_cKONT	2.69922	-0.0665789	1	0	yes
ENSMUSG00000016982	Pom121l2	cKO1h_vs_cKONT	1.28775	0.14544	1	0	yes
ENSMUSG00000006720	Zfp184	cKO1h_vs_cKONT	102.129	0.684624	0.00849894	2.07064	yes
ENSMUSG00000078202	Nrarp	cKO1h_vs_cKONT	277.629	0.741228	0.000274484	3.56148	yes
ENSMUSG00000051154	Commd3	cKO1h_vs_cKONT	1190.94	0.013221	1	0	yes
ENSMUSG00000004341	Gpx6	cKO1h_vs_cKONT	2.12739	0.121928	1	0	yes
ENSMUSG00000021326	Trim27	cKO1h_vs_cKONT	1022.21	-0.00914675	1	0	yes
ENSMUSG00000054074	Skida1	cKO1h_vs_cKONT	302.586	-0.111803	1	0	yes
ENSMUSG00000087485	Gm13383	cKO1h_vs_cKONT	18.5202	-0.287211	1	0	yes
ENSMUSG00000021156	Zmynd11	cKO1h_vs_cKONT	7363.19	0.0557474	1	0	yes
ENSMUSG00000060950	Trmt61a	cKO1h_vs_cKONT	531.58	-0.116639	1	0	yes
ENSMUSG00000021279	Cdc42bpb	cKO1h_vs_cKONT	7779.06	-0.044383	1	0	yes
ENSMUSG00000097832	Gm26912	cKO1h_vs_cKONT	1.74852	-1.44628	1	0	yes
ENSMUSG00000097917	Gm26839	cKO1h_vs_cKONT	17.7916	0.164848	1	0	yes
ENSMUSG00000021254	Gpatch2l	cKO1h_vs_cKONT	2384.99	0.0326132	1	0	yes
ENSMUSG00000021250	Fos	cKO1h_vs_cKONT	3146.56	2.35766	1.04471e-61	60.981	yes
ENSMUSG00000025817	Nudt5	cKO1h_vs_cKONT	560.356	-0.0209954	1	0	yes
ENSMUSG00000021236	Entpd5	cKO1h_vs_cKONT	1177.32	0.0585414	1	0	yes
ENSMUSG00000021065	Fut8	cKO1h_vs_cKONT	2703.09	0.00086818	1	0	yes
ENSMUSG00000060073	Psma3	cKO1h_vs_cKONT	2520.32	0.0203072	1	0	yes
ENSMUSG00000021071	Trim9	cKO1h_vs_cKONT	10077.4	-0.00505704	1	0	yes
ENSMUSG00000021068	Nin	cKO1h_vs_cKONT	1733.28	0.0144526	1	0	yes
ENSMUSG00000044147	Arf6	cKO1h_vs_cKONT	1494.24	0.015331	1	0	yes
ENSMUSG00000034892	Rps29	cKO1h_vs_cKONT	2554.12	-0.118707	1	0	yes
ENSMUSG00000039210	Gpatch2	cKO1h_vs_cKONT	608.678	0.0329027	1	0	yes
ENSMUSG00000021025	Nfkbia	cKO1h_vs_cKONT	675.705	-0.0160438	1	0	yes
ENSMUSG00000021024	Psma6	cKO1h_vs_cKONT	2360.16	0.0316163	1	0	yes
ENSMUSG00000035021	Baz1a	cKO1h_vs_cKONT	83.1036	0.572402	1	0	yes
ENSMUSG00000096349	Gm22513	cKO1h_vs_cKONT	3.16962	-0.341767	1	0	yes
ENSMUSG00000090946	Ccdc71l	cKO1h_vs_cKONT	455.114	-0.161156	0.995517	0.00195147	yes
ENSMUSG00000020644	Id2	cKO1h_vs_cKONT	3278.33	0.521897	0.000441279	3.35529	yes
ENSMUSG00000022995	Enah	cKO1h_vs_cKONT	6764.49	0.000649433	1	0	yes
ENSMUSG00000020656	Grhl1	cKO1h_vs_cKONT	154.99	0.282248	0.425512	0.371088	yes
ENSMUSG00000052593	Adam17	cKO1h_vs_cKONT	572.826	-0.0439823	1	0	yes
ENSMUSG00000011179	Odc1	cKO1h_vs_cKONT	4479.76	0.00244837	1	0	yes
ENSMUSG00000025375	Aatk	cKO1h_vs_cKONT	8755.04	-0.0828125	1	0	yes
ENSMUSG00000025371	Chmp6	cKO1h_vs_cKONT	647.136	-0.0682153	1	0	yes
ENSMUSG00000025583	Rptor	cKO1h_vs_cKONT	3025.54	0.0604726	1	0	yes
ENSMUSG00000025578	Cbx8	cKO1h_vs_cKONT	604.984	-0.141456	1	0	yes
ENSMUSG00000020738	Sumo2	cKO1h_vs_cKONT	340.373	0.0505558	1	0	yes
ENSMUSG00000034566	Atp5h	cKO1h_vs_cKONT	2594.8	-0.0451371	1	0	yes
ENSMUSG00000018858	Mrpl58	cKO1h_vs_cKONT	626.083	-0.0830641	1	0	yes
ENSMUSG00000020923	Ubtf	cKO1h_vs_cKONT	5666.08	0.0074964	1	0	yes
ENSMUSG00000010362	Rdm1	cKO1h_vs_cKONT	43.9406	-0.0167734	1	0	yes
ENSMUSG00000017146	Brca1	cKO1h_vs_cKONT	157.449	0.00963084	1	0	yes
ENSMUSG00000017417	Plxdc1	cKO1h_vs_cKONT	197.731	0.121694	1	0	yes
ENSMUSG00000026514	Cnih3	cKO1h_vs_cKONT	2672.57	-0.245884	1	0	yes
ENSMUSG00000038366	Lasp1	cKO1h_vs_cKONT	6178.77	0.000101333	1	0	yes
ENSMUSG00000084168	Atp5l2-ps	cKO1h_vs_cKONT	4.35847	-0.027409	1	0	yes
ENSMUSG00000069744	Psmb3	cKO1h_vs_cKONT	1464.06	-0.0274243	1	0	yes
ENSMUSG00000050860	Phospho1	cKO1h_vs_cKONT	23.9304	-0.118425	1	0	yes
ENSMUSG00000095969	Rnu1a1	cKO1h_vs_cKONT	7.17179	-0.541598	1	0	yes
ENSMUSG00000026495	Efcab2	cKO1h_vs_cKONT	410.489	-0.0350535	1	0	yes
ENSMUSG00000020840	Blmh	cKO1h_vs_cKONT	2689.71	0.00335989	1	0	yes
ENSMUSG00000020892	Aloxe3	cKO1h_vs_cKONT	182.658	-0.00104845	1	0	yes
ENSMUSG00000097386	9130213A22Rik	cKO1h_vs_cKONT	13.6307	-0.270632	1	0	yes
ENSMUSG00000023781	Hes7	cKO1h_vs_cKONT	12.0925	0.961121	1	0	yes
ENSMUSG00000019699	Akt3	cKO1h_vs_cKONT	7912.1	0.016355	1	0	yes
ENSMUSG00000072809	9330160F10Rik	cKO1h_vs_cKONT	45.7899	0.0225149	1	0	yes
ENSMUSG00000020897	Aurkb	cKO1h_vs_cKONT	124.822	-0.572895	1	0	yes
ENSMUSG00000020898	Ctc1	cKO1h_vs_cKONT	1954.36	0.0790093	1	0	yes
ENSMUSG00000005338	Cadm3	cKO1h_vs_cKONT	18309.7	0.0166893	1	0	yes
ENSMUSG00000056752	Dnah9	cKO1h_vs_cKONT	283.811	0.11212	1	0	yes
ENSMUSG00000033352	Map2k4	cKO1h_vs_cKONT	6952.66	0.0390552	1	0	yes
ENSMUSG00000042506	Usp22	cKO1h_vs_cKONT	22607.7	0.0499219	1	0	yes
ENSMUSG00000037243	Zfp692	cKO1h_vs_cKONT	617.86	-0.0397606	1	0	yes
ENSMUSG00000058073	Gm11189	cKO1h_vs_cKONT	2.24883	-0.577611	1	0	yes
ENSMUSG00000026649	Cfap126	cKO1h_vs_cKONT	17.0349	-0.152571	1	0	yes
ENSMUSG00000001054	Rmnd5b	cKO1h_vs_cKONT	1352.1	-0.0813974	1	0	yes
ENSMUSG00000020381	Mrnip	cKO1h_vs_cKONT	501.543	-0.0434624	1	0	yes
ENSMUSG00000086245	Gm16170	cKO1h_vs_cKONT	7.56715	-0.220083	1	0	yes
ENSMUSG00000040350	Trim7	cKO1h_vs_cKONT	59.6015	0.0757052	1	0	yes
ENSMUSG00000040365	Trim41	cKO1h_vs_cKONT	1986.15	-0.0488965	1	0	yes
ENSMUSG00000044949	Ubtd2	cKO1h_vs_cKONT	551.479	0.0435165	1	0	yes
ENSMUSG00000020297	Nsg2	cKO1h_vs_cKONT	29414.3	-0.00365509	1	0	yes
ENSMUSG00000032740	Ccdc88a	cKO1h_vs_cKONT	3497.19	0.0783369	1	0	yes
ENSMUSG00000056342	Usp34	cKO1h_vs_cKONT	8608.93	-0.00110342	1	0	yes
ENSMUSG00000049680	Urgcp	cKO1h_vs_cKONT	2837.71	-0.0456185	1	0	yes
ENSMUSG00000098957	Mir8105	cKO1h_vs_cKONT	2.28541	-1.12529	1	0	yes
ENSMUSG00000040280	Ndufa4l2	cKO1h_vs_cKONT	5.54607	-0.038807	1	0	yes
ENSMUSG00000034602	Mon2	cKO1h_vs_cKONT	3354.07	0.0188384	1	0	yes
ENSMUSG00000034667	Xpot	cKO1h_vs_cKONT	4023	-0.00889791	1	0	yes
ENSMUSG00000052302	Tbc1d30	cKO1h_vs_cKONT	2364.08	-0.0151902	1	0	yes
ENSMUSG00000058799	Nap1l1	cKO1h_vs_cKONT	5523.93	0.0323458	1	0	yes
ENSMUSG00000020023	Tmcc3	cKO1h_vs_cKONT	720.44	-0.0637327	1	0	yes
ENSMUSG00000015889	Lta4h	cKO1h_vs_cKONT	1082.56	0.0811275	1	0	yes
ENSMUSG00000019961	Tmpo	cKO1h_vs_cKONT	899.368	-0.131737	1	0	yes
ENSMUSG00000035311	Gnptab	cKO1h_vs_cKONT	4247.74	-0.0174509	1	0	yes
ENSMUSG00000046841	Ckap4	cKO1h_vs_cKONT	2034.88	-0.0636919	1	0	yes
ENSMUSG00000015312	Gadd45b	cKO1h_vs_cKONT	524.527	0.490751	9.84402e-05	4.00683	yes
ENSMUSG00000035478	Mbd3	cKO1h_vs_cKONT	2483.77	-0.024475	1	0	yes
ENSMUSG00000020153	Ndufs7	cKO1h_vs_cKONT	1642.22	-0.10156	1	0	yes
ENSMUSG00000004667	Polr2e	cKO1h_vs_cKONT	1398.27	-0.0795112	1	0	yes
ENSMUSG00000035863	Palm	cKO1h_vs_cKONT	14714.4	-0.0258303	1	0	yes
ENSMUSG00000019923	Zwint	cKO1h_vs_cKONT	24833.4	0.0527398	1	0	yes
ENSMUSG00000060733	Ipmk	cKO1h_vs_cKONT	1172.05	0.0718238	1	0	yes
ENSMUSG00000037747	Phyhipl	cKO1h_vs_cKONT	5855.68	0.0177623	1	0	yes
ENSMUSG00000037846	Rtkn2	cKO1h_vs_cKONT	128.051	-0.0877669	1	0	yes
ENSMUSG00000037876	Jmjd1c	cKO1h_vs_cKONT	3384.74	0.000821594	1	0	yes
ENSMUSG00000060843	Ctnna3	cKO1h_vs_cKONT	38.5891	0.0127634	1	0	yes
ENSMUSG00000020074	Ccar1	cKO1h_vs_cKONT	3222.08	0.0738979	1	0	yes
ENSMUSG00000038602	Slc35f1	cKO1h_vs_cKONT	3967.04	0.0102889	1	0	yes
ENSMUSG00000019842	Traf3ip2	cKO1h_vs_cKONT	9.74964	-0.579754	1	0	yes
ENSMUSG00000039697	Ncoa7	cKO1h_vs_cKONT	2399.13	-0.0239028	1	0	yes
ENSMUSG00000071369	Map3k5	cKO1h_vs_cKONT	830.122	-0.089817	1	0	yes
ENSMUSG00000097378	B230208H11Rik	cKO1h_vs_cKONT	2.62163	-0.119205	1	0	yes
ENSMUSG00000075327	Zbtb2	cKO1h_vs_cKONT	945.097	0.127643	1	0	yes
ENSMUSG00000059498	Fcgr3	cKO1h_vs_cKONT	107.984	-0.0674139	1	0	yes
ENSMUSG00000025240	Sacm1l	cKO1h_vs_cKONT	1952.04	0.0454347	1	0	yes
ENSMUSG00000097736	9530059O14Rik	cKO1h_vs_cKONT	54.8455	-0.201987	1	0	yes
ENSMUSG00000079243	Xirp1	cKO1h_vs_cKONT	1.4913	-1.24613	1	0	yes
ENSMUSG00000097240	Gm26614	cKO1h_vs_cKONT	12.9018	0.446738	1	0	yes
ENSMUSG00000032440	Tgfbr2	cKO1h_vs_cKONT	178.326	-0.11371	1	0	yes
ENSMUSG00000040875	Osbpl10	cKO1h_vs_cKONT	879.42	-0.152713	1	0	yes
ENSMUSG00000032479	Map4	cKO1h_vs_cKONT	16787.7	0.0550118	1	0	yes
ENSMUSG00000025646	Atrip	cKO1h_vs_cKONT	1099.82	0.0429733	1	0	yes
ENSMUSG00000056418	BC043934	cKO1h_vs_cKONT	1.52989	-1.27231	1	0	yes
ENSMUSG00000032409	Atr	cKO1h_vs_cKONT	411.437	0.0579935	1	0	yes
ENSMUSG00000096647	Tmem41b-ps	cKO1h_vs_cKONT	6.81155	0.151087	1	0	yes
ENSMUSG00000033419	Snap91	cKO1h_vs_cKONT	18455.2	0.0334873	1	0	yes
ENSMUSG00000032253	Phip	cKO1h_vs_cKONT	1678.8	0.00930139	1	0	yes
ENSMUSG00000065037	Rn7sk	cKO1h_vs_cKONT	213.626	-0.0205456	1	0	yes
ENSMUSG00000032350	Gclc	cKO1h_vs_cKONT	2239.93	0.00411071	1	0	yes
ENSMUSG00000042688	Mapk6	cKO1h_vs_cKONT	2715.94	0.052665	1	0	yes
ENSMUSG00000052698	Tln2	cKO1h_vs_cKONT	6798.33	0.0260511	1	0	yes
ENSMUSG00000004771	Rab11a	cKO1h_vs_cKONT	3768.95	0.0463438	1	0	yes
ENSMUSG00000036867	Smad6	cKO1h_vs_cKONT	49.6377	2.63214	1.88514e-05	4.72466	yes
ENSMUSG00000041729	Coro2b	cKO1h_vs_cKONT	5544.17	0.0921405	1	0	yes
ENSMUSG00000007892	Rplp1	cKO1h_vs_cKONT	9868.73	-0.0492817	1	0	yes
ENSMUSG00000032294	Pkm	cKO1h_vs_cKONT	24869.4	-0.00401102	1	0	yes
ENSMUSG00000000088	Cox5a	cKO1h_vs_cKONT	3338.26	0.00268573	1	0	yes
ENSMUSG00000042557	Sin3a	cKO1h_vs_cKONT	1409.18	0.0116416	1	0	yes
ENSMUSG00000032320	Rcn2	cKO1h_vs_cKONT	2372.74	0.0271317	1	0	yes
ENSMUSG00000032050	Rdx	cKO1h_vs_cKONT	2639.69	-0.0177629	1	0	yes
ENSMUSG00000002028	Kmt2a	cKO1h_vs_cKONT	6625.29	0.0192348	1	0	yes
ENSMUSG00000031994	Adamts8	cKO1h_vs_cKONT	482.653	0.0962817	1	0	yes
ENSMUSG00000025812	Pard3	cKO1h_vs_cKONT	996.303	0.00445786	1	0	yes
ENSMUSG00000039509	Nup133	cKO1h_vs_cKONT	1611.82	-0.000550611	1	0	yes
ENSMUSG00000039960	Rhou	cKO1h_vs_cKONT	1545.97	-0.141639	1	0	yes
ENSMUSG00000052934	Fbxo31	cKO1h_vs_cKONT	4452.42	-0.00102382	1	0	yes
ENSMUSG00000031822	Gse1	cKO1h_vs_cKONT	3719.5	-0.127493	1	0	yes
ENSMUSG00000026663	Atf6	cKO1h_vs_cKONT	2108.93	0.0535536	1	0	yes
ENSMUSG00000067851	Arfgef1	cKO1h_vs_cKONT	5012.5	0.0177904	1	0	yes
ENSMUSG00000046844	Vat1l	cKO1h_vs_cKONT	3026	0.103422	1	0	yes
ENSMUSG00000031960	Aars	cKO1h_vs_cKONT	11183.4	-0.0175053	1	0	yes
ENSMUSG00000015023	Ddx19a	cKO1h_vs_cKONT	633.793	0.127547	1	0	yes
ENSMUSG00000005698	Ctcf	cKO1h_vs_cKONT	2232.54	0.00998717	1	0	yes
ENSMUSG00000031885	Cbfb	cKO1h_vs_cKONT	930.794	0.126448	1	0	yes
ENSMUSG00000096188	Cmtm4	cKO1h_vs_cKONT	5112.01	-0.0114866	1	0	yes
ENSMUSG00000031666	Rbl2	cKO1h_vs_cKONT	1275.48	0.0617584	1	0	yes
ENSMUSG00000056608	Chd9	cKO1h_vs_cKONT	1801.14	-0.0292284	1	0	yes
ENSMUSG00000031661	Nkd1	cKO1h_vs_cKONT	467.675	0.274077	0.644223	0.190964	yes
ENSMUSG00000045333	Zfp423	cKO1h_vs_cKONT	800.451	0.0655813	1	0	yes
ENSMUSG00000031691	Tnpo2	cKO1h_vs_cKONT	11185	0.0312327	1	0	yes
ENSMUSG00000052837	Junb	cKO1h_vs_cKONT	1987.59	1.12684	3.04896e-10	9.51585	yes
ENSMUSG00000079003	Samd1	cKO1h_vs_cKONT	1008.01	-0.0815819	1	0	yes
ENSMUSG00000026566	Mpzl1	cKO1h_vs_cKONT	1191.17	-0.0394665	1	0	yes
ENSMUSG00000013033	Adgrl1	cKO1h_vs_cKONT	33076	-0.00543017	1	0	yes
ENSMUSG00000042870	Tom1	cKO1h_vs_cKONT	305.039	0.0334974	1	0	yes
ENSMUSG00000002910	Arrdc2	cKO1h_vs_cKONT	338.387	-0.170978	1	0	yes
ENSMUSG00000071078	Nr2c2ap	cKO1h_vs_cKONT	761.72	0.0193329	1	0	yes
ENSMUSG00000070047	Fat1	cKO1h_vs_cKONT	4079	-0.0226176	1	0	yes
ENSMUSG00000070056	Mfhas1	cKO1h_vs_cKONT	1940.16	0.0435534	1	0	yes
ENSMUSG00000031486	Adgra2	cKO1h_vs_cKONT	247.22	-0.214375	1	0	yes
ENSMUSG00000037214	Thap1	cKO1h_vs_cKONT	283.241	-0.0589319	1	0	yes
ENSMUSG00000054822	1700041G16Rik	cKO1h_vs_cKONT	2.17492	-0.409932	1	0	yes
ENSMUSG00000060924	Csmd1	cKO1h_vs_cKONT	2764.06	0.0246176	1	0	yes
ENSMUSG00000048677	Tpcn2	cKO1h_vs_cKONT	71.2555	-0.0302535	1	0	yes
ENSMUSG00000031072	LTO1	cKO1h_vs_cKONT	627.219	0.0114181	1	0	yes
ENSMUSG00000045777	Ifitm10	cKO1h_vs_cKONT	113.127	0.281951	1	0	yes
ENSMUSG00000054065	Pkp3	cKO1h_vs_cKONT	1.85454	-0.851417	1	0	yes
ENSMUSG00000041642	Kif21b	cKO1h_vs_cKONT	23142.4	-0.0248368	1	0	yes
ENSMUSG00000091002	Tcerg1l	cKO1h_vs_cKONT	453.505	0.163646	1	0	yes
ENSMUSG00000054555	Adam12	cKO1h_vs_cKONT	687.677	0.102487	1	0	yes
ENSMUSG00000066180	Gm10155	cKO1h_vs_cKONT	2.1174	0.468736	1	0	yes
ENSMUSG00000030876	Mettl9	cKO1h_vs_cKONT	1494.41	0.0207148	1	0	yes
ENSMUSG00000030878	Cdr2	cKO1h_vs_cKONT	141.256	0.125651	1	0	yes
ENSMUSG00000030880	Polr3e	cKO1h_vs_cKONT	1339.63	-0.0608318	1	0	yes
ENSMUSG00000035064	Eef2k	cKO1h_vs_cKONT	1492.47	0.0320734	1	0	yes
ENSMUSG00000051910	Sox6	cKO1h_vs_cKONT	1989.48	0.00686837	1	0	yes
ENSMUSG00000009418	Nav1	cKO1h_vs_cKONT	20214.1	-0.0330916	1	0	yes
ENSMUSG00000030978	Rrm1	cKO1h_vs_cKONT	1099.4	-0.00844289	1	0	yes
ENSMUSG00000030842	Lamtor1	cKO1h_vs_cKONT	2753.3	-0.022798	1	0	yes
ENSMUSG00000015957	Wnt11	cKO1h_vs_cKONT	5.97919	-1.01517	1	0	yes
ENSMUSG00000030549	Rhcg	cKO1h_vs_cKONT	19.3854	-0.098165	1	0	yes
ENSMUSG00000039176	Polg	cKO1h_vs_cKONT	2661.2	-0.0186174	1	0	yes
ENSMUSG00000032640	Chsy1	cKO1h_vs_cKONT	793.676	-0.0356771	1	0	yes
ENSMUSG00000030518	Fam189a1	cKO1h_vs_cKONT	1833.44	-0.109582	1	0	yes
ENSMUSG00000030522	Mtmr10	cKO1h_vs_cKONT	422.079	-0.129606	1	0	yes
ENSMUSG00000063229	Ldha	cKO1h_vs_cKONT	14016.8	0.0351838	1	0	yes
ENSMUSG00000042429	Adora1	cKO1h_vs_cKONT	4962.92	0.0913479	1	0	yes
ENSMUSG00000063511	Snrnp70	cKO1h_vs_cKONT	7508.53	0.00764721	1	0	yes
ENSMUSG00000060279	Ap2a1	cKO1h_vs_cKONT	13924.8	-0.0166258	1	0	yes
ENSMUSG00000034957	Cebpa	cKO1h_vs_cKONT	156.361	-0.275316	1	0	yes
ENSMUSG00000030499	Kctd15	cKO1h_vs_cKONT	772.447	0.00881969	1	0	yes
ENSMUSG00000074221	Zfp568	cKO1h_vs_cKONT	151.366	0.225558	1	0	yes
ENSMUSG00000037552	Plekhg2	cKO1h_vs_cKONT	250.11	-0.0822281	1	0	yes
ENSMUSG00000061702	Tmem91	cKO1h_vs_cKONT	368.447	-0.0760357	1	0	yes
ENSMUSG00000026447	Pik3c2b	cKO1h_vs_cKONT	896.197	-0.0941252	1	0	yes
ENSMUSG00000005442	Cic	cKO1h_vs_cKONT	11869.2	0.00777957	1	0	yes
ENSMUSG00000040857	Erf	cKO1h_vs_cKONT	2556.09	0.350359	0.0128436	1.89131	yes
ENSMUSG00000002981	Clptm1	cKO1h_vs_cKONT	8017.72	-0.00716145	1	0	yes
ENSMUSG00000030301	Ccdc91	cKO1h_vs_cKONT	1041.89	0.0178489	1	0	yes
ENSMUSG00000032652	Crebl2	cKO1h_vs_cKONT	309.466	-0.0702856	1	0	yes
ENSMUSG00000030201	Lrp6	cKO1h_vs_cKONT	2076.68	0.0161335	1	0	yes
ENSMUSG00000054387	Mdm4	cKO1h_vs_cKONT	2726.13	0.0626788	1	0	yes
ENSMUSG00000030325	Klrb1c	cKO1h_vs_cKONT	1.9416	0.329741	1	0	yes
ENSMUSG00000030172	Erc1	cKO1h_vs_cKONT	7965.31	-0.0556518	1	0	yes
ENSMUSG00000030307	Slc6a11	cKO1h_vs_cKONT	9875.3	0.00244231	1	0	yes
ENSMUSG00000030075	Cntn3	cKO1h_vs_cKONT	366.767	0.0715526	1	0	yes
ENSMUSG00000084950	Gm5577	cKO1h_vs_cKONT	98.3866	0.191658	1	0	yes
ENSMUSG00000097048	1600020E01Rik	cKO1h_vs_cKONT	241.094	0.0175017	1	0	yes
ENSMUSG00000071337	Tia1	cKO1h_vs_cKONT	2282.06	0.0350476	1	0	yes
ENSMUSG00000056666	Retsat	cKO1h_vs_cKONT	136.982	-0.0881167	1	0	yes
ENSMUSG00000037621	Atoh8	cKO1h_vs_cKONT	178.529	1.57172	4.30146e-06	5.36638	yes
ENSMUSG00000037826	Ppm1k	cKO1h_vs_cKONT	1027.2	0.0425792	1	0	yes
ENSMUSG00000042046	Dstyk	cKO1h_vs_cKONT	2339.13	0.00636984	1	0	yes
ENSMUSG00000025915	Sgk3	cKO1h_vs_cKONT	278.649	-0.170271	1	0	yes
ENSMUSG00000043496	Tril	cKO1h_vs_cKONT	1573.47	0.0612733	1	0	yes
ENSMUSG00000004980	Hnrnpa2b1	cKO1h_vs_cKONT	12327.2	0.0694592	1	0	yes
ENSMUSG00000052751	Repin1	cKO1h_vs_cKONT	972.685	-0.158677	1	0	yes
ENSMUSG00000045466	Zfp956	cKO1h_vs_cKONT	765.287	-0.160518	0.413881	0.383125	yes
ENSMUSG00000064945	Rny3	cKO1h_vs_cKONT	1.2406	0.14223	1	0	yes
ENSMUSG00000037035	Inhbb	cKO1h_vs_cKONT	769.351	-0.358067	9.42282e-05	4.02582	yes
ENSMUSG00000057716	Tmem178b	cKO1h_vs_cKONT	16343.3	-0.00160849	1	0	yes
ENSMUSG00000029924	Slc37a3	cKO1h_vs_cKONT	2871.31	0.0553944	1	0	yes
ENSMUSG00000019689	Fmc1	cKO1h_vs_cKONT	353.552	-0.118615	1	0	yes
ENSMUSG00000029838	Ptn	cKO1h_vs_cKONT	8543.91	-0.038674	1	0	yes
ENSMUSG00000038759	Nup205	cKO1h_vs_cKONT	1410.79	0.0298281	1	0	yes
ENSMUSG00000029765	Plxna4	cKO1h_vs_cKONT	11268.8	0.0694198	1	0	yes
ENSMUSG00000049939	Lrrc4	cKO1h_vs_cKONT	3681.29	0.208075	0.0001287	3.89042	yes
ENSMUSG00000064302	Clasp1	cKO1h_vs_cKONT	6621.58	0.0342794	1	0	yes
ENSMUSG00000029670	Ing3	cKO1h_vs_cKONT	466.703	0.100604	1	0	yes
ENSMUSG00000029563	Foxp2	cKO1h_vs_cKONT	565.805	0.0398549	1	0	yes
ENSMUSG00000032625	Thsd7a	cKO1h_vs_cKONT	2504.29	-0.00039506	1	0	yes
ENSMUSG00000051950	B3glct	cKO1h_vs_cKONT	520.539	0.0856209	1	0	yes
ENSMUSG00000045482	Trrap	cKO1h_vs_cKONT	8056.56	-0.00972737	1	0	yes
ENSMUSG00000039244	E130309D02Rik	cKO1h_vs_cKONT	956.485	-0.0790343	1	0	yes
ENSMUSG00000025858	Get4	cKO1h_vs_cKONT	1028.07	0.0308589	1	0	yes
ENSMUSG00000049285	Mblac1	cKO1h_vs_cKONT	90.8524	-0.143919	1	0	yes
ENSMUSG00000029705	Cux1	cKO1h_vs_cKONT	5598.62	0.00979832	1	0	yes
ENSMUSG00000008348	Ubc	cKO1h_vs_cKONT	1640.73	-0.00172386	1	0	yes
ENSMUSG00000029478	Ncor2	cKO1h_vs_cKONT	7400.25	-0.0706412	1	0	yes
ENSMUSG00000037962	Rflna	cKO1h_vs_cKONT	42.6059	-0.0407365	1	0	yes
ENSMUSG00000034220	Gpc1	cKO1h_vs_cKONT	3020.37	-0.0284225	1	0	yes
ENSMUSG00000029390	Tmed2	cKO1h_vs_cKONT	742.206	0.00715938	1	0	yes
ENSMUSG00000029394	Cdk2ap1	cKO1h_vs_cKONT	245.186	0.170547	1	0	yes
ENSMUSG00000029406	Pitpnm2	cKO1h_vs_cKONT	7391.44	-0.0113421	1	0	yes
ENSMUSG00000029438	Bcl7a	cKO1h_vs_cKONT	3754.82	-0.0472777	1	0	yes
ENSMUSG00000029440	Psmd9	cKO1h_vs_cKONT	1072.11	-0.118501	1	0	yes
ENSMUSG00000054434	Tmem120b	cKO1h_vs_cKONT	295.587	0.0540549	1	0	yes
ENSMUSG00000095477	Gm25076	cKO1h_vs_cKONT	27.5283	-0.349223	1	0	yes
ENSMUSG00000063919	Srrm4	cKO1h_vs_cKONT	3114.69	0.144241	1	0	yes
ENSMUSG00000067071	Hes6	cKO1h_vs_cKONT	754.317	-0.0734308	1	0	yes
ENSMUSG00000096243	Gm24265	cKO1h_vs_cKONT	1.19796	0.303089	1	0	yes
ENSMUSG00000060152	Pop5	cKO1h_vs_cKONT	477.633	-0.0514136	1	0	yes
ENSMUSG00000041939	Mvk	cKO1h_vs_cKONT	1451.44	-0.162923	0.763929	0.116947	yes
ENSMUSG00000066952	Myo1h	cKO1h_vs_cKONT	26.3393	0.0847378	1	0	yes
ENSMUSG00000070576	Mn1	cKO1h_vs_cKONT	3577.83	0.0418295	1	0	yes
ENSMUSG00000029267	Mtf2	cKO1h_vs_cKONT	781.288	-0.0383233	1	0	yes
ENSMUSG00000050640	Tmem150c	cKO1h_vs_cKONT	2684.9	0.10009	1	0	yes
ENSMUSG00000029415	Sdad1	cKO1h_vs_cKONT	999.507	-0.0518271	1	0	yes
ENSMUSG00000029405	G3bp2	cKO1h_vs_cKONT	9751.71	0.0752426	1	0	yes
ENSMUSG00000029253	Cenpc1	cKO1h_vs_cKONT	844.404	0.0108326	1	0	yes
ENSMUSG00000034353	Ramp1	cKO1h_vs_cKONT	514.216	-0.090912	1	0	yes
ENSMUSG00000029233	Srd5a3	cKO1h_vs_cKONT	389.706	0.0627344	1	0	yes
ENSMUSG00000037685	Atp8a1	cKO1h_vs_cKONT	8285.84	0.0122067	1	0	yes
ENSMUSG00000097840	Gm26756	cKO1h_vs_cKONT	8.82261	0.0594319	1	0	yes
ENSMUSG00000037822	Smim14	cKO1h_vs_cKONT	4012.66	0.0647191	1	0	yes
ENSMUSG00000029190	D5Ertd579e	cKO1h_vs_cKONT	4707.65	0.0124078	1	0	yes
ENSMUSG00000029145	Eif2b4	cKO1h_vs_cKONT	1303.93	0.0142177	1	0	yes
ENSMUSG00000029165	Agbl5	cKO1h_vs_cKONT	516.062	-0.0610257	1	0	yes
ENSMUSG00000028945	Rheb	cKO1h_vs_cKONT	3093.73	0.0302455	1	0	yes
ENSMUSG00000036206	Sh3bp4	cKO1h_vs_cKONT	1148.47	-0.136855	1	0	yes
ENSMUSG00000028949	Smarcd3	cKO1h_vs_cKONT	2117.09	0.0328284	1	0	yes
ENSMUSG00000040407	Akap9	cKO1h_vs_cKONT	4743.82	-0.045745	1	0	yes
ENSMUSG00000073684	Faap20	cKO1h_vs_cKONT	515.838	0.0934075	1	0	yes
ENSMUSG00000029050	Ski	cKO1h_vs_cKONT	6272.03	0.00780741	1	0	yes
ENSMUSG00000048001	Hes5	cKO1h_vs_cKONT	441.359	1.00859	0.000212935	3.67175	yes
ENSMUSG00000028937	Acot7	cKO1h_vs_cKONT	8364.27	-0.0306811	1	0	yes
ENSMUSG00000039852	Rere	cKO1h_vs_cKONT	6090.85	0.00553102	1	0	yes
ENSMUSG00000063077	Kif1b	cKO1h_vs_cKONT	38873.7	0.0132257	1	0	yes
ENSMUSG00000041544	Disp3	cKO1h_vs_cKONT	1870.76	0.0259398	1	0	yes
ENSMUSG00000041556	Fbxo2	cKO1h_vs_cKONT	1082.1	0.00439928	1	0	yes
ENSMUSG00000093594	Gm20707	cKO1h_vs_cKONT	10.1931	-0.846532	1	0	yes
ENSMUSG00000040697	Dnajc16	cKO1h_vs_cKONT	1953.54	-0.015375	1	0	yes
ENSMUSG00000007872	Id3	cKO1h_vs_cKONT	708.539	5.13137	1.71774e-73	72.765	yes
ENSMUSG00000059713	Rcan3	cKO1h_vs_cKONT	1824.75	0.0458741	1	0	yes
ENSMUSG00000007880	Arid1a	cKO1h_vs_cKONT	7424.91	-0.08426	1	0	yes
ENSMUSG00000028580	Pum1	cKO1h_vs_cKONT	5255.42	0.026824	1	0	yes
ENSMUSG00000041000	Trim62	cKO1h_vs_cKONT	1897.56	-0.0780651	1	0	yes
ENSMUSG00000042500	Ago4	cKO1h_vs_cKONT	332.427	0.0700248	1	0	yes
ENSMUSG00000001985	Grik3	cKO1h_vs_cKONT	4143.48	-0.0530759	1	0	yes
ENSMUSG00000083720	Gm12901	cKO1h_vs_cKONT	3.0273	-0.610931	1	0	yes
ENSMUSG00000052135	Foxo6	cKO1h_vs_cKONT	943.967	-0.190195	1	0	yes
ENSMUSG00000045658	Pid1	cKO1h_vs_cKONT	1605.97	-0.13341	1	0	yes
ENSMUSG00000025907	Rb1cc1	cKO1h_vs_cKONT	3156.64	0.0958734	1	0	yes
ENSMUSG00000028603	Scp2	cKO1h_vs_cKONT	944.144	0.022382	1	0	yes
ENSMUSG00000028394	Pole3	cKO1h_vs_cKONT	817.039	-0.0364509	1	0	yes
ENSMUSG00000028412	Slc44a1	cKO1h_vs_cKONT	1297.52	0.0721542	1	0	yes
ENSMUSG00000039579	Grin3a	cKO1h_vs_cKONT	2142	-0.0730623	1	0	yes
ENSMUSG00000028347	Tmeff1	cKO1h_vs_cKONT	2860.53	-0.00775186	1	0	yes
ENSMUSG00000026150	Mff	cKO1h_vs_cKONT	5257.71	0.0391032	1	0	yes
ENSMUSG00000044813	Shb	cKO1h_vs_cKONT	476.862	-0.13809	1	0	yes
ENSMUSG00000035615	Frmpd1	cKO1h_vs_cKONT	326.836	-0.153126	1	0	yes
ENSMUSG00000028461	Ccdc107	cKO1h_vs_cKONT	384.918	-0.0230014	1	0	yes
ENSMUSG00000043252	Tmem64	cKO1h_vs_cKONT	1155.76	0.085881	1	0	yes
ENSMUSG00000006586	Runx1t1	cKO1h_vs_cKONT	1152.06	0.039614	1	0	yes
ENSMUSG00000040738	Ints8	cKO1h_vs_cKONT	849.92	0.114368	1	0	yes
ENSMUSG00000059482	2610301B20Rik	cKO1h_vs_cKONT	794.315	-0.0579238	1	0	yes
ENSMUSG00000032997	Chpf	cKO1h_vs_cKONT	5304.58	-0.0285423	1	0	yes
ENSMUSG00000028199	Cryz	cKO1h_vs_cKONT	343.112	0.0311987	1	0	yes
ENSMUSG00000039068	Zzz3	cKO1h_vs_cKONT	1637.63	-0.0481465	1	0	yes
ENSMUSG00000028188	Spata1	cKO1h_vs_cKONT	26.0342	0.149155	1	0	yes
ENSMUSG00000037062	Sh3glb1	cKO1h_vs_cKONT	3596.77	0.00933402	1	0	yes
ENSMUSG00000097911	Gm26691	cKO1h_vs_cKONT	6.2296	-0.430794	1	0	yes
ENSMUSG00000039735	Fnbp1l	cKO1h_vs_cKONT	8218.08	0.0585095	1	0	yes
ENSMUSG00000057359	Gm17494	cKO1h_vs_cKONT	93.6872	-0.0560296	1	0	yes
ENSMUSG00000028124	Gclm	cKO1h_vs_cKONT	1552.96	0.0120409	1	0	yes
ENSMUSG00000027959	Sass6	cKO1h_vs_cKONT	157.072	-0.140351	1	0	yes
ENSMUSG00000048100	Taf13	cKO1h_vs_cKONT	641.628	0.0646271	1	0	yes
ENSMUSG00000026167	Wnt10a	cKO1h_vs_cKONT	21.6769	-0.313511	1	0	yes
ENSMUSG00000027895	Kcnc4	cKO1h_vs_cKONT	1500.91	-0.00790158	1	0	yes
ENSMUSG00000048458	Inka2	cKO1h_vs_cKONT	3761.86	-0.14057	1	0	yes
ENSMUSG00000074346	Kcnd3os	cKO1h_vs_cKONT	36.2534	-0.110761	1	0	yes
ENSMUSG00000033161	Atp1a1	cKO1h_vs_cKONT	25270.4	0.0119976	1	0	yes
ENSMUSG00000028093	Acp6	cKO1h_vs_cKONT	262.41	0.0397548	1	0	yes
ENSMUSG00000026004	Kansl1l	cKO1h_vs_cKONT	199.812	0.267132	1	0	yes
ENSMUSG00000097041	Pafah1b1-ps1	cKO1h_vs_cKONT	1.65968	-0.844581	1	0	yes
ENSMUSG00000026014	Raph1	cKO1h_vs_cKONT	3179.61	0.0125451	1	0	yes
ENSMUSG00000001016	Ilf2	cKO1h_vs_cKONT	3083.9	0.0393848	1	0	yes
ENSMUSG00000097156	Gm3764	cKO1h_vs_cKONT	2962.37	0.101213	1	0	yes
ENSMUSG00000004892	Bcan	cKO1h_vs_cKONT	7675.12	0.0330174	1	0	yes
ENSMUSG00000027993	Trim2	cKO1h_vs_cKONT	10158.3	0.00176382	1	0	yes
ENSMUSG00000034317	Trim59	cKO1h_vs_cKONT	183.868	0.00545083	1	0	yes
ENSMUSG00000027829	Ccnl1	cKO1h_vs_cKONT	978.877	0.256123	0.401468	0.396349	yes
ENSMUSG00000027770	Dhx36	cKO1h_vs_cKONT	4055.99	0.00627551	1	0	yes
ENSMUSG00000056476	Med12l	cKO1h_vs_cKONT	1456.38	0.0568047	1	0	yes
ENSMUSG00000026017	Carf	cKO1h_vs_cKONT	477.25	0.0690853	1	0	yes
ENSMUSG00000027796	Smad9	cKO1h_vs_cKONT	329.5	-0.0317575	1	0	yes
ENSMUSG00000037174	Elf2	cKO1h_vs_cKONT	911.575	-0.0306123	1	0	yes
ENSMUSG00000023087	Noct	cKO1h_vs_cKONT	2831.42	0.044286	1	0	yes
ENSMUSG00000025766	D3Ertd751e	cKO1h_vs_cKONT	215.954	0.0382025	1	0	yes
ENSMUSG00000025762	Larp1b	cKO1h_vs_cKONT	314.863	-0.0912253	1	0	yes
ENSMUSG00000027660	Skil	cKO1h_vs_cKONT	3607.8	0.190847	1	0	yes
ENSMUSG00000037730	Mynn	cKO1h_vs_cKONT	787.572	0.0857667	1	0	yes
ENSMUSG00000067336	Bmpr2	cKO1h_vs_cKONT	8197.85	0.0635649	1	0	yes
ENSMUSG00000040289	Hey1	cKO1h_vs_cKONT	1674.11	0.542055	0.00917068	2.0376	yes
ENSMUSG00000027523	Gnas	cKO1h_vs_cKONT	38656.8	0.00344403	1	0	yes
ENSMUSG00000074570	Cass4	cKO1h_vs_cKONT	2.50133	-1.60432	1	0	yes
ENSMUSG00000027560	Dok5	cKO1h_vs_cKONT	2292.04	-0.13286	1	0	yes
ENSMUSG00000041075	Fzd7	cKO1h_vs_cKONT	300.329	-0.0590547	1	0	yes
ENSMUSG00000044641	Pard6b	cKO1h_vs_cKONT	223.492	-0.146183	1	0	yes
ENSMUSG00000035268	Pkig	cKO1h_vs_cKONT	1674.78	-0.062309	1	0	yes
ENSMUSG00000048486	Fitm2	cKO1h_vs_cKONT	1254.1	-0.142556	0.532567	0.273626	yes
ENSMUSG00000074622	Mafb	cKO1h_vs_cKONT	543.729	-0.15511	1	0	yes
ENSMUSG00000085741	5430405H02Rik	cKO1h_vs_cKONT	193.767	-0.0274565	1	0	yes
ENSMUSG00000027488	Snta1	cKO1h_vs_cKONT	736.186	-0.117576	1	0	yes
ENSMUSG00000027474	Ccm2l	cKO1h_vs_cKONT	6.39699	-0.426719	1	0	yes
ENSMUSG00000042745	Id1	cKO1h_vs_cKONT	210.499	4.88216	5.4997e-43	42.2597	yes
ENSMUSG00000056870	Gulp1	cKO1h_vs_cKONT	57.1716	0.0288118	1	0	yes
ENSMUSG00000033080	Vsx1	cKO1h_vs_cKONT	1.68218	-0.125946	1	0	yes
ENSMUSG00000027350	Chgb	cKO1h_vs_cKONT	8982.2	0.117328	0.153358	0.814294	yes
ENSMUSG00000037514	Pank2	cKO1h_vs_cKONT	1326.61	0.0257909	1	0	yes
ENSMUSG00000053552	Ebf4	cKO1h_vs_cKONT	643.89	0.00898902	1	0	yes
ENSMUSG00000037885	Stk35	cKO1h_vs_cKONT	1421.95	0.0911841	1	0	yes
ENSMUSG00000001998	Ap4e1	cKO1h_vs_cKONT	466.37	-0.0171226	1	0	yes
ENSMUSG00000027361	Gabpb1	cKO1h_vs_cKONT	732.677	0.0103328	1	0	yes
ENSMUSG00000026080	Chst10	cKO1h_vs_cKONT	2588.5	0.00237845	1	0	yes
ENSMUSG00000051951	Xkr4	cKO1h_vs_cKONT	4081.87	0.0583158	1	0	no
ENSMUSG00000103377	Gm37180	cKO1h_vs_cKONT	3.12421	-0.11593	1	0	no
ENSMUSG00000104017	Gm37363	cKO1h_vs_cKONT	1.56191	-0.227083	1	0	no
ENSMUSG00000103025	Gm37686	cKO1h_vs_cKONT	1.38883	-0.672167	1	0	no
ENSMUSG00000103201	Gm37329	cKO1h_vs_cKONT	2.68878	-1.36764	1	0	no
ENSMUSG00000103161	Gm38148	cKO1h_vs_cKONT	4.853	-2.34514	1	0	no
ENSMUSG00000102331	Gm19938	cKO1h_vs_cKONT	7.1216	-0.256134	1	0	no
ENSMUSG00000102348	Gm10568	cKO1h_vs_cKONT	1.42862	0.0152321	1	0	no
ENSMUSG00000025900	Rp1	cKO1h_vs_cKONT	1.98748	1.26667	1	0	no
ENSMUSG00000098104	Gm6085	cKO1h_vs_cKONT	4.70938	-0.134467	1	0	no
ENSMUSG00000103922	Gm6123	cKO1h_vs_cKONT	7.35257	0.339295	1	0	no
ENSMUSG00000033845	Mrpl15	cKO1h_vs_cKONT	888.942	-0.0410294	1	0	no
ENSMUSG00000102275	Gm37144	cKO1h_vs_cKONT	11.6771	0.0151642	1	0	no
ENSMUSG00000025903	Lypla1	cKO1h_vs_cKONT	367.032	0.166263	1	0	no
ENSMUSG00000033813	Tcea1	cKO1h_vs_cKONT	694.345	0.0146521	1	0	no
ENSMUSG00000062588	Gm6104	cKO1h_vs_cKONT	6.19543	0.0402567	1	0	no
ENSMUSG00000103280	Gm37277	cKO1h_vs_cKONT	35.1308	-0.101104	1	0	no
ENSMUSG00000002459	Rgs20	cKO1h_vs_cKONT	503.422	-0.00877451	1	0	no
ENSMUSG00000033793	Atp6v1h	cKO1h_vs_cKONT	5487.51	0.0195248	1	0	no
ENSMUSG00000025905	Oprk1	cKO1h_vs_cKONT	6.66496	-0.549768	1	0	no
ENSMUSG00000033774	Npbwr1	cKO1h_vs_cKONT	12.6532	0.1132	1	0	no
ENSMUSG00000090031	4732440D04Rik	cKO1h_vs_cKONT	54.98	0.166508	1	0	no
ENSMUSG00000103845	Gm19026	cKO1h_vs_cKONT	29.306	0.00910957	1	0	no
ENSMUSG00000033740	St18	cKO1h_vs_cKONT	87.059	0.204443	1	0	no
ENSMUSG00000102135	Gm37108	cKO1h_vs_cKONT	1.77753	0.788757	1	0	no
ENSMUSG00000051285	Pcmtd1	cKO1h_vs_cKONT	1719.36	0.0261835	1	0	no
ENSMUSG00000103509	Gm38372	cKO1h_vs_cKONT	67.1285	0.242734	1	0	no
ENSMUSG00000097797	Gm26901	cKO1h_vs_cKONT	43.8978	0.396393	1	0	no
ENSMUSG00000025909	Sntg1	cKO1h_vs_cKONT	539.162	0.0304585	1	0	no
ENSMUSG00000102647	Gm38024	cKO1h_vs_cKONT	1.29646	1.5348	1	0	no
ENSMUSG00000103933	Gm36964	cKO1h_vs_cKONT	1.86374	0.18374	1	0	no
ENSMUSG00000061024	Rrs1	cKO1h_vs_cKONT	773.284	-0.185433	0.787368	0.103822	no
ENSMUSG00000025911	Adhfe1	cKO1h_vs_cKONT	465.526	0.0118799	1	0	no
ENSMUSG00000079671	2610203C22Rik	cKO1h_vs_cKONT	5.53808	0.34368	1	0	no
ENSMUSG00000081441	Gm6161	cKO1h_vs_cKONT	1.50818	1.26748	1	0	no
ENSMUSG00000067879	Vxn	cKO1h_vs_cKONT	5700.46	0.00232376	1	0	no
ENSMUSG00000025912	Mybl1	cKO1h_vs_cKONT	251.233	0.0525774	1	0	no
ENSMUSG00000045210	Vcpip1	cKO1h_vs_cKONT	3500.68	0.0232444	1	0	no
ENSMUSG00000097893	1700034P13Rik	cKO1h_vs_cKONT	4.96041	0.894639	1	0	no
ENSMUSG00000046101	Mcmdc2	cKO1h_vs_cKONT	26.3473	-0.391134	1	0	no
ENSMUSG00000098234	Snhg6	cKO1h_vs_cKONT	398.24	0.105781	1	0	no
ENSMUSG00000093178	Snord87	cKO1h_vs_cKONT	1.63231	-1.97263	1	0	no
ENSMUSG00000099032	Tcf24	cKO1h_vs_cKONT	8.16682	0.0407348	1	0	no
ENSMUSG00000025916	Ppp1r42	cKO1h_vs_cKONT	3.71396	0.263834	1	0	no
ENSMUSG00000025917	Cops5	cKO1h_vs_cKONT	2824.17	0.0108941	1	0	no
ENSMUSG00000056763	Cspp1	cKO1h_vs_cKONT	577.275	0.0656712	1	0	no
ENSMUSG00000102556	Gm37569	cKO1h_vs_cKONT	1.90809	0.991778	1	0	no
ENSMUSG00000042501	Cpa6	cKO1h_vs_cKONT	25.7451	-0.0412612	1	0	no
ENSMUSG00000083422	Gm15604	cKO1h_vs_cKONT	1.33541	-0.0709022	1	0	no
ENSMUSG00000100648	Gm28659	cKO1h_vs_cKONT	1.98456	-0.122748	1	0	no
ENSMUSG00000048960	Prex2	cKO1h_vs_cKONT	113.312	0.0991785	1	0	no
ENSMUSG00000057715	A830018L16Rik	cKO1h_vs_cKONT	1515.17	0.0213839	1	0	no
ENSMUSG00000097628	Gm2383	cKO1h_vs_cKONT	3.86589	-0.339478	1	0	no
ENSMUSG00000016918	Sulf1	cKO1h_vs_cKONT	78.4067	0.0527543	1	0	no
ENSMUSG00000025938	Slco5a1	cKO1h_vs_cKONT	387.974	0.140672	1	0	no
ENSMUSG00000042414	Prdm14	cKO1h_vs_cKONT	1.96765	-0.107312	1	0	no
ENSMUSG00000005886	Ncoa2	cKO1h_vs_cKONT	4596.56	-0.00336431	1	0	no
ENSMUSG00000103506	Gm38376	cKO1h_vs_cKONT	2.00973	-0.583984	1	0	no
ENSMUSG00000104170	Gm37702	cKO1h_vs_cKONT	1.46017	-0.847276	1	0	no
ENSMUSG00000103085	Gm38120	cKO1h_vs_cKONT	7.05744	-0.987404	1	0	no
ENSMUSG00000102664	Gm38380	cKO1h_vs_cKONT	4.46319	0.188877	1	0	no
ENSMUSG00000025935	Tram1	cKO1h_vs_cKONT	1033.37	0.0549744	1	0	no
ENSMUSG00000025937	Lactb2	cKO1h_vs_cKONT	258.822	-0.0337364	1	0	no
ENSMUSG00000097711	Gm5523	cKO1h_vs_cKONT	3.04262	-0.524261	1	0	no
ENSMUSG00000025932	Eya1	cKO1h_vs_cKONT	233.191	0.051239	1	0	no
ENSMUSG00000054493	Gm9947	cKO1h_vs_cKONT	16.0074	0.142727	1	0	no
ENSMUSG00000025930	Msc	cKO1h_vs_cKONT	35.2508	-0.143407	1	0	no
ENSMUSG00000103492	Gm37412	cKO1h_vs_cKONT	4.05247	0.358101	1	0	no
ENSMUSG00000082193	Rpl5-ps1	cKO1h_vs_cKONT	2.68043	-0.517442	1	0	no
ENSMUSG00000032769	Trpa1	cKO1h_vs_cKONT	20.26	-0.0931231	1	0	no
ENSMUSG00000073737	Gm10566	cKO1h_vs_cKONT	2.31566	0.0853039	1	0	no
ENSMUSG00000092083	Kcnb2	cKO1h_vs_cKONT	920.53	-0.080614	1	0	no
ENSMUSG00000025925	Terf1	cKO1h_vs_cKONT	172.124	0.0516064	1	0	no
ENSMUSG00000104379	Gm37509	cKO1h_vs_cKONT	23.8152	-0.361018	1	0	no
ENSMUSG00000032719	Sbspon	cKO1h_vs_cKONT	2.92292	0.505292	1	0	no
ENSMUSG00000067795	4930444P10Rik	cKO1h_vs_cKONT	8.15359	-0.207645	1	0	no
ENSMUSG00000043716	Rpl7	cKO1h_vs_cKONT	5847.14	0.00277015	1	0	no
ENSMUSG00000025921	Rdh10	cKO1h_vs_cKONT	504.551	0.0200244	1	0	no
ENSMUSG00000104165	Gm38249	cKO1h_vs_cKONT	7.84343	0.14017	1	0	no
ENSMUSG00000025920	Stau2	cKO1h_vs_cKONT	4497.71	0.0472921	1	0	no
ENSMUSG00000025939	Ube2w	cKO1h_vs_cKONT	1822.38	0.0894131	1	0	no
ENSMUSG00000102457	Gm38342	cKO1h_vs_cKONT	4.45062	0.712142	1	0	no
ENSMUSG00000079658	Eloc	cKO1h_vs_cKONT	2764.6	0.0659976	1	0	no
ENSMUSG00000025940	Tmem70	cKO1h_vs_cKONT	907.665	-0.0156961	1	0	no
ENSMUSG00000025779	Ly96	cKO1h_vs_cKONT	17.1773	0.14525	1	0	no
ENSMUSG00000091020	Gm5828	cKO1h_vs_cKONT	1.8911	0.782791	1	0	no
ENSMUSG00000042686	Jph1	cKO1h_vs_cKONT	395.301	0.16548	1	0	no
ENSMUSG00000025777	Gdap1	cKO1h_vs_cKONT	5292.84	0.0601077	1	0	no
ENSMUSG00000099899	Gm28784	cKO1h_vs_cKONT	8.34148	-0.485562	1	0	no
ENSMUSG00000101589	Rbm6-ps1	cKO1h_vs_cKONT	7.15214	-0.031343	1	0	no
ENSMUSG00000067780	Pi15	cKO1h_vs_cKONT	14.2385	0.14403	1	0	no
ENSMUSG00000100053	Gm28154	cKO1h_vs_cKONT	2.25605	0.468318	1	0	no
ENSMUSG00000085125	Gm16070	cKO1h_vs_cKONT	4.24752	-0.660125	1	0	no
ENSMUSG00000025776	Crispld1	cKO1h_vs_cKONT	4.82545	0.417604	1	0	no
ENSMUSG00000099895	Gm28153	cKO1h_vs_cKONT	1.56059	2.33346	1	0	no
ENSMUSG00000099473	Gm18775	cKO1h_vs_cKONT	1.20673	-0.545582	1	0	no
ENSMUSG00000109887	Gm28756	cKO1h_vs_cKONT	80.7628	-0.139988	1	0	no
ENSMUSG00000089787	Gm15825	cKO1h_vs_cKONT	10.0461	-0.376142	1	0	no
ENSMUSG00000042596	Tfap2d	cKO1h_vs_cKONT	237.111	0.0275607	1	0	no
ENSMUSG00000100204	Gm4849	cKO1h_vs_cKONT	1.45785	-1.16363	1	0	no
ENSMUSG00000043760	Pkhd1	cKO1h_vs_cKONT	3.12427	-0.184513	1	0	no
ENSMUSG00000041859	Mcm3	cKO1h_vs_cKONT	297.863	-0.116054	1	0	no
ENSMUSG00000097934	6720483E21Rik	cKO1h_vs_cKONT	7.99615	0.817439	1	0	no
ENSMUSG00000025931	Paqr8	cKO1h_vs_cKONT	3389.48	-0.00338476	1	0	no
ENSMUSG00000100929	Gm28064	cKO1h_vs_cKONT	5.20001	-0.969239	1	0	no
ENSMUSG00000041809	Efhc1	cKO1h_vs_cKONT	24.8216	0.11573	1	0	no
ENSMUSG00000041779	Tram2	cKO1h_vs_cKONT	49.128	-0.316224	1	0	no
ENSMUSG00000100819	Gm2693	cKO1h_vs_cKONT	2.58997	-1.12377	1	0	no
ENSMUSG00000025933	Tmem14a	cKO1h_vs_cKONT	420.076	0.115473	1	0	no
ENSMUSG00000102633	Gm38224	cKO1h_vs_cKONT	1.84865	-0.856857	1	0	no
ENSMUSG00000025934	Gsta3	cKO1h_vs_cKONT	16.6506	0.0720069	1	0	no
ENSMUSG00000028033	Kcnq5	cKO1h_vs_cKONT	2393.33	-0.155102	1	0	no
ENSMUSG00000082935	Gm7658	cKO1h_vs_cKONT	17.1053	-0.165279	1	0	no
ENSMUSG00000103748	Gm38243	cKO1h_vs_cKONT	1.59951	0.492186	1	0	no
ENSMUSG00000041670	Rims1	cKO1h_vs_cKONT	4040.39	-0.0711482	1	0	no
ENSMUSG00000097970	Gm27028	cKO1h_vs_cKONT	1.52005	1.08376	1	0	no
ENSMUSG00000026158	Ogfrl1	cKO1h_vs_cKONT	1608.03	0.000938048	1	0	no
ENSMUSG00000026156	B3gat2	cKO1h_vs_cKONT	874.604	-0.0162984	1	0	no
ENSMUSG00000026155	Smap1	cKO1h_vs_cKONT	3781.51	0.0139508	1	0	no
ENSMUSG00000026154	Sdhaf4	cKO1h_vs_cKONT	308.325	0.0222234	1	0	no
ENSMUSG00000026153	Fam135a	cKO1h_vs_cKONT	1106.46	-0.0141585	1	0	no
ENSMUSG00000102398	Gm37580	cKO1h_vs_cKONT	9.4469	-0.0564076	1	0	no
ENSMUSG00000026147	Col9a1	cKO1h_vs_cKONT	20.9499	-0.0158049	1	0	no
ENSMUSG00000026141	Col19a1	cKO1h_vs_cKONT	337.675	-0.0513728	1	0	no
ENSMUSG00000099997	Tubb4b-ps2	cKO1h_vs_cKONT	3.50241	-0.208517	1	0	no
ENSMUSG00000100131	Gm28439	cKO1h_vs_cKONT	181.174	-0.083493	1	0	no
ENSMUSG00000067736	Gm10222	cKO1h_vs_cKONT	52.1572	-0.000968761	1	0	no
ENSMUSG00000101939	Gm28438	cKO1h_vs_cKONT	38.067	-0.314785	1	0	no
ENSMUSG00000101111	Gm28437	cKO1h_vs_cKONT	320.708	-0.0753469	1	0	no
ENSMUSG00000100862	Gm10925	cKO1h_vs_cKONT	294.266	-0.155182	1	0	no
ENSMUSG00000102070	Gm28661	cKO1h_vs_cKONT	368.151	-0.0399079	1	0	no
ENSMUSG00000101249	Gm29216	cKO1h_vs_cKONT	280.295	-0.229297	1	0	no
ENSMUSG00000073725	Lmbrd1	cKO1h_vs_cKONT	3549.39	0.0338019	1	0	no
ENSMUSG00000033569	Adgrb3	cKO1h_vs_cKONT	3614.3	-0.00983068	1	0	no
ENSMUSG00000103209	Gm37331	cKO1h_vs_cKONT	2.34903	-0.901228	1	0	no
ENSMUSG00000104027	Gm37211	cKO1h_vs_cKONT	2.92102	0.249874	1	0	no
ENSMUSG00000102407	Gm37862	cKO1h_vs_cKONT	2.62228	0.491795	1	0	no
ENSMUSG00000103214	Gm38286	cKO1h_vs_cKONT	2.72379	0.309125	1	0	no
ENSMUSG00000104100	Gm37880	cKO1h_vs_cKONT	3.37031	0.500586	1	0	no
ENSMUSG00000103889	Gm37011	cKO1h_vs_cKONT	1.80383	-0.125932	1	0	no
ENSMUSG00000101301	Gm29214	cKO1h_vs_cKONT	1.39784	1.31577	1	0	no
ENSMUSG00000104221	Gm37051	cKO1h_vs_cKONT	1.57411	-1.45768	1	0	no
ENSMUSG00000102250	Gm38260	cKO1h_vs_cKONT	3.20936	-1.46394	1	0	no
ENSMUSG00000102317	Gm37628	cKO1h_vs_cKONT	5.56462	-0.114656	1	0	no
ENSMUSG00000103563	8030445P17Rik	cKO1h_vs_cKONT	2.92555	-0.895291	1	0	no
ENSMUSG00000102465	Gm38198	cKO1h_vs_cKONT	6.64199	-0.690108	1	0	no
ENSMUSG00000102659	Gm37077	cKO1h_vs_cKONT	4.87942	-1.45187	1	0	no
ENSMUSG00000103924	Gm37895	cKO1h_vs_cKONT	4.98238	-1.46917	1	0	no
ENSMUSG00000104132	Gm36952	cKO1h_vs_cKONT	2.66698	-1.20367	1	0	no
ENSMUSG00000102747	Gm37602	cKO1h_vs_cKONT	2.09266	0.864898	1	0	no
ENSMUSG00000102386	2900022M07Rik	cKO1h_vs_cKONT	1.8167	-2.17646	1	0	no
ENSMUSG00000104516	Gm9884	cKO1h_vs_cKONT	16.9788	0.0233342	1	0	no
ENSMUSG00000101514	Gm5524	cKO1h_vs_cKONT	1.79671	0.888027	1	0	no
ENSMUSG00000099492	Gm5525	cKO1h_vs_cKONT	2.86509	-1.3369	1	0	no
ENSMUSG00000053185	Gm9898	cKO1h_vs_cKONT	1.34426	-0.489241	1	0	no
ENSMUSG00000048874	Phf3	cKO1h_vs_cKONT	3571.8	0.00859188	1	0	no
ENSMUSG00000103783	Gm37522	cKO1h_vs_cKONT	2.72492	0.0940189	1	0	no
ENSMUSG00000104315	Gm37906	cKO1h_vs_cKONT	4.71622	-0.0777557	1	0	no
ENSMUSG00000026064	Ptp4a1	cKO1h_vs_cKONT	44.4325	0.034955	1	0	no
ENSMUSG00000117310	Ptp4a1	cKO1h_vs_cKONT	8.54185	0.285168	1	0	no
ENSMUSG00000070960	Gm19680	cKO1h_vs_cKONT	3.30141	0.0754971	1	0	no
ENSMUSG00000026058	Khdrbs2	cKO1h_vs_cKONT	327.169	0.0198778	1	0	no
ENSMUSG00000103482	Gm37999	cKO1h_vs_cKONT	3.23692	0.581701	1	0	no
ENSMUSG00000102321	Gm37792	cKO1h_vs_cKONT	2.05128	0.48575	1	0	no
ENSMUSG00000104433	Gm37426	cKO1h_vs_cKONT	4.94815	-2.08888	1	0	no
ENSMUSG00000100481	Gm7114	cKO1h_vs_cKONT	2.49504	-0.791322	1	0	no
ENSMUSG00000026134	Prim2	cKO1h_vs_cKONT	301.723	0.0310179	1	0	no
ENSMUSG00000103746	1700001G17Rik	cKO1h_vs_cKONT	4.17611	-0.355063	1	0	no
ENSMUSG00000004768	Rab23	cKO1h_vs_cKONT	1449.03	-0.139423	1	0	no
ENSMUSG00000042215	Bag2	cKO1h_vs_cKONT	533.131	-0.0118264	1	0	no
ENSMUSG00000103072	Gm37905	cKO1h_vs_cKONT	1.93789	-0.847285	1	0	no
ENSMUSG00000042197	Zfp451	cKO1h_vs_cKONT	3031.52	0.0483647	1	0	no
ENSMUSG00000081402	Gm15455	cKO1h_vs_cKONT	8.7664	-0.137253	1	0	no
ENSMUSG00000042182	Bend6	cKO1h_vs_cKONT	3704.96	0.0584404	1	0	no
ENSMUSG00000104416	Gm37067	cKO1h_vs_cKONT	10.2861	0.662701	1	0	no
ENSMUSG00000026131	Dst	cKO1h_vs_cKONT	13013.2	-0.021175	1	0	no
ENSMUSG00000103364	Gm38157	cKO1h_vs_cKONT	2.89986	0.140266	1	0	no
ENSMUSG00000096992	Gm26788	cKO1h_vs_cKONT	1.40956	-0.604491	1	0	no
ENSMUSG00000101462	Gm3052	cKO1h_vs_cKONT	6.66163	-0.496354	1	0	no
ENSMUSG00000102336	Gm37233	cKO1h_vs_cKONT	80.6006	0.226291	1	0	no
ENSMUSG00000042111	Ccdc115	cKO1h_vs_cKONT	782.175	-0.0696389	1	0	no
ENSMUSG00000026127	Imp4	cKO1h_vs_cKONT	1282.54	-0.00578561	1	0	no
ENSMUSG00000026126	Ptpn18	cKO1h_vs_cKONT	25.4045	-0.333313	1	0	no
ENSMUSG00000045174	Amer3	cKO1h_vs_cKONT	2147.39	-0.155258	0.652095	0.185689	no
ENSMUSG00000037509	Arhgef4	cKO1h_vs_cKONT	4747.61	-0.0173541	1	0	no
ENSMUSG00000104002	Gm38336	cKO1h_vs_cKONT	11.0747	0.409395	1	0	no
ENSMUSG00000037503	Fam168b	cKO1h_vs_cKONT	17816.9	0.0550702	1	0	no
ENSMUSG00000026123	Plekhb2	cKO1h_vs_cKONT	9818.56	0.0339939	1	0	no
ENSMUSG00000102531	1110002O04Rik	cKO1h_vs_cKONT	2.94168	-0.303356	1	0	no
ENSMUSG00000102202	Gm33280	cKO1h_vs_cKONT	2.21438	-0.817516	1	0	no
ENSMUSG00000037470	Uggt1	cKO1h_vs_cKONT	3100.75	0.0161036	1	0	no
ENSMUSG00000047180	Neurl3	cKO1h_vs_cKONT	5.49715	-0.0556593	1	0	no
ENSMUSG00000037447	Arid5a	cKO1h_vs_cKONT	1105.48	0.807602	9.40268e-09	8.02675	no
ENSMUSG00000010453	Kansl3	cKO1h_vs_cKONT	4001.59	0.0461425	1	0	no
ENSMUSG00000037432	Fer1l5	cKO1h_vs_cKONT	3.1655	-0.195425	1	0	no
ENSMUSG00000001143	Lman2l	cKO1h_vs_cKONT	1968.26	0.0927153	1	0	no
ENSMUSG00000037408	Cnnm4	cKO1h_vs_cKONT	833.286	0.0388041	1	0	no
ENSMUSG00000104316	Gm37909	cKO1h_vs_cKONT	1.53295	0.909694	1	0	no
ENSMUSG00000001138	Cnnm3	cKO1h_vs_cKONT	1233.74	0.0211098	1	0	no
ENSMUSG00000067653	Ankrd23	cKO1h_vs_cKONT	20.3703	-0.24727	1	0	no
ENSMUSG00000079610	Ankrd39	cKO1h_vs_cKONT	260.745	-0.217412	1	0	no
ENSMUSG00000026121	Sema4c	cKO1h_vs_cKONT	763.846	-0.0410762	1	0	no
ENSMUSG00000087589	D430040D24Rik	cKO1h_vs_cKONT	26.4895	0.183282	1	0	no
ENSMUSG00000046337	Fam178b	cKO1h_vs_cKONT	1.79259	-0.436033	1	0	no
ENSMUSG00000061518	Cox5b	cKO1h_vs_cKONT	2899.75	-0.0537506	1	0	no
ENSMUSG00000037351	Actr1b	cKO1h_vs_cKONT	8050.43	0.0325034	1	0	no
ENSMUSG00000102416	4933424G06Rik	cKO1h_vs_cKONT	9.20898	0.76395	1	0	no
ENSMUSG00000104237	Gm33533	cKO1h_vs_cKONT	14.1747	-0.020931	1	0	no
ENSMUSG00000026117	Zap70	cKO1h_vs_cKONT	25.5682	-0.227676	1	0	no
ENSMUSG00000026116	Tmem131	cKO1h_vs_cKONT	4253.1	-0.0363885	1	0	no
ENSMUSG00000102930	Gm38115	cKO1h_vs_cKONT	1.46086	0.220704	1	0	no
ENSMUSG00000103159	F830112A20Rik	cKO1h_vs_cKONT	3.03482	-0.8225	1	0	no
ENSMUSG00000080054	Rpl12-ps1	cKO1h_vs_cKONT	1.51352	0.554596	1	0	no
ENSMUSG00000050122	Vwa3b	cKO1h_vs_cKONT	60.1734	0.0342948	1	0	no
ENSMUSG00000103603	Gm37020	cKO1h_vs_cKONT	3.81631	-0.699318	1	0	no
ENSMUSG00000026114	Cnga3	cKO1h_vs_cKONT	3.46055	0.125872	1	0	no
ENSMUSG00000026113	Inpp4a	cKO1h_vs_cKONT	4579.82	0.0538431	1	0	no
ENSMUSG00000026112	Coa5	cKO1h_vs_cKONT	2494.17	-0.0018163	1	0	no
ENSMUSG00000026111	Unc50	cKO1h_vs_cKONT	930.1	0.0031976	1	0	no
ENSMUSG00000026110	Mgat4a	cKO1h_vs_cKONT	1445.67	-0.0439647	1	0	no
ENSMUSG00000103948	4930594C11Rik	cKO1h_vs_cKONT	1.74119	0.480151	1	0	no
ENSMUSG00000026090	2010300C02Rik	cKO1h_vs_cKONT	4702.35	-0.136484	1	0	no
ENSMUSG00000102650	Gm19863	cKO1h_vs_cKONT	1.28049	-1.07863	1	0	no
ENSMUSG00000060771	Tsga10	cKO1h_vs_cKONT	379.242	-0.019441	1	0	no
ENSMUSG00000097268	Gm26805	cKO1h_vs_cKONT	51.916	0.168321	1	0	no
ENSMUSG00000037216	Lipt1	cKO1h_vs_cKONT	121.885	0.134504	1	0	no
ENSMUSG00000026088	Mitd1	cKO1h_vs_cKONT	120.746	-0.0042027	1	0	no
ENSMUSG00000026087	Mrpl30	cKO1h_vs_cKONT	1373.24	0.00032564	1	0	no
ENSMUSG00000058407	Txndc9	cKO1h_vs_cKONT	1186.28	0.0588362	1	0	no
ENSMUSG00000026083	Eif5b	cKO1h_vs_cKONT	3059.85	-0.0172153	1	0	no
ENSMUSG00000026082	Rev1	cKO1h_vs_cKONT	1588.7	-0.030403	1	0	no
ENSMUSG00000103804	Gm37062	cKO1h_vs_cKONT	10.3612	-0.210937	1	0	no
ENSMUSG00000037138	Aff3	cKO1h_vs_cKONT	4022.02	-0.0366445	1	0	no
ENSMUSG00000087131	Gm16152	cKO1h_vs_cKONT	19.427	0.0719971	1	0	no
ENSMUSG00000048814	Lonrf2	cKO1h_vs_cKONT	11142.2	0.0129289	1	0	no
ENSMUSG00000026078	Pdcl3	cKO1h_vs_cKONT	623.308	0.0330082	1	0	no
ENSMUSG00000103046	Gm37309	cKO1h_vs_cKONT	35.0789	0.266457	1	0	no
ENSMUSG00000026077	Npas2	cKO1h_vs_cKONT	719.157	-0.169653	1	0	no
ENSMUSG00000073702	Rpl31	cKO1h_vs_cKONT	2011.54	-0.044798	1	0	no
ENSMUSG00000003134	Tbc1d8	cKO1h_vs_cKONT	790.691	0.0687542	1	0	no
ENSMUSG00000003135	Cnot11	cKO1h_vs_cKONT	1343.84	-0.00650695	1	0	no
ENSMUSG00000085894	Gm15832	cKO1h_vs_cKONT	34.1459	-0.0278424	1	0	no
ENSMUSG00000077704	Snord89	cKO1h_vs_cKONT	3.56917	0.500395	1	0	no
ENSMUSG00000048234	Rnf149	cKO1h_vs_cKONT	432.448	0.046447	1	0	no
ENSMUSG00000064936	Gm23722	cKO1h_vs_cKONT	1.79006	2.19909	1	0	no
ENSMUSG00000102471	Gm5100	cKO1h_vs_cKONT	5.39294	1.58521	1	0	no
ENSMUSG00000050967	Creg2	cKO1h_vs_cKONT	3519.6	-0.0800021	1	0	no
ENSMUSG00000097083	D930019O06Rik	cKO1h_vs_cKONT	129.299	0.270273	1	0	no
ENSMUSG00000057173	Rfx8	cKO1h_vs_cKONT	1.50744	-0.474294	1	0	no
ENSMUSG00000026074	Map4k4	cKO1h_vs_cKONT	8486.33	0.0303304	1	0	no
ENSMUSG00000102985	4930456G14Rik	cKO1h_vs_cKONT	3.13436	-0.563372	1	0	no
ENSMUSG00000026073	Il1r2	cKO1h_vs_cKONT	4.77192	-0.195585	1	0	no
ENSMUSG00000097899	Gm16894	cKO1h_vs_cKONT	4.65469	0.111568	1	0	no
ENSMUSG00000026072	Il1r1	cKO1h_vs_cKONT	40.6887	-0.00459138	1	0	no
ENSMUSG00000070942	Il1rl2	cKO1h_vs_cKONT	1.55333	-0.802675	1	0	no
ENSMUSG00000026069	Il1rl1	cKO1h_vs_cKONT	2.99551	0.0646464	1	0	no
ENSMUSG00000026065	Slc9a4	cKO1h_vs_cKONT	2.37367	0.356938	1	0	no
ENSMUSG00000026062	Slc9a2	cKO1h_vs_cKONT	28.878	-0.100205	1	0	no
ENSMUSG00000041945	Mfsd9	cKO1h_vs_cKONT	252.828	-0.0699982	1	0	no
ENSMUSG00000079588	Tmem182	cKO1h_vs_cKONT	2.29516	-0.788834	1	0	no
ENSMUSG00000100832	Gm29260	cKO1h_vs_cKONT	25.6724	-0.176721	1	0	no
ENSMUSG00000101299	Gm28175	cKO1h_vs_cKONT	43.048	0.0461181	1	0	no
ENSMUSG00000060424	Pantr1	cKO1h_vs_cKONT	1016.76	-0.00414893	1	0	no
ENSMUSG00000093436	Gm20646	cKO1h_vs_cKONT	68.7611	0.268733	1	0	no
ENSMUSG00000045515	Pou3f3	cKO1h_vs_cKONT	4940.77	0.0984512	1	0	no
ENSMUSG00000097063	Pantr2	cKO1h_vs_cKONT	30.1716	-0.177062	1	0	no
ENSMUSG00000099784	Dalir	cKO1h_vs_cKONT	16.2538	0.477181	1	0	no
ENSMUSG00000060679	Mrps9	cKO1h_vs_cKONT	685.569	0.0235002	1	0	no
ENSMUSG00000041907	Gpr45	cKO1h_vs_cKONT	577.391	-0.169511	0.724817	0.139772	no
ENSMUSG00000070939	Tgfbrap1	cKO1h_vs_cKONT	2668.12	-0.0135242	1	0	no
ENSMUSG00000100269	Gm28782	cKO1h_vs_cKONT	1.23145	-0.847283	1	0	no
ENSMUSG00000041878	8430432A02Rik	cKO1h_vs_cKONT	5.70121	0.548418	1	0	no
ENSMUSG00000010290	AI597479	cKO1h_vs_cKONT	989.104	0.0555254	1	0	no
ENSMUSG00000008136	Fhl2	cKO1h_vs_cKONT	681.606	0.0028139	1	0	no
ENSMUSG00000066877	Nck2	cKO1h_vs_cKONT	1156.67	0.0458758	1	0	no
ENSMUSG00000103945	Gm38228	cKO1h_vs_cKONT	23.4356	-0.19982	1	0	no
ENSMUSG00000026051	Ecrg4	cKO1h_vs_cKONT	32.4633	0.10834	1	0	no
ENSMUSG00000100764	Gm29155	cKO1h_vs_cKONT	3.70518	0.0214804	1	0	no
ENSMUSG00000100480	Gm29156	cKO1h_vs_cKONT	7.4061	0.455285	1	0	no
ENSMUSG00000057363	Uxs1	cKO1h_vs_cKONT	725.531	-0.007409	1	0	no
ENSMUSG00000100701	Gm19587	cKO1h_vs_cKONT	2.12023	0.125237	1	0	no
ENSMUSG00000041763	Tpp2	cKO1h_vs_cKONT	3140.07	0.0149805	1	0	no
ENSMUSG00000047343	Mettl21c	cKO1h_vs_cKONT	4.68257	1.08718	1	0	no
ENSMUSG00000091844	Gm8251	cKO1h_vs_cKONT	5.56662	0.442867	1	0	no
ENSMUSG00000026049	Tex30	cKO1h_vs_cKONT	60.9983	-0.187682	1	0	no
ENSMUSG00000026047	Poglut2	cKO1h_vs_cKONT	184.707	0.104968	1	0	no
ENSMUSG00000041684	Bivm	cKO1h_vs_cKONT	1011.42	-0.0486157	1	0	no
ENSMUSG00000026048	Ercc5	cKO1h_vs_cKONT	948.112	0.0322455	1	0	no
ENSMUSG00000026043	Col3a1	cKO1h_vs_cKONT	50.0465	0.343244	1	0	no
ENSMUSG00000026042	Col5a2	cKO1h_vs_cKONT	219.01	0.0210488	1	0	no
ENSMUSG00000025995	Wdr75	cKO1h_vs_cKONT	1159.8	0.0270285	1	0	no
ENSMUSG00000084817	Gm5526	cKO1h_vs_cKONT	37.086	-0.370297	1	0	no
ENSMUSG00000025993	Slc40a1	cKO1h_vs_cKONT	44.7211	0.0610724	1	0	no
ENSMUSG00000070896	Rpl23a-ps1	cKO1h_vs_cKONT	1.22425	-0.00352998	1	0	no
ENSMUSG00000041144	Dnah7b	cKO1h_vs_cKONT	83.7371	-0.121235	1	0	no
ENSMUSG00000101262	Gm8326	cKO1h_vs_cKONT	17.6673	-0.0904237	1	0	no
ENSMUSG00000101337	Dnah7c	cKO1h_vs_cKONT	10.957	0.355724	1	0	no
ENSMUSG00000025986	Slc39a10	cKO1h_vs_cKONT	3325.79	-0.0428464	1	0	no
ENSMUSG00000100213	Gm28151	cKO1h_vs_cKONT	44.7842	-0.21348	1	0	no
ENSMUSG00000100033	Gm8337	cKO1h_vs_cKONT	11.1871	0.26554	1	0	no
ENSMUSG00000026109	Tmeff2	cKO1h_vs_cKONT	1204.71	-0.0127623	1	0	no
ENSMUSG00000099924	Gm28320	cKO1h_vs_cKONT	2.04801	-0.30566	1	0	no
ENSMUSG00000099625	Gm29325	cKO1h_vs_cKONT	4.46284	-0.974848	1	0	no
ENSMUSG00000045954	Cavin2	cKO1h_vs_cKONT	113.591	-0.0336576	1	0	no
ENSMUSG00000026107	Nabp1	cKO1h_vs_cKONT	294.155	0.0713998	1	0	no
ENSMUSG00000099413	Gm17767	cKO1h_vs_cKONT	4.12415	0.301073	1	0	no
ENSMUSG00000101741	Gm28055	cKO1h_vs_cKONT	1.89712	-0.71684	1	0	no
ENSMUSG00000018417	Myo1b	cKO1h_vs_cKONT	511.638	-0.130255	1	0	no
ENSMUSG00000109599	Gm31812	cKO1h_vs_cKONT	9.54235	0.051778	1	0	no
ENSMUSG00000026104	Stat1	cKO1h_vs_cKONT	190.412	-0.0282717	1	0	no
ENSMUSG00000026103	Gls	cKO1h_vs_cKONT	9276.93	0.0547329	1	0	no
ENSMUSG00000002881	Nab1	cKO1h_vs_cKONT	981.829	0.23561	0.0243096	1.61422	no
ENSMUSG00000100007	Gm5527	cKO1h_vs_cKONT	2.12492	-0.0883254	1	0	no
ENSMUSG00000043015	Nemp2	cKO1h_vs_cKONT	106.117	0.0692283	1	0	no
ENSMUSG00000103630	Gm37242	cKO1h_vs_cKONT	9.75307	0.119507	1	0	no
ENSMUSG00000041439	Mfsd6	cKO1h_vs_cKONT	2716.84	-0.0153481	1	0	no
ENSMUSG00000026102	Inpp1	cKO1h_vs_cKONT	1114.67	0.0356683	1	0	no
ENSMUSG00000041426	Hibch	cKO1h_vs_cKONT	317.461	0.205128	1	0	no
ENSMUSG00000043629	1700019D03Rik	cKO1h_vs_cKONT	56.6091	0.0788895	1	0	no
ENSMUSG00000026100	Mstn	cKO1h_vs_cKONT	22.8527	1.32916	0.655366	0.183516	no
ENSMUSG00000060715	1700019A02Rik	cKO1h_vs_cKONT	2.72866	-1.28575	1	0	no
ENSMUSG00000026098	Pms1	cKO1h_vs_cKONT	83.4765	0.0535328	1	0	no
ENSMUSG00000026097	Ormdl1	cKO1h_vs_cKONT	99.1675	0.138256	1	0	no
ENSMUSG00000026096	Osgepl1	cKO1h_vs_cKONT	244.506	-0.0075657	1	0	no
ENSMUSG00000099913	Gm28551	cKO1h_vs_cKONT	5.46197	0.0680653	1	0	no
ENSMUSG00000101838	Gm18800	cKO1h_vs_cKONT	1.28265	0.575773	1	0	no
ENSMUSG00000026095	Asnsd1	cKO1h_vs_cKONT	114.132	-0.00230112	1	0	no
ENSMUSG00000096141	Dnah7a	cKO1h_vs_cKONT	37.1445	-0.182	1	0	no
ENSMUSG00000026094	Stk17b	cKO1h_vs_cKONT	70.1011	0.3803	1	0	no
ENSMUSG00000042807	Hecw2	cKO1h_vs_cKONT	2161.95	-0.276896	0.805216	0.0940874	no
ENSMUSG00000102868	Gm37633	cKO1h_vs_cKONT	2.6527	-0.165594	1	0	no
ENSMUSG00000025983	Ccdc150	cKO1h_vs_cKONT	2.99693	1.05444	1	0	no
ENSMUSG00000041303	Gtf3c3	cKO1h_vs_cKONT	1137.35	-0.0551473	1	0	no
ENSMUSG00000109809	Gm34066	cKO1h_vs_cKONT	5.53991	0.14388	1	0	no
ENSMUSG00000073678	Pgap1	cKO1h_vs_cKONT	4005.04	0.0167247	1	0	no
ENSMUSG00000104136	Gm36955	cKO1h_vs_cKONT	5.77615	0.330168	1	0	no
ENSMUSG00000052331	Ankrd44	cKO1h_vs_cKONT	595.813	-0.142788	1	0	no
ENSMUSG00000102503	Gm37370	cKO1h_vs_cKONT	1.41142	-0.68519	1	0	no
ENSMUSG00000025982	Sf3b1	cKO1h_vs_cKONT	9972.38	0.0907013	0.601855	0.220508	no
ENSMUSG00000103030	E330011M16Rik	cKO1h_vs_cKONT	2.45309	0.0891896	1	0	no
ENSMUSG00000025981	Coq10b	cKO1h_vs_cKONT	575.04	0.53186	5.14749e-10	9.2884	no
ENSMUSG00000101122	Gm17971	cKO1h_vs_cKONT	8.72681	0.700675	1	0	no
ENSMUSG00000025980	Hspd1	cKO1h_vs_cKONT	5885.09	0.0211266	1	0	no
ENSMUSG00000073676	Hspe1	cKO1h_vs_cKONT	1059.17	-0.0213136	1	0	no
ENSMUSG00000100736	Gm5147	cKO1h_vs_cKONT	1.49938	0.220193	1	0	no
ENSMUSG00000089670	Gm16581	cKO1h_vs_cKONT	4.63051	0.121743	1	0	no
ENSMUSG00000025979	Mob4	cKO1h_vs_cKONT	2312.73	0.0386774	1	0	no
ENSMUSG00000025978	Rftn2	cKO1h_vs_cKONT	366.452	-0.096557	1	0	no
ENSMUSG00000097649	Gm10561	cKO1h_vs_cKONT	38.5189	-0.433242	1	0	no
ENSMUSG00000046994	Mars2	cKO1h_vs_cKONT	770.334	-0.0269269	1	0	no
ENSMUSG00000100215	Gm8292	cKO1h_vs_cKONT	3.59002	-0.844183	1	0	no
ENSMUSG00000038349	Plcl1	cKO1h_vs_cKONT	934.141	-0.0602724	1	0	no
ENSMUSG00000102145	Gm38056	cKO1h_vs_cKONT	4.49782	0.293711	1	0	no
ENSMUSG00000100309	Gm6644	cKO1h_vs_cKONT	4.99515	0.20938	1	0	no
ENSMUSG00000099950	9130227L01Rik	cKO1h_vs_cKONT	7.36963	-0.067726	1	0	no
ENSMUSG00000038331	Satb2	cKO1h_vs_cKONT	3716.88	0.00293014	1	0	no
ENSMUSG00000087022	9130024F11Rik	cKO1h_vs_cKONT	339.604	0.101568	1	0	no
ENSMUSG00000104310	Gm4081	cKO1h_vs_cKONT	21.377	-0.516107	1	0	no
ENSMUSG00000101429	BC055402	cKO1h_vs_cKONT	2.55909	-0.132617	1	0	no
ENSMUSG00000097519	4930558J18Rik	cKO1h_vs_cKONT	5.80027	0.743345	1	0	no
ENSMUSG00000038323	1700066M21Rik	cKO1h_vs_cKONT	485.592	0.0408581	1	0	no
ENSMUSG00000048495	Tyw5	cKO1h_vs_cKONT	268.341	0.0229092	1	0	no
ENSMUSG00000025971	Maip1	cKO1h_vs_cKONT	576.982	-0.111144	1	0	no
ENSMUSG00000038305	Spats2l	cKO1h_vs_cKONT	1257.32	-0.0805895	1	0	no
ENSMUSG00000054770	Kctd18	cKO1h_vs_cKONT	545.837	-0.136769	1	0	no
ENSMUSG00000026039	Sgo2a	cKO1h_vs_cKONT	96.5741	-0.359795	1	0	no
ENSMUSG00000063558	Aox1	cKO1h_vs_cKONT	416.872	-0.0185677	1	0	no
ENSMUSG00000064294	Aox3	cKO1h_vs_cKONT	2.16468	-0.274462	1	0	no
ENSMUSG00000038242	Aox4	cKO1h_vs_cKONT	43.0182	-0.052678	1	0	no
ENSMUSG00000103839	Gm37607	cKO1h_vs_cKONT	28.2305	-0.326067	1	0	no
ENSMUSG00000051223	Bzw1	cKO1h_vs_cKONT	10524.4	0.068934	1	0	no
ENSMUSG00000026034	Clk1	cKO1h_vs_cKONT	1347.14	0.223858	1	0	no
ENSMUSG00000026035	Ppil3	cKO1h_vs_cKONT	396.323	-0.0471001	1	0	no
ENSMUSG00000026036	Nif3l1	cKO1h_vs_cKONT	1015.47	-0.0427107	1	0	no
ENSMUSG00000026037	Orc2	cKO1h_vs_cKONT	772.299	-0.112168	1	0	no
ENSMUSG00000094245	Gm23966	cKO1h_vs_cKONT	1.93831	1.37982	1	0	no
ENSMUSG00000085054	Gm15834	cKO1h_vs_cKONT	28.6894	0.20872	1	0	no
ENSMUSG00000038174	Fam126b	cKO1h_vs_cKONT	2678.6	0.101318	1	0	no
ENSMUSG00000026032	Ndufb3	cKO1h_vs_cKONT	1065.87	0.00424583	1	0	no
ENSMUSG00000059647	Cbx3-ps7	cKO1h_vs_cKONT	5.35329	-0.407695	1	0	no
ENSMUSG00000102059	Gm20257	cKO1h_vs_cKONT	5.08428	0.348132	1	0	no
ENSMUSG00000026031	Cflar	cKO1h_vs_cKONT	328.085	-0.0172547	1	0	no
ENSMUSG00000026029	Casp8	cKO1h_vs_cKONT	6.19685	-0.029858	1	0	no
ENSMUSG00000099719	Gm28802	cKO1h_vs_cKONT	2.02819	-0.545411	1	0	no
ENSMUSG00000026028	Trak2	cKO1h_vs_cKONT	6226.21	0.0169003	1	0	no
ENSMUSG00000026027	Stradb	cKO1h_vs_cKONT	1538.47	-0.0342188	1	0	no
ENSMUSG00000072295	C2cd6	cKO1h_vs_cKONT	2.35548	-0.125943	1	0	no
ENSMUSG00000038079	Tmem237	cKO1h_vs_cKONT	567.928	-0.0233096	1	0	no
ENSMUSG00000097573	G730003C15Rik	cKO1h_vs_cKONT	11.504	0.301261	1	0	no
ENSMUSG00000079550	Mpp4	cKO1h_vs_cKONT	19.2181	0.199509	1	0	no
ENSMUSG00000026024	Als2	cKO1h_vs_cKONT	2407.05	0.0502849	1	0	no
ENSMUSG00000026023	Cdk15	cKO1h_vs_cKONT	31.6656	0.131925	1	0	no
ENSMUSG00000047361	Gm973	cKO1h_vs_cKONT	58.4622	0.240991	1	0	no
ENSMUSG00000026021	Sumo1	cKO1h_vs_cKONT	1308.83	0.032925	1	0	no
ENSMUSG00000103821	D430013B06Rik	cKO1h_vs_cKONT	4.53751	0.471684	1	0	no
ENSMUSG00000101400	Gm29596	cKO1h_vs_cKONT	1.99496	-1.90009	1	0	no
ENSMUSG00000026020	Nop58	cKO1h_vs_cKONT	2213.33	0.00379521	1	0	no
ENSMUSG00000104052	Gm38125	cKO1h_vs_cKONT	1.28794	-2.60248	1	0	no
ENSMUSG00000041040	Fam117b	cKO1h_vs_cKONT	3033.49	0.0741467	1	0	no
ENSMUSG00000103696	Gm37531	cKO1h_vs_cKONT	3.77277	1.6355	1	0	no
ENSMUSG00000026018	Ica1l	cKO1h_vs_cKONT	1099.59	0.161387	0.875085	0.0579497	no
ENSMUSG00000026019	Wdr12	cKO1h_vs_cKONT	902.292	-0.00997468	1	0	no
ENSMUSG00000073664	Nbeal1	cKO1h_vs_cKONT	409.668	-0.0175808	1	0	no
ENSMUSG00000049439	Cyp20a1	cKO1h_vs_cKONT	268.907	-0.0477194	1	0	no
ENSMUSG00000026782	Abi2	cKO1h_vs_cKONT	10904.6	0.0355573	1	0	no
ENSMUSG00000082160	Gm11578	cKO1h_vs_cKONT	4.37329	0.226807	1	0	no
ENSMUSG00000101188	Eif4a-ps4	cKO1h_vs_cKONT	97.0873	0.0787191	1	0	no
ENSMUSG00000026012	Cd28	cKO1h_vs_cKONT	22.2742	-0.469533	1	0	no
ENSMUSG00000102549	Gm38137	cKO1h_vs_cKONT	2.58358	-0.27121	1	0	no
ENSMUSG00000026011	Ctla4	cKO1h_vs_cKONT	2.11643	-0.591773	1	0	no
ENSMUSG00000081382	Rpl18-ps1	cKO1h_vs_cKONT	12.3731	-0.264458	1	0	no
ENSMUSG00000082804	Rpl17-ps1	cKO1h_vs_cKONT	1.57979	-0.4491	1	0	no
ENSMUSG00000052062	Pard3b	cKO1h_vs_cKONT	148.599	0.0967555	1	0	no
ENSMUSG00000084333	Gm11599	cKO1h_vs_cKONT	2.08547	-0.614679	1	0	no
ENSMUSG00000025969	Nrp2	cKO1h_vs_cKONT	2924.64	0.0463846	1	0	no
ENSMUSG00000103032	Gm37121	cKO1h_vs_cKONT	7.93108	-0.181481	1	0	no
ENSMUSG00000040865	Ino80d	cKO1h_vs_cKONT	1631.64	-0.0213642	1	0	no
ENSMUSG00000084799	Ino80dos	cKO1h_vs_cKONT	107.896	0.10001	1	0	no
ENSMUSG00000101599	Gm20342	cKO1h_vs_cKONT	122.964	-0.194303	1	0	no
ENSMUSG00000025968	Ndufs1	cKO1h_vs_cKONT	4468.54	0.0263319	1	0	no
ENSMUSG00000025967	Eef1b2	cKO1h_vs_cKONT	3386.13	-0.00878339	1	0	no
ENSMUSG00000064602	Snora41	cKO1h_vs_cKONT	3.47929	0.293849	1	0	no
ENSMUSG00000046856	Gpr1	cKO1h_vs_cKONT	7.89761	0.458079	1	0	no
ENSMUSG00000027520	Zdbf2	cKO1h_vs_cKONT	2330.64	0.464091	0.590241	0.22897	no
ENSMUSG00000081643	Gm11605	cKO1h_vs_cKONT	2.65836	-0.694975	1	0	no
ENSMUSG00000025964	Adam23	cKO1h_vs_cKONT	3081.08	-0.0596759	1	0	no
ENSMUSG00000069085	Dytn	cKO1h_vs_cKONT	2.64665	0.265311	1	0	no
ENSMUSG00000025963	Mdh1b	cKO1h_vs_cKONT	45.174	0.188198	1	0	no
ENSMUSG00000025962	Fastkd2	cKO1h_vs_cKONT	353.682	0.00403259	1	0	no
ENSMUSG00000025961	4933402D24Rik	cKO1h_vs_cKONT	2.82041	1.04973	1	0	no
ENSMUSG00000082373	Gm13754	cKO1h_vs_cKONT	2.15384	0.335714	1	0	no
ENSMUSG00000044689	Gm13749	cKO1h_vs_cKONT	31.7243	-0.158557	1	0	no
ENSMUSG00000025959	Klf7	cKO1h_vs_cKONT	4083.4	0.0705387	1	0	no
ENSMUSG00000086721	Gm13750	cKO1h_vs_cKONT	1.28892	-1.57219	1	0	no
ENSMUSG00000025958	Creb1	cKO1h_vs_cKONT	1951.84	-0.00291821	1	0	no
ENSMUSG00000025956	Mettl21a	cKO1h_vs_cKONT	219.758	-0.176623	1	0	no
ENSMUSG00000087213	2810408I11Rik	cKO1h_vs_cKONT	11.4494	-0.460165	1	0	no
ENSMUSG00000070871	Ccnyl1	cKO1h_vs_cKONT	290.268	0.0540961	1	0	no
ENSMUSG00000045005	Fzd5	cKO1h_vs_cKONT	69.5017	0.301759	1	0	no
ENSMUSG00000102140	Gm38058	cKO1h_vs_cKONT	1.38412	-1.32344	1	0	no
ENSMUSG00000051344	Plekhm3	cKO1h_vs_cKONT	1579.9	-0.0136226	1	0	no
ENSMUSG00000084416	Rpl10a-ps1	cKO1h_vs_cKONT	67.4795	-0.297597	1	0	no
ENSMUSG00000044429	Cryga	cKO1h_vs_cKONT	3.90123	-0.64299	1	0	no
ENSMUSG00000044816	D630023F18Rik	cKO1h_vs_cKONT	217.437	0.0341441	1	0	no
ENSMUSG00000025950	Idh1	cKO1h_vs_cKONT	3198.69	0.00157644	1	0	no
ENSMUSG00000025949	Pikfyve	cKO1h_vs_cKONT	1658.88	0.0223199	1	0	no
ENSMUSG00000025946	Pth2r	cKO1h_vs_cKONT	24.0948	-0.206118	1	0	no
ENSMUSG00000015222	Map2	cKO1h_vs_cKONT	51930.8	0.0393601	1	0	no
ENSMUSG00000065694	Gm25411	cKO1h_vs_cKONT	2.62564	0.766145	1	0	no
ENSMUSG00000055567	Unc80	cKO1h_vs_cKONT	3812.03	0.0154864	1	0	no
ENSMUSG00000026005	Rpe	cKO1h_vs_cKONT	618.583	0.0541229	1	0	no
ENSMUSG00000102559	Gm37570	cKO1h_vs_cKONT	21.4278	0.00448366	1	0	no
ENSMUSG00000102374	Gm38387	cKO1h_vs_cKONT	10.3178	0.155405	1	0	no
ENSMUSG00000102776	Gm38162	cKO1h_vs_cKONT	17.0056	-0.70618	1	0	no
ENSMUSG00000082057	Gm15789	cKO1h_vs_cKONT	5.11932	-0.248504	1	0	no
ENSMUSG00000103756	Gm37285	cKO1h_vs_cKONT	8.18747	0.640306	1	0	no
ENSMUSG00000103382	Gm37755	cKO1h_vs_cKONT	5.21051	0.889683	1	0	no
ENSMUSG00000103553	Gm38218	cKO1h_vs_cKONT	1.93219	-0.499235	1	0	no
ENSMUSG00000026003	Acadl	cKO1h_vs_cKONT	706.428	0.00253674	1	0	no
ENSMUSG00000082769	Gm15793	cKO1h_vs_cKONT	1.69573	-1.13186	1	0	no
ENSMUSG00000061816	Myl1	cKO1h_vs_cKONT	7.12009	-0.21653	1	0	no
ENSMUSG00000094191	Rpl31-ps14	cKO1h_vs_cKONT	1.21981	-0.662963	1	0	no
ENSMUSG00000026000	Lancl1	cKO1h_vs_cKONT	4258.95	0.0430102	1	0	no
ENSMUSG00000025991	Cps1	cKO1h_vs_cKONT	47.9089	-0.24517	1	0	no
ENSMUSG00000062209	Erbb4	cKO1h_vs_cKONT	5430.79	0.0170379	1	0	no
ENSMUSG00000087514	Gm16076	cKO1h_vs_cKONT	2.19867	-0.546924	1	0	no
ENSMUSG00000025997	Ikzf2	cKO1h_vs_cKONT	103.46	-0.0478813	1	0	no
ENSMUSG00000053153	Spag16	cKO1h_vs_cKONT	6.73421	-0.404173	1	0	no
ENSMUSG00000045648	Vwc2l	cKO1h_vs_cKONT	207.519	0.0789539	1	0	no
ENSMUSG00000026196	Bard1	cKO1h_vs_cKONT	59.379	-0.048607	1	0	no
ENSMUSG00000050296	Abca12	cKO1h_vs_cKONT	14.9371	-0.176301	1	0	no
ENSMUSG00000026192	Atic	cKO1h_vs_cKONT	728.81	0.00892632	1	0	no
ENSMUSG00000026193	Fn1	cKO1h_vs_cKONT	250.906	0.0430559	1	0	no
ENSMUSG00000073652	Apol7d	cKO1h_vs_cKONT	2.23033	1.17973	1	0	no
ENSMUSG00000101834	Gm5829	cKO1h_vs_cKONT	1.88782	-0.482034	1	0	no
ENSMUSG00000101496	Gm8885	cKO1h_vs_cKONT	1.81637	0.286561	1	0	no
ENSMUSG00000039395	Mreg	cKO1h_vs_cKONT	106.455	0.0588997	1	0	no
ENSMUSG00000093843	Gm25939	cKO1h_vs_cKONT	1.66749	-2.12993	1	0	no
ENSMUSG00000026189	Pecr	cKO1h_vs_cKONT	110.856	0.0848988	1	0	no
ENSMUSG00000026188	Tmem169	cKO1h_vs_cKONT	1381.93	-0.0903441	1	0	no
ENSMUSG00000026187	Xrcc5	cKO1h_vs_cKONT	524.664	0.103858	1	0	no
ENSMUSG00000039372	Marchf4	cKO1h_vs_cKONT	3732.38	0.0484506	1	0	no
ENSMUSG00000039354	Smarcal1	cKO1h_vs_cKONT	2347.32	0.0578867	1	0	no
ENSMUSG00000110712	Gm39662	cKO1h_vs_cKONT	6.40357	-0.307865	1	0	no
ENSMUSG00000046330	Rpl37a	cKO1h_vs_cKONT	2410.26	-0.0307418	1	0	no
ENSMUSG00000039323	Igfbp2	cKO1h_vs_cKONT	4302.36	-0.0452069	1	0	no
ENSMUSG00000026185	Igfbp5	cKO1h_vs_cKONT	3322.04	0.0236849	1	0	no
ENSMUSG00000100301	6030407O03Rik	cKO1h_vs_cKONT	3.59766	0.551945	1	0	no
ENSMUSG00000055322	Tns1	cKO1h_vs_cKONT	551.473	-0.0380569	1	0	no
ENSMUSG00000061815	Rufy4	cKO1h_vs_cKONT	3.37877	-0.280565	1	0	no
ENSMUSG00000006304	Arpc2	cKO1h_vs_cKONT	6856.87	0.0455818	1	0	no
ENSMUSG00000006299	Aamp	cKO1h_vs_cKONT	5732.81	0.0309921	1	0	no
ENSMUSG00000026179	Pnkd	cKO1h_vs_cKONT	5066.81	0.0239797	1	0	no
ENSMUSG00000006301	Tmbim1	cKO1h_vs_cKONT	263.974	0.13164	1	0	no
ENSMUSG00000099931	Gm29358	cKO1h_vs_cKONT	9.92021	-0.797082	1	0	no
ENSMUSG00000103403	Gm37931	cKO1h_vs_cKONT	4.79059	0.121914	1	0	no
ENSMUSG00000073650	Catip	cKO1h_vs_cKONT	18.3123	-0.106556	1	0	no
ENSMUSG00000026177	Slc11a1	cKO1h_vs_cKONT	27.7466	0.00458912	1	0	no
ENSMUSG00000026176	Ctdsp1	cKO1h_vs_cKONT	464.087	-0.132641	1	0	no
ENSMUSG00000026175	Vil1	cKO1h_vs_cKONT	2.02597	1.40109	1	0	no
ENSMUSG00000033364	Usp37	cKO1h_vs_cKONT	1058.74	0.122898	1	0	no
ENSMUSG00000103227	Gm37733	cKO1h_vs_cKONT	2.73916	1.50754	1	0	no
ENSMUSG00000026174	Cnot9	cKO1h_vs_cKONT	1892.54	0.0381636	1	0	no
ENSMUSG00000026173	Plcd4	cKO1h_vs_cKONT	475.005	0.0120435	1	0	no
ENSMUSG00000026135	Zfp142	cKO1h_vs_cKONT	2301.19	-0.00338359	1	0	no
ENSMUSG00000026172	Bcs1l	cKO1h_vs_cKONT	789.253	-0.0486062	1	0	no
ENSMUSG00000026171	Rnf25	cKO1h_vs_cKONT	1251.75	-0.0149551	1	0	no
ENSMUSG00000033276	Stk36	cKO1h_vs_cKONT	273.068	0.0796971	1	0	no
ENSMUSG00000033257	Ttll4	cKO1h_vs_cKONT	782.527	-0.00991718	1	0	no
ENSMUSG00000026170	Cyp27a1	cKO1h_vs_cKONT	2.85508	-0.672992	1	0	no
ENSMUSG00000033227	Wnt6	cKO1h_vs_cKONT	4.28395	0.368218	1	0	no
ENSMUSG00000090071	Cdk5r2	cKO1h_vs_cKONT	6618.91	-0.113442	1	0	no
ENSMUSG00000047021	Cfap65	cKO1h_vs_cKONT	88.6523	0.0803442	1	0	no
ENSMUSG00000006538	Ihh	cKO1h_vs_cKONT	18.7807	0.688522	1	0	no
ENSMUSG00000026162	Nhej1	cKO1h_vs_cKONT	32.0834	-0.0814838	1	0	no
ENSMUSG00000026205	Slc23a3	cKO1h_vs_cKONT	15.6681	0.0970701	1	0	no
ENSMUSG00000033159	Cnppd1	cKO1h_vs_cKONT	1660.24	0.0310779	1	0	no
ENSMUSG00000049339	Retreg2	cKO1h_vs_cKONT	8904.37	0.0425951	1	0	no
ENSMUSG00000026197	Zfand2b	cKO1h_vs_cKONT	433.359	0.00148548	1	0	no
ENSMUSG00000026198	Abcb6	cKO1h_vs_cKONT	224.647	-0.0839696	1	0	no
ENSMUSG00000033124	Atg9a	cKO1h_vs_cKONT	3765.06	0.0378305	1	0	no
ENSMUSG00000026199	Ankzf1	cKO1h_vs_cKONT	562.713	-0.117172	1	0	no
ENSMUSG00000026200	Glb1l	cKO1h_vs_cKONT	701.568	0.0705518	1	0	no
ENSMUSG00000026201	Stk16	cKO1h_vs_cKONT	1567.12	0.0259417	1	0	no
ENSMUSG00000026202	Tuba4a	cKO1h_vs_cKONT	10728	0.0344147	1	0	no
ENSMUSG00000026203	Dnajb2	cKO1h_vs_cKONT	2192.75	0.0185321	1	0	no
ENSMUSG00000026204	Ptprn	cKO1h_vs_cKONT	20539.9	0.0254852	1	0	no
ENSMUSG00000101840	Gm28294	cKO1h_vs_cKONT	8.50952	0.363959	1	0	no
ENSMUSG00000033061	Resp18	cKO1h_vs_cKONT	88.1581	0.0526216	1	0	no
ENSMUSG00000026209	Dnpep	cKO1h_vs_cKONT	1464.71	0.0211397	1	0	no
ENSMUSG00000026208	Des	cKO1h_vs_cKONT	1.37463	-0.672367	1	0	no
ENSMUSG00000026207	Speg	cKO1h_vs_cKONT	3991.43	-0.0789346	1	0	no
ENSMUSG00000033021	Gmppa	cKO1h_vs_cKONT	1390.3	0.0236672	1	0	no
ENSMUSG00000033007	Asic4	cKO1h_vs_cKONT	934.137	-0.0164114	1	0	no
ENSMUSG00000102605	Gm37264	cKO1h_vs_cKONT	9.86308	-0.390628	1	0	no
ENSMUSG00000026211	Obsl1	cKO1h_vs_cKONT	659.757	-0.0233883	1	0	no
ENSMUSG00000051703	Tmem198	cKO1h_vs_cKONT	2509.04	0.101878	1	0	no
ENSMUSG00000032968	Inha	cKO1h_vs_cKONT	699.796	-0.0307103	1	0	no
ENSMUSG00000026213	Stk11ip	cKO1h_vs_cKONT	1382.9	0.000207691	1	0	no
ENSMUSG00000006576	Slc4a3	cKO1h_vs_cKONT	7467.43	0.0035364	1	0	no
ENSMUSG00000100553	Gm17751	cKO1h_vs_cKONT	2.19944	-0.0373427	1	0	no
ENSMUSG00000026235	Epha4	cKO1h_vs_cKONT	8152.62	0.0323463	1	0	no
ENSMUSG00000101849	Gm28386	cKO1h_vs_cKONT	7.04756	0.142355	1	0	no
ENSMUSG00000032908	Sgpp2	cKO1h_vs_cKONT	26.8115	0.09989	1	0	no
ENSMUSG00000026245	Farsb	cKO1h_vs_cKONT	1949.32	-0.010886	1	0	no
ENSMUSG00000104018	4833412K13Rik	cKO1h_vs_cKONT	13.9866	0.338006	1	0	no
ENSMUSG00000032883	Acsl3	cKO1h_vs_cKONT	3603.56	0.0074861	1	0	no
[truncated: 21,692 more rows]

## Sheet: cKO6hvsNT
geneID	gene_symbol	RNA_Contrast	RNA_AveExpr	RNA_logFC	RNA_adj.P.Val	RNA_log.adj.P.Val	Smad1/5 peak
[truncated: 22,768 more rows]

[truncated: 1 more sheets: control_NTvscKO_NT]
