# Supplementary material for: Control of neuronal excitation–inhibition balance by BMP–SMAD1 signalling
Source: Nature. 2024 Apr 17;629(8011):402–9. doi: 10.1038/s41586-024-07317-z (PMC11078759; doi:10.1038/s41586-024-07317-z)
Supplement: Supplementary file 9 — Source Data Fig. 1 [file 41586_2024_7317_MOESM9_ESM.xlsx]

## Sheet: 1c
Fos	hM4D+saline	mcherry+CNO	hM4D+CNO
rep1	1	3.86248	9.21754
rep2	1	2.55378	7.53734
rep3	1	1.20566	7.40898
rep4	1		8.01395
rep5			9.60699
rep6			3.41058
Bdnf
rep1	1	1.11727	3.9973
rep2	1	1.2649	2.21397
rep3	1	0.773638	3.99102
rep4	1		5.74074
rep5			3.66544
rep6			4.02183
Id1
rep1	1	1.34033	1.25604
rep2	1	0.892839	1.67316
rep3	1	0.687396	1.49234
rep4	1		2.40492
rep5			1.04191
rep6			1.24106
Id3
rep1	1	0.603709	1.21397
rep2	1	0.632926	1.6687
rep3	1	0.670725	0.926088
rep4	1		0.757064
rep5			1.18191
rep6			1.20236
Smad6
rep1	1	1.05058	1.29719
rep2	1	1.23188	1.58976
rep3	1	0.760738	1.63519
rep4	1		1.8796
rep5			1.18532
rep6			1.06126
Smad7
rep1	1	1.0367	1.38401
rep2	1	0.943982	1.22342
rep3	1	0.904944	0.99022
rep4	1		1.16104
rep5			1.2192
rep6			1.00443

## Sheet: 1g
eGFP mean intensity	glutamatergic+saline	glutamatergic+CNO	PV-IN+saline	PV-IN+CNO	nonPV-GABA+saline	nonPV-GABA+CNO
rep1	5.23255	8.57401	8.92005	28.7318	4.50167	8.35771
rep2	9.20325	10.7065	20.9152	39.1953	8.91648	14.9774
rep3	10.4016	11.4183	19.5521	28.6982	12.8711	9.56644
eGFP mean intensity	glutamatergic+saline	glutamatergic+CNO	PV-IN+saline	PV-IN+CNO
cell 1	4.784	7.04425	19.796	59.0953
cell 2	4.819	8.06525	12.867	54.1193
cell 3	4.913	7.53625	12.0715	34.1322
cell 4	2.942	4.78725	5.9075	19.4175
cell 5	4.615	7.32025	3.7425	35.0095
cell 6	2.47	7.90925	3.7915	8.1625
cell 7	4.506	10.6502	6.8035	9.74275
cell 8	2.384	9.93325	8.1775	10.1758
cell 9	4.104	7.80225	9.07725	35.342
cell 10	11.092	8.06925	6.96625	78.462
cell 11	7.592	11.4183	26.4668	56.6853
cell 12	7.56	9.92125	42.2157	19.5132
cell 13	2.445	8.86725	36.8498	41.4633
cell 14	2.368	11.7532	22.9788	45.6647
cell 15	7.626	17.4902	13.9235	33.9547
cell 16	6.626	9.72525	15.8485	50.4308
cell 17	8.908	8.01525	14.1387	40.2077
cell 18	9.423	12.5512	8.79675	14.3468
cell 19	3.7425	11.5013	15.6527	55.3972
cell 20	4.0955	6.58425	7.13675	29.9322
cell 21	3.5105	18.7523	43.6385	8.13925
cell 22	2.2785	18.0072	11.5385	21.9947
cell 23	3.3735	10.6662	12.7125	22.1408
cell 24	1.5165	7.73525	21.6672	40.0127
cell 25	0.3435	10.4672	9.76225	60.7595
cell 26	2.0045	10.7022	15.9512	14.0905
cell 27	2.7295	7.74725	23.0712	22.3895
cell 28	6.0325	8.44725	44.9385	11.1755
cell 29	2.5675	4.91125	18.5075	20.3815
cell 30	33.1415	7.31925	13.7415	43.4834
cell 31	5.0635	7.13025	20.7275	28.7154
cell 32	7.4795	19.9612	19.1935	33.4128
cell 33	5.0765	12.7942	7.9605	25.8218
cell 34	5.8865	7.87725
cell 35	6.4565	6.99225
cell 36	6.0905	7.06725
cell 37	5.7325	6.10425
cell 38	5.0575	6.42725
cell 39	6.3045	9.81725
cell 40	5.4055	7.28725
cell 41	5.5785	9.72225
cell 42	5.9285	20.8422
cell 43	4.1465	7.72625
cell 44	6.4335	7.29325
cell 45	1.8575	6.42525
cell 46	2.5735	5.77225
cell 47	2.0395	5.99325
cell 48	6.0685	11.9663
cell 49	3.2325	6.08525
cell 50	3.4025	6.08225
cell 51	4.4035	5.92725
cell 52	4.5035	6.19025
cell 53	4.6985	8.33225
cell 54	4.8735	8.31025
cell 55	5.7005	7.37825
cell 56	3.5365	5.78825
cell 57	6.0955	5.94625
cell 58	5.0085	6.61325
cell 59	5.8565	9.63025
cell 60	6.1175	10.3183
cell 61	5.1025	7.02325
cell 62	5.7995	11.7973
cell 63	5.8245	5.00725
cell 64	4.5285	6.24425
cell 65	5.4245	7.33625
cell 66	5.8365	5.40425
cell 67	2.4655	7.32725
cell 68	3.1955	16.1863
cell 69	6.93625	5.89525
cell 70	10.6122	5.5505
cell 71	6.07625	6.3935
cell 72	5.00125	17.1335
cell 73	5.08425	6.3855
cell 74	7.24725	6.0265
cell 75	2.85625	6.6045
cell 76	2.05925	7.6875
cell 77	3.89225	6.5025
cell 78	3.98425	6.2185
cell 79	2.13125	7.7405
cell 80	4.59625	7.1225
cell 81	5.26425	6.5345
cell 82	6.43125	6.5125
cell 83	6.33225	6.6585
cell 84	6.33025	7.5625
cell 85	5.41725	6.4465
cell 86	6.44925	8.5275
cell 87	21.2557	7.1065
cell 88	8.54075	7.6935
cell 89	10.3618	5.9455
cell 90	12.0798	6.4565
cell 91	13.9838	7.8405
cell 92	9.71575	5.9605
cell 93	8.19875	8.7055
cell 94	9.86875	10.7925
cell 95	11.8887	6.38875
cell 96	10.2227	6.45375
cell 97	10.8087	3.66175
cell 98	10.6997	5.33175
cell 99	9.55675	29.8708
cell 100	9.94975	6.74775
cell 101	9.58375	7.52675
cell 102	9.69375	4.73575
cell 103	12.7668	11.996
cell 104	11.4697	55.087
cell 105	10.3517	9.326
cell 106	9.28675	21.283
cell 107	8.03475	8.686
cell 108	8.35675	15.867
cell 109	7.9215	7.338
cell 110	11.6575	6.09
cell 111	21.6255	7.952
cell 112	6.5865	10.415
cell 113	11.5015	21.704
cell 114	8.5235	7.802
cell 115	8.9475	6.032
cell 116	11.2295	11.406
cell 117	8.3525	6.684
cell 118	10.2985	7.003
cell 119	7.4905	9.318
cell 120	8.8965	6.849
cell 121	16.6205	8.236
cell 122	21.1185	8.351
cell 123	7.7455	8.781
cell 124	9.1685	6.867
cell 125	7.8385	8.439
cell 126	9.4025	8.228
cell 127	8.9885	7.172
cell 128	8.9375	8.803
cell 129	9.0835	6.844
cell 130	10.5205	15.76
cell 131	8.7365	8.312
cell 132	8.2825	8.29225
cell 133	9.7695	10.2752
cell 134	6.85175	17.7013
cell 135	13.5087	10.6553
cell 136	7.37375	11.4322
cell 137	6.69075	8.49025
cell 138	7.19275	13.0373
cell 139	4.99175	8.99925
cell 140	13.9868	8.81325
cell 141	8.84975	7.48725
cell 142	7.11175	16.4922
cell 143	8.05275	9.41625
cell 144	7.26475	10.0452
cell 145	9.99975	9.47425
cell 146	8.60675	10.6702
cell 147	7.13375	21.1083
cell 148	6.20475	10.5572
cell 149	7.31675	7.68925
cell 150	7.10475	9.83225
cell 151	6.67575	8.80125
cell 152	6.51275	8.79125
cell 153	5.44675	5.82125
cell 154	6.60575	11.9032
cell 155	7.20275	6.14975
cell 156	6.48475	18.9698
cell 157	6.17175	11.4217
cell 158	7.61675	7.11975
cell 159	5.63775	13.2357
cell 160	6.08575	7.68075
cell 161	10.1545	7.95375
cell 162	7.4545	9.24375
cell 163	8.8485	9.43375
cell 164	7.4015	6.43075
cell 165	8.3125	17.4977
cell 166	9.6185	7.93575
cell 167	6.7305	5.69275
cell 168	9.0695	9.25375
cell 169	7.6895	15.3168
cell 170	8.2185	6.22175
cell 171	6.8105	13.8707
cell 172	6.1185	9.51175
cell 173	6.8305	8.37875
cell 174	6.5045	7.71375
cell 175	13.9615	6.97475
cell 176	8.8045	11.9367
cell 177	14.6315	10.3978
cell 178	15.3685	8.39375
cell 179	7.5785	9.74675
cell 180	9.6895	8.15875
cell 181	6.2585	9.59675
cell 182	8.1275	9.11175
cell 183	6.4095	7.43175
cell 184	5.8815	10.9527
cell 185	6.0475	17.2218
cell 186	17.1382	10.5877
cell 187	5.03325	14.9078
cell 188	5.18725	14.0143
cell 189	19.0972	11.2683
cell 190	6.41925	8.49125
cell 191	6.16125	13.7792
cell 192	7.25625	16.3122
cell 193	9.61825	7.40625
cell 194	14.0693	7.82225
cell 195	9.69225	16.7213
cell 196	6.10125	9.70725
cell 197	7.53325	9.74425
cell 198	6.97225	12.4053
cell 199	5.84825	9.85625
cell 200	5.76325	6.75725
cell 201	8.73625	7.48025
cell 202	8.21225	7.79425
cell 203	7.54525	7.58425
cell 204	6.34225	7.50525
cell 205	8.83725	10.3142
cell 206	6.82225	12.7942
cell 207	7.59625	7.30125
cell 208	7.58225	18.7802
cell 209	9.98125	6.65625
cell 210	6.23925	10.3042
cell 211	6.42425	9.29425
cell 212	8.37925	7.13225
cell 213	6.34025	7.14025
cell 214	6.43225	55.3972
cell 215	7.49825	6.90625
cell 216	15.9652	5.67125
cell 217	7.03125	5.51425
cell 218	7.23925	7.30225
cell 219	18.4533	6.25725
cell 220	7.30425	9.96525
cell 221	6.82025	7.02225
cell 222	6.57925	9.51225
cell 223	6.50525	9.16075
cell 224	9.7245	7.80875
cell 225	7.6685	7.32775
cell 226	8.3225	7.59775
cell 227	8.0985	7.39775
cell 228	9.1875	24.8298
cell 229	12.3975	6.95775
cell 230	20.5655	8.89375
cell 231	15.0025	8.89275
cell 232	7.6005	7.57575
cell 233	13.2695	9.32675
cell 234	12.7075	8.35475
cell 235	11.5235	12.5527
cell 236	20.0295	9.61975
cell 237	11.6615	8.93475
cell 238	7.9505	11.3778
cell 239	16.6325	12.8347
cell 240	6.3415	10.6795
cell 241	7.4395	7.7535
cell 242	14.5105	11.2645
cell 243	13.6535	9.0835
cell 244	34.3685	8.8095
cell 245	9.3595	8.7055
cell 246	10.1585	9.6795
cell 247	18.4435	10.2425
cell 248	21.4525	9.0775
cell 249	18.2375	17.0185
cell 250	11.0985	7.1035
cell 251	7.0195	6.6135
cell 252	8.4435	8.6845
cell 253	8.6295	7.5535
cell 254	12.6445	7.1415
cell 255	10.2325	10.5965
cell 256	33.8735	13.8215
cell 257	7.1745	6.7455
cell 258	10.5895	10.5825
cell 259	15.7715	5.6905
cell 260	11.9985	7.4795
cell 261	11.5225	6.8475
cell 262	11.6425	7.3265
cell 263	6.5385	5.9995
cell 264	8.2745	6.6145
cell 265	16.8295	7.1155
cell 266	7.4745	7.6765
cell 267	8.4235	13.0295
cell 268	7.9855	8.7705
cell 269	9.5735	7.5755
cell 270	6.6825	12.8874
cell 271	12.0245	20.8384
cell 272	6.6915	13.2614
cell 273	11.7315	23.6254
cell 274	6.9635	18.6284
cell 275	6.5025	11.0354
cell 276	7.2005	28.1494
cell 277	6.3485	17.4684
cell 278		14.5984
cell 279		13.3694
cell 280		19.1554
cell 281		15.4454
cell 282		18.8454
cell 283		18.8264
cell 284		16.3744
cell 285		12.7884
cell 286		19.0974
cell 287		12.5394
cell 288		15.1384
cell 289		17.4594
cell 290		18.8674
cell 291		16.7604
cell 292		10.6594
cell 293		10.6364
cell 294		9.18843
cell 295		13.9774
cell 296		9.38843
cell 297		12.2764
cell 298		9.91943
cell 299		10.4827
cell 300		11.7747
cell 301		7.43675
cell 302		5.71675
cell 303		7.90375
cell 304		48.8068
cell 305		9.80475
cell 306		8.46775
cell 307		6.42275
cell 308		6.56475
cell 309		5.69575
cell 310		8.62475
cell 311		8.89575
cell 312		9.02075
cell 313		9.64375
cell 314		7.25575
cell 315		8.12875
cell 316		6.74075
