# Supplementary material for: Control of neuronal excitation–inhibition balance by BMP–SMAD1 signalling
Source: Nature. 2024 Apr 17;629(8011):402–9. doi: 10.1038/s41586-024-07317-z (PMC11078759; doi:10.1038/s41586-024-07317-z)
Supplement: Supplementary file 10 — Source Data Fig. 2 [file 41586_2024_7317_MOESM10_ESM.xlsx]

## Sheet: 2f
Id3	syn_GFP_NT	syn_GFP_1h	syn_GFP_6h	syn_icre_NT	syn_icre_1h	syn_icre_6h
rep1	1	19.7438	48.0242	0.13241	6.02093	11.1908
rep2	1	17.3608	36.4492	0.589782	4.43853	8.77063
rep3	1	34.4751	47.5653	0.356141	3.54672	8.00901
rep4	1	144.931	133.884	0.964165	35.3258	54.2384
rep5	1	81.1214	71.4423	0.781657	21.1134	39.7158
Bcan
rep1	1	0.921244	1.02756	0.391273	0.399	0.399248
rep2	1	0.96849	1.38612	0.469902	0.408007	0.448238
rep3	1	1.04635	1.34677	0.256371	0.255386	0.315984
rep4	1	1.01966	1.33043	0.444886	0.414464	0.514998
rep5	1	0.924335	1.07292	0.515644	0.426588	0.52314
