# Supplementary material for: Control of neuronal excitation–inhibition balance by BMP–SMAD1 signalling
Source: Nature. 2024 Apr 17;629(8011):402–9. doi: 10.1038/s41586-024-07317-z (PMC11078759; doi:10.1038/s41586-024-07317-z)
Supplement: Supplementary file 11 — Source Data Fig. 3 [file 41586_2024_7317_MOESM11_ESM.xlsx]

## Sheet: 3f
number of puncta/micrometer_average_animal	Bmp2fl/fl	Bmp2ΔCux2
replicate 1	1.5043	1.39769
replicate 2	1.46673	1.17296
replicate 3	1.60666	1.36122
replicate 4	1.75162	1.49681
replicate 5	1.70949	1.45929
number of puncta/micrometer_dendrites per animal	Bmp2fl/fl_rep1	Bmp2fl/fl_rep2	Bmp2fl/fl_rep3	Bmp2fl/fl_rep4	Bmp2fl/fl_rep5	Bmp2ΔCux2_rep1	Bmp2ΔCux2_rep2	Bmp2ΔCux2_rep3	Bmp2ΔCux2_rep4	Bmp2ΔCux2_rep5
Dendrite 1	1.80371	1.83585	2.14118	1.36364	1.60985	2.1447	0.468227	1.55015	1.5443	1.70984
Dendrite 2	2.01238	1.42857	1.85185	1.0061	1.50943	0.649351	1.05528	1.6996	1.32931	1.33508
Dendrite 3	1.85185	1.05455	1.74263	1.01485	1.3879	1.83824	0.951157	1.73913	1.92547	0.879121
Dendrite 4	0.557029	1.73913	1.84906	1.4742	1.40187	1.11742	0.969977	1.08333	1.53465	1.74312
Dendrite 5	2.04473	1.93237	1.75439	1.51246	2.28311	1.39942	1.65414	0.801394	1.36951	1.65746
Dendrite 6	1.22388	0.817757	1.73516	1.83562	2.11488	1.54122	0.728863	0.916179	1.36364	1.72805
Dendrite 7	1.48734	0.574163	1.50769	1.80828	1.95431	1.25	0.743243	1.36038	1.35359	1.25364
Dendrite 8	1.53153	1.58055	1.4717	1.37476		1.24113	1.51874	1.45897	1.49306	0.595238
Dendrite 9	1.0262	1.52104	1.74229	1.4881			1.6835	1.64179	1.44254	1.60256
Dendrite 10		1.33903	1.81538	1.74292			1.95652		1.32075	1.62637
Dendrite 11		2.04334	1.63636	1.41026					0.665025	1.97568
Dendrite 12		1.73442	1.61202	1.28834					1.79625	1.0733
Dendrite 13			1.37681	1.93925					2.32044	2.06897
Dendrite 14			2.14894	2.18605						0.659722
Dendrite 15			1.49007	2.65504						1.98113
Dendrite 16			1.5082
Dendrite 17			1.67763
