# Supplementary material for: Control of neuronal excitation–inhibition balance by BMP–SMAD1 signalling
Source: Nature. 2024 Apr 17;629(8011):402–9. doi: 10.1038/s41586-024-07317-z (PMC11078759; doi:10.1038/s41586-024-07317-z)
Supplement: Supplementary file 12 — Source Data Fig. 4 [file 41586_2024_7317_MOESM12_ESM.xlsx]

## Sheet: 4c
number of PSD95 puncta/micrometer_average_animal	PVCre::Ai9tom	Smad1ΔPV
replicate 1	5.02049	3.19949
replicate 2	4.13349	2.42026
replicate 3	4.01838	2.42916
replicate 4	4.47554	2.47752
replicate 5
number of PSD95 puncta/micrometer_dendrites per animal	PVCre::Ai9tom_rep1	Smad1fl/fl_rep2	PVCre::Ai9tom_rep3	PVCre::Ai9tom_rep4	Smad1ΔPV_rep1	Smad1ΔPV_rep2	Smad1ΔPV_rep3	Smad1ΔPV_rep4
Dendrite 1	5.77597	1.56167	3.00769	3.28388	3.29733	2.20841	1.51948	2.92011
Dendrite 2	6.39139	1.28445	5.07347	2.22738	3.15288	0.920543	1.36769	1.55252
Dendrite 3	7.38214	3.70354	5.11989	3.77775	3.59147	2.30913	2.56245	2.2653
Dendrite 4	1.89676	4.93634	3.9489	9.43309	3.20176	4.42902	2.30649	1.92376
Dendrite 5	3.7515	6.61589	4.33513	3.44363	3.25602	1.15158	1.28361	2.44668
Dendrite 6	4.19497	3.07971	3.24328	2.67291	3.70734	1.49885	2.24987	1.52794
Dendrite 7	4.18117	1.96233	2.60511	4.84977	3.33343	2.86749	3.4545	2.5543
Dendrite 8	6.68661	4.93852	4.19341	2.59244	3.23054	3.97603	4.03472	2.84673
Dendrite 9	5.52521	6.96397	7.29997	5.80512	1.9576	2.27073	2.93254	2.71112
Dendrite 10	4.41916	5.13736	2.50809	6.66942	3.26657	2.65982	2.49123	4.02677

## Sheet: 4e
		pA				EPSC amplitude
genotype		amplitude -70mV				PVCre::Ai9tom	Smad1ΔPV
PVCre::Ai9tom_rep1	cell 1	20.19			cell1	20.19	17.75
	cell 2	10.6			cell2	10.6	21.57
PVCre::Ai9tom_rep2	cell 1	9.85			cell3	9.85	15.4
	cell 2	13.52			cell4	13.52	17.78
	cell 3	13.37			cell5	13.37	17.09
PVCre::Ai9tom_rep3	cell 1	26.12			cell6	26.12	14.23
	cell 2	13.05			cell7	13.05	22.32
	cell 3	15.42			cell8	15.42	6.02
	cell 4	20.9			cell9	20.9	7.79
	cell 5	18			cell10	18	14.3
	cell 6	15.42			cell11	15.42	14.58
	cell 7	19.07			cell12	19.07	16.54
PVCre::Ai9tom_rep4	cell 1	13.3			cell13	13.3	13.87
	cell 2	13.52			cell14	13.52	12.8
	cell 3	25.76			cell15	25.76	21.46
Smad1ΔPV_rep1	cell 1	17.75
	cell 2	21.57
	cell 3	15.4
	cell 4	17.78
Smad1ΔPV_rep2	cell 1	17.09
	cell 2	14.23
	cell 3	22.32
	cell 4	6.02
	cell 5	7.79
	cell 6	14.3
Smad1ΔPV_rep3	cell 1	14.58
	cell 2	16.54
	cell 3	13.87
	cell 4	12.8
	cell 5	21.46

## Sheet: 4f
		Hz			EPSC frequency
genotype		frequency -70mV			PVCre::Ai9tom	Smad1ΔPV
PVCre::Ai9tom_rep1	cell 1	15.15		cell1	15.15	13.19
	cell 2	19.26		cell2	19.26	7.75
PVCre::Ai9tom_rep2	cell 1	15.87		cell3	15.87	8.92
	cell 2	11.82		cell4	11.82	8.65
	cell 3	14.598		cell5	14.598	16.24
PVCre::Ai9tom_rep3	cell 1	16.12		cell6	16.12	7.1
	cell 2	13.8		cell7	13.8	12.27
	cell 3	12.19		cell8	12.19	5.2
	cell 4	10.2		cell9	10.2	5.72
	cell 5	15.63		cell10	15.63	12.66
	cell 6	14.49		cell11	14.49	6.4
	cell 7	17.85		cell12	17.85	10.3
PVCre::Ai9tom_rep4	cell 1	20.8		cell13	20.8	9.25
	cell 2	12.99		cell14	12.99	5.91
	cell 3	18.86		cell15	18.86	8.93
Smad1ΔPV_rep1	cell 1	13.19
	cell 2	7.75
	cell 3	8.92
	cell 4	8.65
Smad1ΔPV_rep2	cell 1	16.24
	cell 2	7.1
	cell 3	12.27
	cell 4	5.2
	cell 5	5.72
	cell 6	12.66
Smad1ΔPV_rep3	cell 1	6.4
	cell 2	10.3
	cell 3	9.25
	cell 4	5.91
	cell 5	8.93

## Sheet: 4g
number of GPHN-Syt2puncta/um_average_animal	PVCre::Ai9tom	Smad1ΔPV
replicate 1	0.15	0.08937
replicate 2	0.2148	0.09738
replicate 3	0.2156	0.1427
replicate 4	0.2434	0.1666
number of GPHN-Syt2 puncta/um_soma per animal	PVCre::Ai9tom_rep1	PVCre::Ai9tom_rep2	PVCre::Ai9tom_rep3	PVCre::Ai9tom_rep4	Smad1ΔPV_rep1	Smad1ΔPV_rep2	Smad1ΔPV_rep3	Smad1ΔPV_rep4
cell1	0.144443	0.258674	0.25943	0.0786783	0.055222	0.101732	0.104151	0.0949804
cell2	0.0780076	0.535363	0.0779855	0.151236	0.0845142	0.0587078	0.12252	0.104053
cell3	0.131232	0.340234	0.14039	0.233989	0.103499	0.137099	0.146904	0.0808923
cell4	0.260817	0.135656	0.207464	0.167505	0.0692607	0.0145585	0.151067	0.35044
cell5	0.10036	0.447713	0.133698	0.170685	0.149537	0.0486739	0.0941526	0.174987
cell6	0.0923127	0.108782	0.177085	0.2505	0.296494	0.0449045	0.0848222	0.236773
cell7	0.247329	0.175969	0.209983	0.78753	0.122782	0.0380078	0.212544	0.348732
cell8	0.195669	0.0666396	0.149043	0.446641	0.0740887	0.0880477	0.169354	0.0731655
cell9	0.127131	0.05785	0.135753	0.370736	0.0281501	0.00782373	0.157212	0.429911
cell10	0.181828	0.0917447	0.651506	0.380853	0.0920588	0.0103658	0.111958	0.363609
cell11	0.0839299	0.319789	0.169757	0.319711	0.0569754	0.0754041	0.178526	0.200827
cell12	0.174069	0.0489004	0.0837763	0.161099	0.0399765	0.22656	0.134931	0.0810063
cell13	0.270742	0.143575	0.120904	0.305146	0.163737	0.260937	0.165252	0.119861
cell14	0.145776	0.410009	0.151778	0.149333	0.0782687	0.147282	0.110489	0.0920236
cell15	0.0911057	0.138747	0.60563	0.252087	0.0620072	0.109564	0.0916375	0.0558738
cell16	0.110659	0.0973382	0.108667	0.0892748	0.0972702	0.161883	0.135817	0.0636581
cell17	0.201501	0.217924	0.538826	0.10111	0.0572778	0.125835	0.112388	0.0295956
cell18	0.0632995	0.202939	0.0367563	0.134951	0.039152	0.105916	0.337526	0.108637
cell19		0.122597	0.0606871	0.12585	0.100733	0.0869127	0.136498	0.156004
cell20		0.376473	0.293503	0.19042	0.0164202		0.0970956

## Sheet: 4i
		pA
genotype		amplitude 0mV				IPSC amplitude
PVCre::Ai9tom_rep1	cell 1	21.28				PVCre::Ai9tom	Smad1ΔPV
	cell 2	30.15			cell1	21.28	13.98
PVCre::Ai9tom_rep2	cell 1	13.17			cell2	30.15	10.1
	cell 2	15.34			cell3	13.17	8.05
	cell 3	8.33			cell4	15.34	15.56
PVCre::Ai9tom_rep3	cell 1	19.65			cell5	8.33	34.6
	cell 2	29.04			cell6	19.65	22.96
	cell 3	22.44			cell7	29.04	21.28
	cell 4	15.29			cell8	22.44	28.77
	cell 5	29.34			cell9	15.29	14.61
	cell 6	22.5			cell10	29.34	12.45
	cell 7	25.8			cell11	22.5	38.18
PVCre::Ai9tom_rep4	cell 1	9.46			cell12	25.8	33.8
	cell 2	15.97			cell13	9.46	29.67
	cell 3	18.67			cell14	15.97	35.6
					cell15	18.67	18.9
Smad1ΔPV_rep1	cell 1	13.98
	cell 2	10.1
	cell 3	8.05
	cell 4	15.56
Smad1ΔPV_rep2	cell 1	34.6
	cell 2	22.96
	cell 3	21.28
	cell 4	28.77
	cell 5	14.61
	cell 6	12.45
Smad1ΔPV_rep3	cell 1	38.18
	cell 2	33.8
	cell 3	29.67
	cell 4	35.6
	cell 5	18.9

## Sheet: 4j
		Hz				IPSC frequency
genotype		frequency 0mV				PVCre::Ai9tom	Smad1ΔPV
PVCre::Ai9tom_rep1	cell 1	5.99			cell1	5.99	10.98
	cell 2	5.95			cell2	5.95	8.26
PVCre::Ai9tom_rep2	cell 1	14.49			cell3	14.49	9.35
	cell 2	9.52			cell4	9.52	10.64
	cell 3	8.77			cell5	8.77	23.8
PVCre::Ai9tom_rep3	cell 1	20			cell6	20	12.5
	cell 2	17.24			cell7	17.24	11.9
	cell 3	12.82			cell8	12.82	9.26
	cell 4	6.94			cell9	6.94	13.3
	cell 5	8.33			cell10	8.33	9.52
	cell 6	12.5			cell11	12.5	13.5
	cell 7	12.5			cell12	12.5	7.35
PVCre::Ai9tom_rep4	cell 1	6.17			cell13	6.17	13.7
	cell 2	4.34			cell14	4.34	14.3
	cell 3	17.54			cell15	17.54	9.34
Smad1ΔPV_rep1	cell 1	10.98
	cell 2	8.26
	cell 3	9.35
	cell 4	10.64
Smad1ΔPV_rep2	cell 1	23.8
	cell 2	12.5
	cell 3	11.9
	cell 4	9.26
	cell 5	13.3
	cell 6	9.52
Smad1ΔPV_rep3	cell 1	13.5
	cell 2	7.35
	cell 3	13.7
	cell 4	14.3
	cell 5	9.34
