# Supplementary material for: Control of neuronal excitation–inhibition balance by BMP–SMAD1 signalling
Source: Nature. 2024 Apr 17;629(8011):402–9. doi: 10.1038/s41586-024-07317-z (PMC11078759; doi:10.1038/s41586-024-07317-z)
Supplement: Supplementary file 13 — Source Data Fig. 5 [file 41586_2024_7317_MOESM13_ESM.xlsx]

## Sheet: 5b
Parvalbumin mean intensity_average per animal	PVCre::Ai9tom	Smad1ΔPV
replicate 1	11539.2	11056.5
replicate 2	11880.8	4529.61
replicate 3	10779.1	12208.7
replicate 4	9231.58	4968.35
replicate 5	14297.8	4828.78
replicate 6	10132.5	7636.91
replicate 7	7670.11	7463.77
replicate 8	6667.68	3231.71
Parvalbumin mean intensity_cells per animal	PVCre::Ai9tom_rep1	PVCre::Ai9tom_rep2	PVCre::Ai9tom_rep3	PVCre::Ai9tom_rep4	PVCre::Ai9tom_rep5	PVCre::Ai9tom_rep6	PVCre::Ai9tom_rep7	PVCre::Ai9tom_rep8	Smad1ΔPV_rep1	Smad1ΔPV_rep2	Smad1ΔPV_rep3	Smad1ΔPV_rep4	Smad1ΔPV_rep5	Smad1ΔPV_rep6	Smad1ΔPV_rep7	Smad1ΔPV_rep8
cell1	19124.5	9200.6	8207.48	3680.34	22137.4	6389.44	5236.14	4163.31	27717.2	7791.04	29598.9	4490.69	10023.3	4213.81	5831.83	2078.28
cell2	15641.8	8236.33	10092.1	5117.73	18290.2	3893.24	4926.94	3656.38	12057.1	3703.55	3739.39	2785.19	2739.13	3909.99	13637.7	3373.68
cell3	11669.2	13006.8	11925	8839	19055	5383.39	6141.4	3385.33	6332.11	3168.95	25787.7	2728.15	3145.9	4254.43	6210.39	3120.53
cell4	12823	26446.8	11139.3	7051.09	7779.63	7148.39	18407.3	3108.22	10270.9	3454.9	1000.4	2728.58	3389.78	5504.29	18022.9	3415.23
cell5	4110.18	17659.9	4054.21	2252.63	14270	6971.68	7353.12	10400.3	7622.33		917.019	2882.64	6129.87	12314.5	4169.3	1964.31
cell6	8491.06	10931.2	20447.1	22070.3	16962.7	4995.5	6011.84	10647.5	5966.98			7723.03	6869.81	3725.93	4006.13	3557.03
cell7	8914.26	7839.34	6858.75	15610	15091.1	11373.2	5614.02	5639.91	6216.15			8451.83	4641.3	15952.1	4234.87	5112.89
cell8		1725.29	13508.6		8387.04	10110.3		9680.96	6613.59			8569.54	3040.31	11220.2	4297.27
cell9					6707.14	16374.1		9327.18	5714.02			4355.53	3479.62		6763.61
cell10						16910			5311.06
cell11						14610.9			17591.1
cell12						13193.6			21266
cell13						20922.1
cell14						7052.07
cell15						6659.3
cell16

## Sheet: 5c
WFA mean intensity_average per animal	PVCre::Ai9tom	Smad1ΔPV
replicate 1	2971.54	8239.11
replicate 2	3952.45	1591.28
replicate 3	4506.39	2709.19
replicate 4	6777.01	1418.22
replicate 5	5173.26	2678.74
replicate 6	5124.7	4648.95
replicate 7	6135.91	3622.16
replicate 8	4691.07	1456.32
WFA mean intensity_cells per animal	PVCre::Ai9tom_rep1	PVCre::Ai9tom_rep2	PVCre::Ai9tom_rep3	PVCre::Ai9tom_rep4	PVCre::Ai9tom_rep5	PVCre::Ai9tom_rep6	PVCre::Ai9tom_rep7	PVCre::Ai9tom_rep8	Smad1ΔPV_rep1	Smad1ΔPV_rep2	Smad1ΔPV_rep3	Smad1ΔPV_rep4	Smad1ΔPV_rep5	Smad1ΔPV_rep6	Smad1ΔPV_rep7	Smad1ΔPV_rep8
cell1	2295.35	5553.7	5403.96	7141.1	1500.45	4527.39	3146.97	1014.68	12225.9	644.329	3607.37	523.617	9150.7	5239	4999.74	2316.76
cell2	4965.2	6450.99	9867.78	2983.17	14359	1382.22	2021.56	5899.1	17000.7	4563.83	879.003	266.016	7279.4	3922.82	11823.5	760.846
cell3	2390.33	1274.03	698.834	6989.26	12383.3	5563.46	6320.2	12601.4	5781.76	688.947	1444.8	470.972	2652.22	4371.29	627.175	1254.21
cell4	1668.44	1040.76	1949.42	5234.1	2724.57	14154.5	4409.49	3385.88	8816.27	468.017	2192.4	405.979	1977.41	2048.86	7389.93	2018.97
cell5	1908.03	1080.49	1290.16	13410.6	1242.09	4064.2	13439.5	5578.16	5150.18		5422.36	476.176	476.006	5744.89	2558.03	626.613
cell6	5222.47	5325.7	14341.7	7922.49	1772.11	6343.84	3802.21	2220.28	13198.4			556.436	658.326	2960.17	714.399	2091.51
cell7	2350.99	5411.51	1013.25	3758.32	2728.28	1761.53	9811.49	2362.86	12362.4			8113.78	969.625	9684.12	2039.39	1125.35
cell8		5482.41	1486.01		3699.61	3389.42		4685.2	5347.01			328.506	336.354	3220.45	1198.94
cell9					2477.18	9526.17		4472.03	7580.09			1622.47	608.579		1248.29
cell10						5882.9			3233.14
cell11						2926.27			3873.52
cell12						3216.19			4300.11
cell13						2680.68
cell14						3338.95
cell15						8112.67
cell16

## Sheet: 5e
replicates		frequency (Hz) at 200 pA
PVCre::Ai9tom_rep1	cell 1	72
	cell 2	128
	cell 3	60
	cell 4	148
PVCre::Ai9tom_rep2	cell 1	8
	cell 2	56
	cell 3	72
	cell 4	88
PVCre::Ai9tom_rep3	cell 1	0
	cell 2	272
	cell 3	100
	cell 4	188
Smad1ΔPV_rep1	cell 1	160
	cell 2	64
Smad1ΔPV_rep2	cell 1	76
	cell 2	0
	cell 3	0
Smad1ΔPV_rep3	cell 1	0
	cell 2	0
	cell 3	0
	cell 4	0
	cell 5	20
Smad1ΔPV_rep4	cell 1	0
	cell 2	4
	cell 3	0
	cell 4	60

## Sheet: 5f
current (pA)	PVCre::Ai9tom_rep1_cell1	PVCre::Ai9tom_rep1_cell2	PVCre::Ai9tom_rep1_cell3	PVCre::Ai9tom_rep1_cell4	PVCre::Ai9tom_rep2_cell1	PVCre::Ai9tom_rep2_cell2	PVCre::Ai9tom_rep2_cell3	PVCre::Ai9tom_rep2_cell4	PVCre::Ai9tom_rep3_cell1	PVCre::Ai9tom_rep3_cell2	PVCre::Ai9tom_rep3_cell3	PVCre::Ai9tom_rep3_cell4	Smad1ΔPV_rep1_cell1	Smad1ΔPV_rep1_cell2	Smad1ΔPV_rep2_cell1	Smad1ΔPV_rep2_cell2	Smad1ΔPV_rep2_cell3	Smad1ΔPV_rep3_cell1	Smad1ΔPV_rep3_cell2	Smad1ΔPV_rep3_cell3	Smad1ΔPV_rep3_cell4	Smad1ΔPV_rep3_cell5	Smad1ΔPV_rep4_cell1	Smad1ΔPV_rep4_cell2	Smad1ΔPV_rep4_cell3	Smad1ΔPV_rep4_cell4
-200	0	0	0	0	0	0	0	0	0	0	0	0	0	0	0	0	0	0	0	0	0	0	0	0	0	0
-150	0	0	0	0	0	0	0	0	0	0	0	0	0	0	0	0	0	0	0	0	0	0	0	0	0	0
-100	0	0	0	0	0	0	0	0	0	0	0	0	0	0	0	0	0	0	0	4	0	0	0	0	0	0
-50	0	0	0	0	0	0	0	0	0	0	0	0	0	0	0	0	0	0	0	0	0	0	0	0	0	0
0	0	0	0	0	0	0	0	0	0	0	0	0	0	0	0	0	0	0	0	0	0	0	0	0	0	0
50	0	0	0	0	0	0	0	0	0	0	0	0	0	0	0	0	0	0	0	0	0	0	0	0	0	0
100	0	0	0	48	0	0	0	16	0	36	0	68	76	0	28	0	0	0	0	0	0	0	0	0	0	0
150	16	72	0	108	0	0	4	56	0	184	44	128	120	0	56	0	0	0	0	0	0	0	0	0	0	8
200	72	128	60	148	8	56	72	88	0	272	100	188	160	64	76	0	0	0	0	0	0	20	0	4	0	60
250	96	172	100	192	40	100	112	116	0	304	144	236	188	124	96	0	64	0	0	16	0	96	44	68	20	104
300	124	216	136	220	72	136	144	132	4	336	188	280	212	168	112	4	116	0	0	4	4	160	84	108	68	136
350	148	248	172	248	104	168	176	160	44	360	236	312	228	196	128	80	160	0	40	8	48	212	108	144	96	168
400	172	276	200	272	124	196	200	184	84	376	268	340	236	220	136	140	192	28	72	8	92	240	140	168	120	196
450	192	296	228	288	144	216	224	200	120	388	288	364	248	240	144	192	216	96	112	40	120	264	160	188	140	220
500	216	320	244	300	160	240	236	228	140	404	308	380	256	260	148	232	236	140	140	96	156	280	184	208	156	240
550	232	336	268	312	172	256	252	252	164	412	328	396	260	272	160	260	256	164	168	136	184	296	204	220	168	260
600	252	352	284	332	188	272	264	268	188	420	352	408	264	284	164	284	268	184	188	172	208	308	220	232	180	276
650	264	364	300	344	200	288	276	296	208	428	368	420	268	296	160	296	280	196	204	200	228	324	232	244	192	288
700	276	376	312	352	204	300	284	412	216	432	380	424	272	308	168	316	288	216	220	224	248	332	244	252	196	300

## Sheet: 5g
distance (cm/min)	PVCre::Ai9tom	Smad1ΔPV
replicate 1	169.848	195.168
replicate 2	128.576	228.188
replicate 3	119.904	254.356
replicate 4	157.296	223.452
replicate 5	140.356	194.072
replicate 6	202.036	204.548
replicate 7	120.928	234.628
replicate 8	80.608	275.192
replicate 9	111.7	312.392
replicate 10	220.124	219.424
